# Supplementary material for: Deciphering Carotenoid and Flowering Pathway Gene Variations in Eastern and Western Carrots (Daucus carota L.)
Source: Genes (Basel). 2024 Nov 13;15(11):1462. doi: 10.3390/genes15111462 (PMC11593857; doi:10.3390/genes15111462)
Supplement: Supplementary file 1 [file genes-15-01462-s001.zip]

Archive with 2 entries (2 files):
- genes-3302407-Supplementary_Figures_Genes.pdf
- genes-3302407-Supplementary_Tables_Genes.xlsx
