# Supplementary material for: Deciphering Carotenoid and Flowering Pathway Gene Variations in Eastern and Western Carrots (Daucus carota L.)
Source: Genes (Basel). 2024 Nov 13;15(11):1462. doi: 10.3390/genes15111462 (PMC11593857; doi:10.3390/genes15111462)
Supplement: Supplementary file 1 [file genes-15-01462-s001.zip › genes-3302407-Supplementary_Tables_Genes.xlsx]

## Sheet: Supplementary Table S1
	Supplementary Table S1: Summary of input reads, filtered and trimmed reads of 12 RNAseq libraries across two tissues (root and FPL) and two cultivars (Eastern and Western) in triplicates
	RNA seq Libraries	Root transcriptome (vegetative phase)-100bp PE
		Input Reads	Surviving Reads	% Survived reads	Dropped Reads	% Dropped Reads
	Western_R1	26796143	24934401	0.9305	24940	0.0009
	Western_R2	19698951	18142740	0.921	18653	0.0009
	Western_R3	22604096	21226283	0.939	27171	0.0012
	Eastern_R1	29096070	26766083	0.9199	29869	0.001
	Eastern_R2	19089333	17630817	0.9236	18729	0.001
	Eastern_R3	23598359	21918109	0.9288	23736	0.001
	Total reads	140882952	130618433		1,43,098
	Samples	FPL tissue transcriptome (Reproductive phase)- 151bp PE
		Input Reads	Surviving Reads	% Survived reads	Dropped Reads	% Dropped Reads
	Western_R1	31726236	30847956	97.23	70827	0.22
	Western_R2	48278351	47426182	98.23	20757	0.04
	Western_R3	44634593	43497367	97.45	62555	0.14
	Eastern_R1	35856048	35255538	98.33	39583	0.11
	Eastern_R2	34861066	34372381	98.6	27707	0.08
	Eastern_R3	37936428	37207593	98.08	18117	0.05
	Total Reads	233292722	228607017		2,39,546
	*PE- Paired End

## Sheet: Supplementary Table S2
Supplementary Table S2: RNA seq read representation and Bowtie 2.0 alignment rate
Tissues/Cultivars	Total records (bp)	Paired reads Aligned concordantly (bp)	Individual reads Aligned concordantly (bp)	Paired reads aligned discordantly (bp)	Overall Alignment rate (bp)	Overall Alignment rate (%)
Root Western RI	16843696	14358993	32969.5	204475	16505152	0.9799
Root Western RII	16421588	13876853	59174	360012	15840554	0.9646
Root Western RIII	18853446	15514304	52629	319972	1.83575e+07	0.9737
Root Eastern RI	18592034	16528881	55483	211411	1.81812e+07	0.9779
Root Eastern RII	12097863	10350073	36107	208557	11758962	0.972
Root Eastern RIII	14919800	12388354	61445.5	271536	1.43618e+07	0.9626
FPL Western RI	26223523	21042676	399850	310076	2.41413e+07	0.9206
FPL Western RII	41939945	34349530	659766	448365	3.90729e+07	0.9316
FPL Western RIII	38974029	32913657	528291	394224	36495364	0.9364
FPL Eastern RI	31659119	27187710	380456	282850	2.99876e+07	0.9472
FPL Eastern RII	30948384	26308122	400709	282255	2.92854e+07	0.9463
FPL Eastern RIII	32614387	26774377	478248	358837	30614183	0.9387

## Sheet: Supplementary Table S3
Supplementary Table S3: Pairwise comparison of DEGs and the details of functional annotation
Pairwise Comparison	Number of DEG	Up/Down	Total Annotations
Root Tissue (Western Vs Eastern cultivar)	3551	Upregulated in Western -1712	3171 (89.30 %)
		Upregulated in Eastern 1839
FPL Tissue (Western Vs Eastern cultivar)	3358	Upregulated in Western -1837	2833 (84.37 %)
		Upregulated in Western 1521
Western Cultivar (FPL Vs Root)	9427	Upregulated in FPL-6420	8415 (89.26 %)
		Upregulated in Root-3007
Eastern Cultivar (FPL Vs Root)	10375	Upregulated in FPL -6938	9100 (87.71 %)
		Upregulated in FPL -3437

## Sheet: Supplementary Table S4
Supplementary Table S4: List of Up and downregualted DEGs of Root tissue across Western and Eastern carrot cultivars and their functional annotation, LogFC (>2 or < -2.0) and P values (0.01)
Trinity_Genes	Description	sampleA	sampleB	logFC	PValue	FDR
TRINITY_DN4202_c0_g1_i1	(+)-neomenthol dehydrogenase-like	WESTERN_Root	EASTERN_Root	2.84056	2.08e-14	1.18e-12
TRINITY_DN8664_c0_g1_i1	1-(5-phosphoribosyl)-5-[(5-phosphoribosylamino)methylideneamino] imidazole-4-carboxamide isomerase, chloroplastic	WESTERN_Root	EASTERN_Root	2.05635	3.96e-05	0.000414209
TRINITY_DN34882_c0_g1_i1	1,4-alpha-glucan-branching enzyme 1, chloroplastic/amyloplastic-like isoform X1	WESTERN_Root	EASTERN_Root	3.43378	0.00427077	0.0216722
TRINITY_DN346_c0_g2_i1	1,4-alpha-glucan-branching enzyme 1, chloroplastic/amyloplastic-like isoform X1	WESTERN_Root	EASTERN_Root	3.15389	5.5e-05	0.00055136
TRINITY_DN1292_c0_g1_i12	1,4-dihydroxy-2-naphthoyl-CoA synthase, peroxisomal isoform X1	WESTERN_Root	EASTERN_Root	4.71309	4.86e-07	8.01e-06
TRINITY_DN34164_c0_g1_i1	11S globulin seed storage protein 2-like	WESTERN_Root	EASTERN_Root	-4.43152	3.28e-06	4.54e-05
TRINITY_DN1790_c0_g2_i5	14 kDa proline-rich protein DC2.15	WESTERN_Root	EASTERN_Root	-6.51256	2.92e-12	1.25e-10
TRINITY_DN2546_c0_g1_i9	14 kDa proline-rich protein DC2.15-like	WESTERN_Root	EASTERN_Root	12.4619	1.91e-53	1.33e-50
TRINITY_DN2546_c0_g1_i10	14 kDa proline-rich protein DC2.15-like	WESTERN_Root	EASTERN_Root	4.71072	0.000250617	0.00207634
TRINITY_DN2546_c0_g1_i8	14 kDa proline-rich protein DC2.15-like	WESTERN_Root	EASTERN_Root	-2.70337	1.4e-14	8.18e-13
TRINITY_DN16618_c0_g1_i5	17.8 kDa class I heat shock protein-like	WESTERN_Root	EASTERN_Root	4.68204	6.84e-06	8.71e-05
TRINITY_DN8453_c0_g1_i1	17.8 kDa class I heat shock protein-like	WESTERN_Root	EASTERN_Root	2.32342	0.000341985	0.00271791
TRINITY_DN19760_c0_g1_i1	1-acyl-sn-glycerol-3-phosphate acyltransferase 2-like	WESTERN_Root	EASTERN_Root	-8.85607	3.54e-12	1.5e-10
TRINITY_DN1339_c1_g1_i1	1-aminocyclopropane-1-carboxylate oxidase	WESTERN_Root	EASTERN_Root	3.2983	1.31e-17	1.12e-15
TRINITY_DN1339_c0_g1_i1	1-aminocyclopropane-1-carboxylate oxidase 3	WESTERN_Root	EASTERN_Root	2.72113	5.4e-11	1.89e-09
TRINITY_DN740_c0_g1_i4	1-aminocyclopropane-1-carboxylate oxidase homolog 1-like	WESTERN_Root	EASTERN_Root	-9.14416	1.82e-06	2.65e-05
TRINITY_DN377_c0_g1_i81	1-aminocyclopropane-1-carboxylate oxidase-like	WESTERN_Root	EASTERN_Root	-2.2811	0.00531732	0.0258184
TRINITY_DN377_c0_g1_i73	1-aminocyclopropane-1-carboxylate oxidase-like	WESTERN_Root	EASTERN_Root	4.10867	4.21e-06	5.65e-05
TRINITY_DN1121_c0_g1_i21	1-aminocyclopropane-1-carboxylate synthase-like	WESTERN_Root	EASTERN_Root	-9.43967	1.15e-19	1.17e-17
TRINITY_DN1121_c0_g1_i15	1-aminocyclopropane-1-carboxylate synthase-like	WESTERN_Root	EASTERN_Root	-10.0337	6.21e-11	2.16e-09
TRINITY_DN8273_c0_g2_i3	1-deoxy-D-xylulose 5-phosphate reductoisomerase-like	WESTERN_Root	EASTERN_Root	6.9936	8.29e-17	6.47e-15
TRINITY_DN22713_c0_g1_i1	2,3-bisphosphoglycerate-dependent phosphoglycerate mutase	WESTERN_Root	EASTERN_Root	-4.04341	2.54e-05	0.000281185
TRINITY_DN12698_c0_g1_i1	22 kDa class IV heat shock protein	WESTERN_Root	EASTERN_Root	3.3232	0.000405375	0.00314814
TRINITY_DN3847_c0_g1_i5	---NA---	WESTERN_Root	EASTERN_Root	11.5633	1.24e-54	9.29e-52
TRINITY_DN8594_c0_g1_i1	26.5 kDa heat shock protein, mitochondrial-like isoform X1	WESTERN_Root	EASTERN_Root	2.9145	1.89e-05	0.000215982
TRINITY_DN28023_c0_g2_i5	26S protease regulatory subunit 6B homolog	WESTERN_Root	EASTERN_Root	-3.25897	0.00411407	0.0210087
TRINITY_DN2594_c0_g1_i13	26S proteasome non-ATPase regulatory subunit 13 homolog A	WESTERN_Root	EASTERN_Root	4.30599	2.41e-12	1.06e-10
TRINITY_DN7725_c0_g1_i3	26S proteasome non-ATPase regulatory subunit 6	WESTERN_Root	EASTERN_Root	-5.97355	4.75e-25	7.4e-23
TRINITY_DN11248_c0_g1_i1	26S proteasome non-ATPase regulatory subunit 8 homolog A-like	WESTERN_Root	EASTERN_Root	-6.63794	4.14e-10	1.24e-08
TRINITY_DN11248_c0_g1_i8	26S proteasome non-ATPase regulatory subunit 8 homolog A-like	WESTERN_Root	EASTERN_Root	-7.29966	4.77e-15	2.95e-13
TRINITY_DN4563_c0_g1_i3	28 kDa ribonucleoprotein, chloroplastic	WESTERN_Root	EASTERN_Root	2.01157	2.77e-07	4.8e-06
TRINITY_DN5419_c0_g1_i19	2-alkenal reductase (NADP(+)-dependent)	WESTERN_Root	EASTERN_Root	-8.0709	2.96e-05	0.000322597
TRINITY_DN7762_c0_g1_i42	2-carboxy-1,4-naphthoquinone phytyltransferase, chloroplastic	WESTERN_Root	EASTERN_Root	2.56518	1.79e-12	8.02e-11
TRINITY_DN7762_c0_g1_i48	2-carboxy-1,4-naphthoquinone phytyltransferase, chloroplastic	WESTERN_Root	EASTERN_Root	-7.57669	3.45e-06	4.74e-05
TRINITY_DN7762_c0_g1_i22	2-carboxy-1,4-naphthoquinone phytyltransferase, chloroplastic isoform X1	WESTERN_Root	EASTERN_Root	2.70277	0.000272488	0.00223648
TRINITY_DN7762_c0_g1_i19	2-carboxy-1,4-naphthoquinone phytyltransferase, chloroplastic isoform X1	WESTERN_Root	EASTERN_Root	2.45736	0.00284785	0.015725
TRINITY_DN2273_c0_g1_i20	2-dehydro-3-deoxyphosphooctonate aldolase 1	WESTERN_Root	EASTERN_Root	-3.18407	0.000301418	0.00243693
TRINITY_DN2349_c0_g1_i4	2-methylene-furan-3-one reductase-like	WESTERN_Root	EASTERN_Root	-2.00309	0.00781105	0.0349613
TRINITY_DN1844_c0_g1_i1	2-methylene-furan-3-one reductase-like	WESTERN_Root	EASTERN_Root	2.15439	6.59e-07	1.05e-05
TRINITY_DN377_c0_g1_i21	2-oxoglutarate-Fe(II) type oxidoreductase hxnY	WESTERN_Root	EASTERN_Root	-8.30724	2.03e-08	4.4e-07
TRINITY_DN157_c0_g2_i11	2-succinylbenzoate--CoA ligase, chloroplastic/peroxisomal-like	WESTERN_Root	EASTERN_Root	10.2272	1.04e-14	6.15e-13
TRINITY_DN157_c0_g2_i43	2-succinylbenzoate--CoA ligase, chloroplastic/peroxisomal-like	WESTERN_Root	EASTERN_Root	9.03335	1.08e-10	3.63e-09
TRINITY_DN157_c0_g1_i13	2-succinylbenzoate--CoA ligase, chloroplastic/peroxisomal-like isoform X2	WESTERN_Root	EASTERN_Root	2.55256	0.000833237	0.00575295
TRINITY_DN2736_c0_g1_i17	33 kDa ribonucleoprotein, chloroplastic	WESTERN_Root	EASTERN_Root	2.87752	0.00176771	0.0107062
TRINITY_DN282_c0_g1_i6	36.4 kDa proline-rich protein	WESTERN_Root	EASTERN_Root	13.8166	7.83e-102	1.14e-97
TRINITY_DN282_c0_g1_i3	36.4 kDa proline-rich protein	WESTERN_Root	EASTERN_Root	-15.3976	3.99e-58	3.75e-55
TRINITY_DN1666_c1_g1_i8	---NA---	WESTERN_Root	EASTERN_Root	10.6653	2.49e-40	9.43e-38
TRINITY_DN602_c0_g2_i3	36.4 kDa proline-rich protein-like	WESTERN_Root	EASTERN_Root	12.4684	1.8e-59	1.81e-56
TRINITY_DN602_c0_g2_i1	36.4 kDa proline-rich protein-like	WESTERN_Root	EASTERN_Root	-12.881	7.12e-29	1.49e-26
TRINITY_DN35776_c0_g2_i1	39S ribosomal protein L41-A, mitochondrial-like	WESTERN_Root	EASTERN_Root	2.85907	2.11e-09	5.56e-08
TRINITY_DN35776_c0_g3_i1	39S ribosomal protein L41-A, mitochondrial-like	WESTERN_Root	EASTERN_Root	-9.08098	1.79e-17	1.51e-15
TRINITY_DN21293_c0_g2_i3	3-epi-6-deoxocathasterone 23-monooxygenase CYP90C1-like isoform X1	WESTERN_Root	EASTERN_Root	4.73125	3.47e-06	4.77e-05
TRINITY_DN26945_c0_g2_i5	3-isopropylmalate dehydratase small subunit 3-like	WESTERN_Root	EASTERN_Root	-7.31182	9.74e-08	1.85e-06
TRINITY_DN341_c0_g1_i3	3-ketoacyl-CoA synthase 11	WESTERN_Root	EASTERN_Root	-2.97808	0.000959247	0.00646405
TRINITY_DN415_c0_g1_i10	3-oxo-5-alpha-steroid 4-dehydrogenase 2-like	WESTERN_Root	EASTERN_Root	7.557	4.63e-09	1.14e-07
TRINITY_DN415_c0_g1_i15	3-oxo-5-alpha-steroid 4-dehydrogenase 2-like	WESTERN_Root	EASTERN_Root	7.12647	5.76e-27	1.01e-24
TRINITY_DN415_c0_g1_i6	3-oxo-5-alpha-steroid 4-dehydrogenase 2-like	WESTERN_Root	EASTERN_Root	6.55678	5.81e-18	5.12e-16
TRINITY_DN415_c0_g1_i9	3-oxo-5-alpha-steroid 4-dehydrogenase 2-like	WESTERN_Root	EASTERN_Root	3.84932	1.15e-07	2.14e-06
TRINITY_DN21113_c0_g1_i21	---NA---	WESTERN_Root	EASTERN_Root	10.294	1.78e-16	1.32e-14
TRINITY_DN8333_c0_g1_i1	3-oxo-Delta(4,5)-steroid 5-beta-reductase-like	WESTERN_Root	EASTERN_Root	-2.02252	0.00150851	0.00941623
TRINITY_DN3203_c0_g3_i1	---NA---	WESTERN_Root	EASTERN_Root	10.2333	5.12e-14	2.81e-12
TRINITY_DN3982_c0_g1_i1	3-phosphoinositide-dependent protein kinase 2 isoform X2	WESTERN_Root	EASTERN_Root	-7.7151	4.6e-08	9.33e-07
TRINITY_DN32155_c0_g1_i26	3-phosphoshikimate 1-carboxyvinyltransferase	WESTERN_Root	EASTERN_Root	6.65036	2.47e-23	3.41e-21
TRINITY_DN32155_c0_g1_i31	3-phosphoshikimate 1-carboxyvinyltransferase	WESTERN_Root	EASTERN_Root	2.86107	0.00060666	0.00441259
TRINITY_DN32155_c0_g1_i11	3-phosphoshikimate 1-carboxyvinyltransferase	WESTERN_Root	EASTERN_Root	-2.11501	8.2e-07	1.28e-05
TRINITY_DN3208_c0_g1_i14	40S ribosomal protein S21-2	WESTERN_Root	EASTERN_Root	7.67652	2.01e-34	5.64e-32
TRINITY_DN11653_c0_g1_i6	40S ribosomal protein S24-1	WESTERN_Root	EASTERN_Root	-2.42537	0.00331311	0.0176582
TRINITY_DN11653_c1_g1_i1	40S ribosomal protein S24-1	WESTERN_Root	EASTERN_Root	-4.55977	2.5e-07	4.39e-06
TRINITY_DN2672_c0_g1_i5	40S ribosomal protein S2-4-like	WESTERN_Root	EASTERN_Root	-3.69284	2.1e-27	3.79e-25
TRINITY_DN2672_c0_g1_i1	40S ribosomal protein S2-4-like	WESTERN_Root	EASTERN_Root	-9.41117	1.03e-13	5.48e-12
TRINITY_DN37520_c0_g1_i1	---NA---	WESTERN_Root	EASTERN_Root	10.135	2.17e-49	1.17e-46
TRINITY_DN13860_c0_g1_i6	4-alpha-glucanotransferase DPE1, chloroplastic/amyloplastic	WESTERN_Root	EASTERN_Root	-8.17872	0.00293373	0.0161137
TRINITY_DN2866_c0_g1_i8	4-Hydroxy-3-methylbut-2-enyl diphosphate reductase	WESTERN_Root	EASTERN_Root	-9.33714	2.5e-11	9.17e-10
TRINITY_DN2482_c0_g1_i14	4-hydroxy-3-methylbut-2-enyl diphosphate reductase, chloroplastic-like	WESTERN_Root	EASTERN_Root	-2.56777	6.37e-09	1.52e-07
TRINITY_DN23411_c0_g3_i1	50S ribosomal protein L1, chloroplastic	WESTERN_Root	EASTERN_Root	2.74617	0.00181585	0.0109221
TRINITY_DN1523_c0_g1_i24	50S ribosomal protein L18	WESTERN_Root	EASTERN_Root	-2.35544	2.39e-08	5.09e-07
TRINITY_DN38495_c0_g1_i1	---NA---	WESTERN_Root	EASTERN_Root	9.93591	2e-25	3.16e-23
TRINITY_DN1523_c0_g1_i4	50S ribosomal protein L18	WESTERN_Root	EASTERN_Root	-2.41481	3.9e-10	1.17e-08
TRINITY_DN27699_c0_g1_i1	50S ribosomal protein L24	WESTERN_Root	EASTERN_Root	2.35722	0.000122016	0.00111138
TRINITY_DN540_c0_g1_i4	5'-3' exoribonuclease 3	WESTERN_Root	EASTERN_Root	7.8771	0.00400475	0.0205767
TRINITY_DN506_c0_g3_i1	5-enol-pyruvylshikimate-phosphate synthase	WESTERN_Root	EASTERN_Root	2.18951	0.00439799	0.0221864
TRINITY_DN5214_c2_g1_i1	---NA---	WESTERN_Root	EASTERN_Root	9.86056	0.000123756	0.00112547
TRINITY_DN1662_c0_g3_i6	5-methyltetrahydropteroyltriglutamate--homocysteine methyltransferase-like	WESTERN_Root	EASTERN_Root	-3.35786	2.29e-08	4.9e-07
TRINITY_DN3197_c0_g1_i33	5'-nucleotidase domain-containing protein DDB_G0275467 isoform X1	WESTERN_Root	EASTERN_Root	-8.87132	3.74e-14	2.08e-12
TRINITY_DN3866_c0_g1_i33	5'-nucleotidase SurE-like	WESTERN_Root	EASTERN_Root	-3.53151	0.00166714	0.0101967
TRINITY_DN5176_c0_g1_i5	60S ribosomal protein L10a	WESTERN_Root	EASTERN_Root	2.5076	2.71e-21	3.26e-19
TRINITY_DN2305_c0_g2_i4	60S ribosomal protein L10a-1	WESTERN_Root	EASTERN_Root	2.17588	0.0010846	0.00715651
TRINITY_DN986_c0_g1_i1	60S ribosomal protein L11-like	WESTERN_Root	EASTERN_Root	-3.74473	5.94e-05	0.000590059
TRINITY_DN23239_c0_g1_i3	60S ribosomal protein L18a-like protein	WESTERN_Root	EASTERN_Root	2.99843	3.55e-06	4.87e-05
TRINITY_DN4801_c0_g1_i14	60S ribosomal protein L28-2-like	WESTERN_Root	EASTERN_Root	10.1092	6.99e-22	8.78e-20
TRINITY_DN19102_c0_g1_i1	60S ribosomal protein L35a-3	WESTERN_Root	EASTERN_Root	-5.23795	1.87e-12	8.34e-11
TRINITY_DN13694_c0_g1_i1	---NA---	WESTERN_Root	EASTERN_Root	9.62517	1.69e-07	3.08e-06
TRINITY_DN11742_c0_g1_i2	60S ribosomal protein L7a-2	WESTERN_Root	EASTERN_Root	-2.93128	4.2e-07	7.03e-06
TRINITY_DN7770_c0_g1_i6	65-kDa microtubule-associated protein 6-like	WESTERN_Root	EASTERN_Root	2.69584	0.00448094	0.0225113
TRINITY_DN10436_c0_g1_i2	---NA---	WESTERN_Root	EASTERN_Root	9.56653	3.73e-20	4.04e-18
TRINITY_DN6366_c0_g3_i1	7-deoxyloganetic acid glucosyltransferase-like	WESTERN_Root	EASTERN_Root	3.09396	1.78e-05	0.000204255
TRINITY_DN4309_c0_g1_i1	7-deoxyloganetin glucosyltransferase-like	WESTERN_Root	EASTERN_Root	4.25866	7.88e-11	2.7e-09
TRINITY_DN11369_c0_g1_i3	7-deoxyloganetin glucosyltransferase-like	WESTERN_Root	EASTERN_Root	-8.89103	4.9e-38	1.66e-35
TRINITY_DN9140_c0_g1_i6	AAA-ATPase At3g50940-like	WESTERN_Root	EASTERN_Root	4.22503	5.66e-05	0.000565143
TRINITY_DN13601_c0_g1_i1	AAA-ATPase At3g50940-like	WESTERN_Root	EASTERN_Root	2.49498	0.00354632	0.0187002
TRINITY_DN1913_c0_g1_i4	---NA---	WESTERN_Root	EASTERN_Root	9.45752	5.02e-19	4.89e-17
TRINITY_DN35065_c0_g4_i1	---NA---	WESTERN_Root	EASTERN_Root	9.45514	1.84e-15	1.2e-13
TRINITY_DN7183_c0_g1_i16	AAA-ATPase At3g50940-like	WESTERN_Root	EASTERN_Root	-2.5649	4.48e-05	0.000460429
TRINITY_DN24272_c0_g1_i27	---NA---	WESTERN_Root	EASTERN_Root	9.43466	1.35e-15	8.94e-14
TRINITY_DN13601_c0_g4_i1	AAA-ATPase At3g50940-like	WESTERN_Root	EASTERN_Root	-4.48761	6.81e-06	8.67e-05
TRINITY_DN24829_c0_g1_i1	---NA---	WESTERN_Root	EASTERN_Root	9.39921	2.57e-18	2.36e-16
TRINITY_DN11651_c0_g2_i2	AAA-ATPase At3g50940-like	WESTERN_Root	EASTERN_Root	-9.87893	1.04e-20	1.2e-18
TRINITY_DN15395_c0_g2_i1	AAA-ATPase At5g17750-like	WESTERN_Root	EASTERN_Root	2.77909	0.00553376	0.0266653
TRINITY_DN4455_c2_g1_i10	ABC transporter A family member 2-like	WESTERN_Root	EASTERN_Root	-2.92063	0.00475441	0.0235923
TRINITY_DN9557_c0_g1_i3	ABC transporter B family member 21-like	WESTERN_Root	EASTERN_Root	-5.33122	1.5e-33	3.93e-31
TRINITY_DN503_c0_g1_i8	ABC transporter B family member 26, chloroplastic isoform X2	WESTERN_Root	EASTERN_Root	-7.83245	8e-08	1.55e-06
TRINITY_DN503_c0_g1_i84	ABC transporter B family member 26, chloroplastic-like	WESTERN_Root	EASTERN_Root	-5.87804	1.26e-12	5.77e-11
TRINITY_DN32239_c0_g1_i1	ABC transporter C family member 10 like	WESTERN_Root	EASTERN_Root	-5.29223	8.19e-15	4.92e-13
TRINITY_DN10715_c1_g2_i2	---NA---	WESTERN_Root	EASTERN_Root	9.26336	7.21e-20	7.45e-18
TRINITY_DN935_c0_g2_i9	ABC transporter C family member 10 like	WESTERN_Root	EASTERN_Root	-6.15707	2.86e-22	3.72e-20
TRINITY_DN8949_c0_g2_i2	ABC transporter C family member 10-like	WESTERN_Root	EASTERN_Root	3.0095	5.43e-05	0.00054514
TRINITY_DN8696_c0_g1_i11	ABC transporter C family member 10-like	WESTERN_Root	EASTERN_Root	-5.84255	7.76e-17	6.11e-15
TRINITY_DN7528_c0_g1_i1	ABC transporter C family member 3-like	WESTERN_Root	EASTERN_Root	2.01486	0.00152838	0.00950768
TRINITY_DN7845_c0_g1_i1	ABC transporter C family member 8-like isoform X2	WESTERN_Root	EASTERN_Root	-3.79402	0.000365313	0.00287306
TRINITY_DN10054_c0_g1_i1	---NA---	WESTERN_Root	EASTERN_Root	9.16386	1.26e-15	8.44e-14
TRINITY_DN15946_c0_g1_i1	ABC transporter F family member 1	WESTERN_Root	EASTERN_Root	12.2592	1.65e-24	2.44e-22
TRINITY_DN4911_c0_g1_i10	ABC transporter G family member 11-like	WESTERN_Root	EASTERN_Root	3.05613	0.000603319	0.00439268
TRINITY_DN6994_c0_g1_i2	---NA---	WESTERN_Root	EASTERN_Root	9.09995	8.33e-16	5.71e-14
TRINITY_DN4911_c0_g1_i11	ABC transporter G family member 11-like	WESTERN_Root	EASTERN_Root	5.24826	1.82e-09	4.84e-08
TRINITY_DN4911_c0_g1_i7	ABC transporter G family member 11-like	WESTERN_Root	EASTERN_Root	3.64408	0.000226237	0.00190303
TRINITY_DN12679_c0_g1_i5	ABC transporter G family member 11-like	WESTERN_Root	EASTERN_Root	-2.29091	0.000984652	0.00660014
TRINITY_DN20642_c0_g1_i17	ABC transporter G family member 22	WESTERN_Root	EASTERN_Root	4.98945	2.21e-06	3.16e-05
TRINITY_DN2239_c0_g1_i7	ABC transporter G family member 22-like isoform X1	WESTERN_Root	EASTERN_Root	-2.86196	0.000577699	0.00424219
TRINITY_DN2896_c0_g2_i4	ABC transporter G family member 28-like isoform X2	WESTERN_Root	EASTERN_Root	-8.53417	0.00225604	0.0130559
TRINITY_DN1377_c0_g1_i8	ABC transporter G family member 32-like	WESTERN_Root	EASTERN_Root	-5.00716	9.37e-10	2.62e-08
TRINITY_DN8444_c0_g1_i1	ABC transporter G family member 35-like	WESTERN_Root	EASTERN_Root	-5.60473	9.38e-17	7.23e-15
TRINITY_DN33981_c0_g1_i4	ABC transporter I family member 11, chloroplastic isoform X1	WESTERN_Root	EASTERN_Root	8.12665	9.5e-12	3.76e-10
TRINITY_DN191_c1_g1_i1	ABC transporter I family member 17	WESTERN_Root	EASTERN_Root	2.58001	0.00618733	0.0291254
TRINITY_DN845_c0_g1_i5	ABC transporter I family member 17	WESTERN_Root	EASTERN_Root	-9.13957	1.55e-12	7.03e-11
TRINITY_DN15410_c0_g1_i1	---NA---	WESTERN_Root	EASTERN_Root	9.00111	1.93e-16	1.41e-14
TRINITY_DN31254_c0_g1_i5	ABC transporter I family member 19	WESTERN_Root	EASTERN_Root	-10.8717	1.3e-26	2.2e-24
TRINITY_DN736_c0_g1_i1	ABC transporter I family member 6, chloroplastic	WESTERN_Root	EASTERN_Root	-6.8453	9.11e-17	7.04e-15
TRINITY_DN3730_c0_g2_i1	abrin-b-like	WESTERN_Root	EASTERN_Root	-8.14654	4.39e-06	5.89e-05
TRINITY_DN18233_c0_g1_i16	abscisic acid 8'-hydroxylase 1	WESTERN_Root	EASTERN_Root	-12.7616	8.65e-55	6.63e-52
TRINITY_DN18233_c0_g1_i26	abscisic acid 8'-hydroxylase 4-like	WESTERN_Root	EASTERN_Root	9.86048	2.68e-15	1.71e-13
TRINITY_DN18233_c0_g1_i11	abscisic acid 8'-hydroxylase 4-like	WESTERN_Root	EASTERN_Root	-10.6023	4.74e-16	3.32e-14
TRINITY_DN18233_c0_g1_i10	abscisic acid 8'-hydroxylase 4-like	WESTERN_Root	EASTERN_Root	-11.6834	7.86e-45	3.64e-42
TRINITY_DN91_c0_g1_i26	---NA---	WESTERN_Root	EASTERN_Root	8.89213	2.57e-17	2.14e-15
TRINITY_DN18233_c0_g1_i37	abscisic acid 8'-hydroxylase CYP707A2-like	WESTERN_Root	EASTERN_Root	11.091	9.52e-28	1.76e-25
TRINITY_DN23530_c0_g1_i9	ABSCISIC ACID-INSENSITIVE 5-like protein 7	WESTERN_Root	EASTERN_Root	-8.91453	2.43e-05	0.000270431
TRINITY_DN518_c0_g1_i3	abscisic-aldehyde oxidase	WESTERN_Root	EASTERN_Root	2.77144	2.77e-06	3.9e-05
TRINITY_DN29629_c0_g1_i4	ACD11 homolog protein	WESTERN_Root	EASTERN_Root	-2.81295	1.94e-06	2.82e-05
TRINITY_DN5985_c0_g1_i1	acidic endochitinase-like	WESTERN_Root	EASTERN_Root	-3.08431	3.86e-08	7.94e-07
TRINITY_DN114_c0_g1_i6	ACT domain-containing protein ACR11	WESTERN_Root	EASTERN_Root	12.2683	1.21e-22	1.61e-20
TRINITY_DN114_c0_g1_i20	ACT domain-containing protein ACR11	WESTERN_Root	EASTERN_Root	2.90229	1.44e-09	3.89e-08
TRINITY_DN2122_c0_g3_i3	---NA---	WESTERN_Root	EASTERN_Root	8.80586	8.24e-08	1.59e-06
TRINITY_DN114_c0_g1_i32	ACT domain-containing protein ACR11-like	WESTERN_Root	EASTERN_Root	9.91629	4.93e-15	3.02e-13
TRINITY_DN114_c0_g1_i33	ACT domain-containing protein ACR11-like	WESTERN_Root	EASTERN_Root	3.08938	8.13e-10	2.3e-08
TRINITY_DN114_c0_g1_i8	ACT domain-containing protein ACR11-like	WESTERN_Root	EASTERN_Root	2.88374	2.78e-05	0.00030563
TRINITY_DN26131_c0_g2_i6	ACT domain-containing protein ACR11-like	WESTERN_Root	EASTERN_Root	2.53673	2.48e-11	9.13e-10
TRINITY_DN114_c0_g1_i4	ACT domain-containing protein ACR11-like	WESTERN_Root	EASTERN_Root	-4.42923	0.000180774	0.00156721
TRINITY_DN11133_c0_g1_i1	ACT domain-containing protein ACR6 isoform X2	WESTERN_Root	EASTERN_Root	2.1781	0.000345404	0.00273935
TRINITY_DN516_c0_g1_i42	ACT domain-containing protein ACR8-like	WESTERN_Root	EASTERN_Root	3.77131	1.49e-15	9.85e-14
TRINITY_DN516_c0_g1_i39	ACT domain-containing protein ACR8-like	WESTERN_Root	EASTERN_Root	3.12168	3.21e-14	1.8e-12
TRINITY_DN516_c0_g1_i44	ACT domain-containing protein ACR8-like	WESTERN_Root	EASTERN_Root	2.293	2.51e-08	5.29e-07
TRINITY_DN789_c0_g2_i16	actin cytoskeleton-regulatory complex protein PAN1	WESTERN_Root	EASTERN_Root	-3.96797	1.24e-19	1.26e-17
TRINITY_DN789_c0_g2_i19	actin cytoskeleton-regulatory complex protein PAN1	WESTERN_Root	EASTERN_Root	-9.12163	6.47e-17	5.12e-15
TRINITY_DN789_c0_g2_i7	actin cytoskeleton-regulatory complex protein PAN1	WESTERN_Root	EASTERN_Root	-10.1002	2.74e-30	6.19e-28
TRINITY_DN30131_c0_g1_i3	actin-related protein 44960 complex subunit 4	WESTERN_Root	EASTERN_Root	-9.96237	7.03e-16	4.85e-14
TRINITY_DN16046_c0_g1_i5	acyl carrier protein 1, chloroplastic-like	WESTERN_Root	EASTERN_Root	-3.63401	3.96e-08	8.13e-07
TRINITY_DN27889_c0_g1_i1	Acyl-CoA N-acyltransferase	WESTERN_Root	EASTERN_Root	2.34813	7.86e-05	0.000757947
TRINITY_DN2193_c0_g2_i9	acyl-CoA-binding domain-containing protein 4	WESTERN_Root	EASTERN_Root	-2.9286	0.00203359	0.0119828
TRINITY_DN4461_c0_g1_i4	acyl-CoA-binding domain-containing protein 5-like	WESTERN_Root	EASTERN_Root	-4.7265	3.2e-07	5.47e-06
TRINITY_DN9083_c0_g2_i5	acyl-coenzyme A thioesterase 8-like isoform X1	WESTERN_Root	EASTERN_Root	-3.24892	3.9e-21	4.65e-19
TRINITY_DN9083_c0_g2_i3	acyl-coenzyme A thioesterase 8-like isoform X1	WESTERN_Root	EASTERN_Root	-4.49491	2.56e-05	0.000283823
TRINITY_DN7594_c0_g2_i9	---NA---	WESTERN_Root	EASTERN_Root	8.58344	2.12e-15	1.36e-13
TRINITY_DN11189_c2_g2_i1	---NA---	WESTERN_Root	EASTERN_Root	8.57971	8.89e-12	3.52e-10
TRINITY_DN34654_c0_g2_i2	---NA---	WESTERN_Root	EASTERN_Root	8.57192	2.56e-12	1.12e-10
TRINITY_DN38391_c0_g1_i1	---NA---	WESTERN_Root	EASTERN_Root	8.57078	1.15e-13	6.09e-12
TRINITY_DN9083_c0_g2_i1	acyl-coenzyme A thioesterase 8-like isoform X2	WESTERN_Root	EASTERN_Root	-3.14736	0.000116167	0.00106812
TRINITY_DN9501_c0_g1_i1	acyl-protein thioesterase 2-like	WESTERN_Root	EASTERN_Root	-8.46011	9.93e-10	2.76e-08
TRINITY_DN6404_c0_g2_i1	---NA---	WESTERN_Root	EASTERN_Root	8.52717	1.05e-13	5.56e-12
TRINITY_DN3246_c0_g2_i4	acylsugar acyltransferase 3-like	WESTERN_Root	EASTERN_Root	-9.07138	9.73e-14	5.2e-12
TRINITY_DN507_c0_g2_i30	acyltransferase-like protein At3g26840, chloroplastic isoform X1	WESTERN_Root	EASTERN_Root	-3.14563	0.00502906	0.0246819
TRINITY_DN24002_c0_g1_i1	adenine phosphoribosyltransferase 1-like	WESTERN_Root	EASTERN_Root	-3.67748	4.01e-05	0.000418552
TRINITY_DN2357_c0_g1_i65	adenylate kinase 5, chloroplastic	WESTERN_Root	EASTERN_Root	-7.84603	0.00448761	0.0225371
TRINITY_DN1722_c0_g2_i1	ADP,ATP carrier protein 1, mitochondrial-like	WESTERN_Root	EASTERN_Root	2.40342	2.48e-13	1.25e-11
TRINITY_DN6054_c0_g2_i5	ADP-glucose pyrophosphorylate L1 subunit	WESTERN_Root	EASTERN_Root	5.01529	6.65e-05	0.00065208
TRINITY_DN6054_c0_g2_i3	ADP-glucose pyrophosphorylate L1 subunit	WESTERN_Root	EASTERN_Root	-10.392	2.09e-24	3.05e-22
TRINITY_DN16735_c0_g1_i15	ADP-ribosylation factor	WESTERN_Root	EASTERN_Root	-6.8832	0.000772249	0.00539612
TRINITY_DN21874_c0_g1_i2	agamous-like MADS-box protein AGL27 isoform X1	WESTERN_Root	EASTERN_Root	-3.25798	5.11e-08	1.02e-06
TRINITY_DN19900_c0_g3_i1	agamous-like MADS-box protein AGL65 isoform X1	WESTERN_Root	EASTERN_Root	8.7556	8.54e-11	2.92e-09
TRINITY_DN3754_c0_g2_i1	agamous-like MADS-box protein AGL8 homolog	WESTERN_Root	EASTERN_Root	-7.50299	8.54e-16	5.84e-14
TRINITY_DN56_c0_g1_i5	Agenet domain-containing protein	WESTERN_Root	EASTERN_Root	2.23778	3.08e-07	5.27e-06
TRINITY_DN1255_c0_g1_i14	ALA-interacting subunit 3	WESTERN_Root	EASTERN_Root	7.67885	2.01e-08	4.36e-07
TRINITY_DN1255_c0_g1_i45	ALA-interacting subunit 3-like	WESTERN_Root	EASTERN_Root	-7.63029	1.2e-06	1.82e-05
TRINITY_DN29785_c0_g1_i1	---NA---	WESTERN_Root	EASTERN_Root	8.39735	2.49e-09	6.43e-08
TRINITY_DN2229_c1_g1_i1	---NA---	WESTERN_Root	EASTERN_Root	8.39264	2.68e-28	5.28e-26
TRINITY_DN1255_c0_g1_i40	ALA-interacting subunit 3-like	WESTERN_Root	EASTERN_Root	4.2337	5.32e-05	0.00053559
TRINITY_DN1355_c0_g1_i14	ALA-interacting subunit 3-like	WESTERN_Root	EASTERN_Root	-4.43444	1.04e-10	3.51e-09
TRINITY_DN1355_c0_g1_i4	ALA-interacting subunit 3-like	WESTERN_Root	EASTERN_Root	-7.52944	4.05e-33	1.04e-30
TRINITY_DN2437_c0_g1_i6	alanine--glyoxylate aminotransferase 2 homolog 2, mitochondrial-like	WESTERN_Root	EASTERN_Root	-9.29633	2.8e-20	3.09e-18
TRINITY_DN1490_c0_g2_i1	alanine--tRNA ligase	WESTERN_Root	EASTERN_Root	3.08173	4.54e-06	6.06e-05
TRINITY_DN22797_c0_g1_i14	alanine--tRNA ligase	WESTERN_Root	EASTERN_Root	-2.34308	0.0010764	0.00710882
TRINITY_DN2244_c0_g1_i8	alcohol dehydrogenase 2	WESTERN_Root	EASTERN_Root	2.85106	0.00651263	0.03028
TRINITY_DN25101_c0_g1_i3	alcohol dehydrogenase 3	WESTERN_Root	EASTERN_Root	3.65823	0.00445632	0.0224147
TRINITY_DN25101_c0_g1_i1	alcohol dehydrogenase II	WESTERN_Root	EASTERN_Root	4.13145	0.00455576	0.0227968
TRINITY_DN2244_c0_g1_i21	alcohol dehydrogenase-like	WESTERN_Root	EASTERN_Root	2.88257	0.00895336	0.0389029
TRINITY_DN16287_c0_g1_i8	aldehyde dehydrogenase family 2 member B4, mitochondrial-like	WESTERN_Root	EASTERN_Root	3.95437	2.62e-13	1.32e-11
TRINITY_DN2653_c0_g1_i1	---NA---	WESTERN_Root	EASTERN_Root	8.29751	1.74e-06	2.55e-05
TRINITY_DN1785_c0_g1_i18	aldehyde dehydrogenase family 2 member C4-like	WESTERN_Root	EASTERN_Root	-6.35128	0.00607055	0.0287149
TRINITY_DN995_c0_g4_i1	---NA---	WESTERN_Root	EASTERN_Root	8.29255	0.000937802	0.00634743
TRINITY_DN2453_c0_g1_i17	aldehyde dehydrogenase family 3 member H1-like	WESTERN_Root	EASTERN_Root	-2.7719	0.00324429	0.0173517
TRINITY_DN364_c0_g7_i1	aldehyde oxidase GLOX-like	WESTERN_Root	EASTERN_Root	8.02254	1.78e-23	2.46e-21
TRINITY_DN22495_c0_g1_i1	aldehyde oxidase GLOX-like	WESTERN_Root	EASTERN_Root	2.75983	0.00831401	0.0366607
TRINITY_DN801_c0_g1_i42	allantoinase isoform X3	WESTERN_Root	EASTERN_Root	2.29865	0.00430936	0.0218186
TRINITY_DN14319_c0_g1_i3	allene oxide cyclase 4, chloroplastic-like	WESTERN_Root	EASTERN_Root	3.37421	1.1e-05	0.000132696
TRINITY_DN35629_c0_g4_i1	---NA---	WESTERN_Root	EASTERN_Root	8.27918	1.2e-12	5.57e-11
TRINITY_DN4480_c0_g1_i12	alpha/beta hydrolases superfamily protein	WESTERN_Root	EASTERN_Root	6.20001	1.6e-18	1.5e-16
TRINITY_DN4480_c0_g1_i6	alpha/beta hydrolases superfamily protein	WESTERN_Root	EASTERN_Root	-2.90181	4.08e-16	2.88e-14
TRINITY_DN25646_c0_g1_i1	alpha-1,4 glucan phosphorylase L isozyme, chloroplastic/amyloplastic	WESTERN_Root	EASTERN_Root	-2.06336	4.1e-14	2.26e-12
TRINITY_DN27631_c0_g1_i1	---NA---	WESTERN_Root	EASTERN_Root	8.24268	2.02e-12	9e-11
TRINITY_DN30241_c0_g1_i1	---NA---	WESTERN_Root	EASTERN_Root	8.23391	1.25e-09	3.41e-08
TRINITY_DN3207_c0_g1_i1	alpha-1,4-glucan-protein synthase [UDP-forming]-like	WESTERN_Root	EASTERN_Root	2.18688	0.000710909	0.00504002
TRINITY_DN5214_c0_g1_i1	---NA---	WESTERN_Root	EASTERN_Root	8.23084	0.000583097	0.00427824
TRINITY_DN29408_c0_g1_i1	alpha-amylase/subtilisin inhibitor-like	WESTERN_Root	EASTERN_Root	4.38889	5.07e-07	8.3e-06
TRINITY_DN4001_c0_g1_i4	alpha-glucan water dikinase, chloroplastic isoform X1	WESTERN_Root	EASTERN_Root	3.75186	8.58e-06	0.000106481
TRINITY_DN7535_c0_g1_i1	alpha-L-arabinofuranosidase 1-like	WESTERN_Root	EASTERN_Root	7.57294	4.62e-05	0.000474118
TRINITY_DN32582_c0_g1_i2	---NA---	WESTERN_Root	EASTERN_Root	8.21363	2e-10	6.35e-09
TRINITY_DN27400_c0_g1_i1	alpha-L-fucosidase 1-like	WESTERN_Root	EASTERN_Root	2.01162	1.72e-08	3.78e-07
TRINITY_DN19480_c0_g1_i3	alpha-mannosidase At3g26720 isoform X1	WESTERN_Root	EASTERN_Root	-2.02206	0.000320714	0.00257154
TRINITY_DN1219_c0_g1_i35	Alpha-mannosidase I MNS5	WESTERN_Root	EASTERN_Root	-4.29438	7.2e-05	0.000701596
TRINITY_DN542_c1_g2_i1	---NA---	WESTERN_Root	EASTERN_Root	8.19667	2.49e-12	1.09e-10
TRINITY_DN1219_c0_g1_i64	Alpha-mannosidase I MNS5	WESTERN_Root	EASTERN_Root	-8.2006	3.24e-08	6.75e-07
TRINITY_DN1544_c0_g1_i32	alpha-N-acetylglucosaminidase-like isoform X2	WESTERN_Root	EASTERN_Root	3.15009	0.000429677	0.00330778
TRINITY_DN1516_c0_g1_i8	aluminum-activated malate transporter 9-like	WESTERN_Root	EASTERN_Root	-6.75586	0.00788929	0.0351933
TRINITY_DN1253_c0_g1_i4	amidase 1-like	WESTERN_Root	EASTERN_Root	-2.02657	4.58e-06	6.1e-05
TRINITY_DN7007_c0_g2_i5	amino acid permease 3-like	WESTERN_Root	EASTERN_Root	-2.0221	0.000282697	0.00230935
TRINITY_DN7007_c0_g2_i6	amino acid permease 3-like	WESTERN_Root	EASTERN_Root	-2.50327	0.000416485	0.00322273
TRINITY_DN9677_c1_g1_i1	aminoacylase-1 isoform X2	WESTERN_Root	EASTERN_Root	-2.53442	2.14e-05	0.000242226
TRINITY_DN24503_c0_g1_i1	aminoacylase-1 isoform X2	WESTERN_Root	EASTERN_Root	-3.366	3.38e-08	7.03e-07
TRINITY_DN22128_c0_g1_i1	---NA---	WESTERN_Root	EASTERN_Root	8.17119	1.45e-12	6.62e-11
TRINITY_DN13349_c0_g1_i1	ammonium transporter 2-like	WESTERN_Root	EASTERN_Root	-2.0082	8.49e-05	0.000811406
TRINITY_DN2229_c2_g1_i2	---NA---	WESTERN_Root	EASTERN_Root	8.13541	7.21e-13	3.43e-11
TRINITY_DN2554_c0_g1_i41	AMP deaminase	WESTERN_Root	EASTERN_Root	9.6117	3.05e-21	3.65e-19
TRINITY_DN2554_c0_g1_i52	AMP deaminase	WESTERN_Root	EASTERN_Root	8.42877	2.29e-09	5.98e-08
TRINITY_DN2554_c0_g1_i47	AMP deaminase	WESTERN_Root	EASTERN_Root	3.49327	0.00483558	0.023924
TRINITY_DN2554_c0_g1_i21	AMP deaminase	WESTERN_Root	EASTERN_Root	2.86669	0.000152895	0.00135577
TRINITY_DN2554_c0_g1_i6	AMP deaminase	WESTERN_Root	EASTERN_Root	2.60981	7.61e-06	9.58e-05
TRINITY_DN24288_c0_g1_i9	ankyrin repeat and zinc finger domain-containing protein 1	WESTERN_Root	EASTERN_Root	3.48775	7.42e-06	9.39e-05
TRINITY_DN32290_c0_g2_i2	Ankyrin repeat domain-containing protein	WESTERN_Root	EASTERN_Root	3.07639	0.000176488	0.00153681
TRINITY_DN4194_c0_g1_i6	Ankyrin repeat domain-containing protein 31	WESTERN_Root	EASTERN_Root	3.67761	0.00380076	0.0197374
TRINITY_DN2599_c0_g1_i3	ankyrin repeat domain-containing protein 39-like	WESTERN_Root	EASTERN_Root	2.07507	0.0013445	0.00856866
TRINITY_DN2599_c0_g1_i36	ankyrin repeat domain-containing protein 39-like	WESTERN_Root	EASTERN_Root	9.84373	1.44e-27	2.63e-25
TRINITY_DN2599_c0_g1_i57	ankyrin repeat domain-containing protein 39-like	WESTERN_Root	EASTERN_Root	7.15352	7.48e-12	3.01e-10
TRINITY_DN252_c0_g1_i1	ankyrin repeat-containing protein At3g12360-like	WESTERN_Root	EASTERN_Root	2.67289	0.00453118	0.022705
TRINITY_DN18394_c0_g1_i2	ankyrin repeat-containing protein At3g12360-like	WESTERN_Root	EASTERN_Root	2.0412	1.5e-05	0.000175519
TRINITY_DN9796_c0_g1_i18	ankyrin repeat-containing protein At3g12360-like	WESTERN_Root	EASTERN_Root	3.84643	2.39e-09	6.2e-08
TRINITY_DN9796_c0_g1_i4	ankyrin repeat-containing protein At3g12360-like	WESTERN_Root	EASTERN_Root	3.31851	7.47e-14	4.04e-12
TRINITY_DN252_c0_g1_i2	ankyrin repeat-containing protein At3g12360-like	WESTERN_Root	EASTERN_Root	2.95727	0.00319702	0.0171588
TRINITY_DN8611_c0_g4_i1	ankyrin repeat-containing protein At3g12360-like isoform X1	WESTERN_Root	EASTERN_Root	4.34155	5.55e-08	1.1e-06
TRINITY_DN10542_c0_g2_i1	---NA---	WESTERN_Root	EASTERN_Root	8.03921	6.19e-11	2.15e-09
TRINITY_DN8611_c0_g2_i2	ankyrin repeat-containing protein At3g12360-like isoform X1	WESTERN_Root	EASTERN_Root	-2.85919	4.14e-11	1.48e-09
TRINITY_DN6910_c0_g1_i2	ankyrin repeat-containing protein At3g12360-like isoform X1	WESTERN_Root	EASTERN_Root	-7.05918	2.49e-07	4.36e-06
TRINITY_DN2313_c0_g1_i6	ankyrin repeat-containing protein At5g02620-like	WESTERN_Root	EASTERN_Root	3.63512	7.92e-05	0.000762502
TRINITY_DN9200_c0_g2_i1	ankyrin-3-like isoform X2	WESTERN_Root	EASTERN_Root	3.28117	0.00170265	0.0103747
TRINITY_DN24395_c0_g2_i1	---NA---	WESTERN_Root	EASTERN_Root	8.02739	3.27e-09	8.22e-08
TRINITY_DN7173_c0_g3_i1	---NA---	WESTERN_Root	EASTERN_Root	8.02556	1.66e-06	2.45e-05
TRINITY_DN1882_c0_g1_i42	annexin D2-like	WESTERN_Root	EASTERN_Root	-8.1407	0.00313194	0.016881
TRINITY_DN31862_c0_g1_i1	Annexin D5	WESTERN_Root	EASTERN_Root	3.20737	0.0014793	0.00926762
TRINITY_DN5065_c1_g1_i9	---NA---	WESTERN_Root	EASTERN_Root	8.00549	1.71e-10	5.52e-09
TRINITY_DN12408_c0_g1_i1	---NA---	WESTERN_Root	EASTERN_Root	7.9998	7.34e-09	1.74e-07
TRINITY_DN9613_c0_g1_i15	annexin D5	WESTERN_Root	EASTERN_Root	-4.73689	2.02e-06	2.92e-05
TRINITY_DN31862_c0_g1_i2	Annexin D5	WESTERN_Root	EASTERN_Root	-8.92825	3.18e-12	1.36e-10
TRINITY_DN22107_c0_g1_i1	annexin D5-like	WESTERN_Root	EASTERN_Root	-2.9062	6.62e-09	1.58e-07
TRINITY_DN35629_c0_g1_i1	---NA---	WESTERN_Root	EASTERN_Root	7.98671	3.06e-10	9.39e-09
TRINITY_DN14527_c0_g1_i1	---NA---	WESTERN_Root	EASTERN_Root	7.98177	5.35e-11	1.88e-09
TRINITY_DN9613_c0_g1_i41	annexin D5-like	WESTERN_Root	EASTERN_Root	-3.0339	1.73e-05	0.000199372
TRINITY_DN35258_c0_g1_i2	---NA---	WESTERN_Root	EASTERN_Root	7.97523	4.1e-11	1.47e-09
TRINITY_DN9613_c0_g1_i43	annexin D5-like	WESTERN_Root	EASTERN_Root	-8.91434	1.47e-17	1.25e-15
TRINITY_DN1444_c0_g1_i5	anthocyanidin 3-O-glucosyltransferase 2-like	WESTERN_Root	EASTERN_Root	-3.00981	0.000484436	0.00365878
TRINITY_DN2397_c0_g1_i14	anthranilate phosphoribosyltransferase	WESTERN_Root	EASTERN_Root	-9.00763	2.72e-12	1.17e-10
TRINITY_DN4827_c0_g1_i3	AP2/ERF and B3 domain-containing transcription factor RAV1-like	WESTERN_Root	EASTERN_Root	-3.13604	6.6e-06	8.44e-05
TRINITY_DN4827_c0_g1_i1	AP2/ERF transcription factor	WESTERN_Root	EASTERN_Root	3.24086	1.7e-28	3.41e-26
TRINITY_DN10097_c0_g1_i1	AP2/ERF transcription factor	WESTERN_Root	EASTERN_Root	-4.84851	8.52e-15	5.11e-13
TRINITY_DN2230_c0_g1_i12	AP2-like ethylene-responsive transcription factor ANT	WESTERN_Root	EASTERN_Root	8.62144	3.23e-12	1.38e-10
TRINITY_DN24_c1_g2_i5	---NA---	WESTERN_Root	EASTERN_Root	7.92039	1.99e-11	7.52e-10
TRINITY_DN2230_c0_g1_i3	AP2-like ethylene-responsive transcription factor ANT	WESTERN_Root	EASTERN_Root	8.52592	4.91e-15	3.01e-13
TRINITY_DN2230_c0_g1_i22	AP2-like ethylene-responsive transcription factor ANT	WESTERN_Root	EASTERN_Root	-8.47112	1.41e-08	3.17e-07
TRINITY_DN15455_c0_g1_i1	AP2-like ethylene-responsive transcription factor At1g79700	WESTERN_Root	EASTERN_Root	2.26143	9.68e-05	0.000908515
TRINITY_DN2379_c0_g1_i18	apoptosis inhibitor 5-like protein API5	WESTERN_Root	EASTERN_Root	10.14	1.47e-25	2.34e-23
TRINITY_DN235_c0_g1_i1	arginine decarboxylase	WESTERN_Root	EASTERN_Root	-2.74632	4.09e-17	3.33e-15
TRINITY_DN20248_c0_g1_i1	armadillo repeat-containing protein 4-like	WESTERN_Root	EASTERN_Root	-2.37775	0.000755775	0.00529879
TRINITY_DN6309_c1_g1_i16	ASCH DOMAIN PROTEIN putative ISOFORM 1-RELATED	WESTERN_Root	EASTERN_Root	-2.81873	0.00041791	0.00323157
TRINITY_DN1293_c0_g1_i18	ascorbate peroxidase	WESTERN_Root	EASTERN_Root	-7.2518	0.00759155	0.0341573
TRINITY_DN500_c0_g1_i6	---NA---	WESTERN_Root	EASTERN_Root	7.85149	0.00125779	0.00809039
TRINITY_DN9705_c0_g1_i33	asparagine--tRNA ligase, chloroplastic/mitochondrial	WESTERN_Root	EASTERN_Root	4.12698	0.000263752	0.00217135
TRINITY_DN813_c0_g1_i1	aspartic proteinase	WESTERN_Root	EASTERN_Root	2.21853	2.41e-11	8.89e-10
TRINITY_DN1642_c2_g1_i34	Aspartic proteinase	WESTERN_Root	EASTERN_Root	-2.18858	3.66e-05	0.000386837
TRINITY_DN813_c0_g2_i1	aspartic proteinase A1-like	WESTERN_Root	EASTERN_Root	-3.9127	1.01e-10	3.39e-09
TRINITY_DN38143_c0_g1_i1	---NA---	WESTERN_Root	EASTERN_Root	7.8187	1.54e-07	2.82e-06
TRINITY_DN813_c0_g2_i2	aspartic proteinase A1-like	WESTERN_Root	EASTERN_Root	-8.26411	3.36e-08	6.99e-07
TRINITY_DN1642_c2_g1_i35	aspartic proteinase Asp1-like	WESTERN_Root	EASTERN_Root	7.60536	4.51e-09	1.11e-07
TRINITY_DN2707_c0_g1_i34	aspartic proteinase-like protein 2 isoform X2	WESTERN_Root	EASTERN_Root	-3.20343	0.00108852	0.00717913
TRINITY_DN21829_c0_g1_i1	---NA---	WESTERN_Root	EASTERN_Root	7.79429	7.33e-10	2.09e-08
TRINITY_DN28567_c0_g4_i1	aspartyl protease family protein 1	WESTERN_Root	EASTERN_Root	3.6101	3.38e-05	0.000361807
TRINITY_DN9741_c0_g1_i3	aspartyl protease family protein 2	WESTERN_Root	EASTERN_Root	-2.84764	4.11e-20	4.4e-18
TRINITY_DN2103_c0_g1_i11	aspartyl protease family protein 2-like	WESTERN_Root	EASTERN_Root	-2.67496	4.98e-06	6.58e-05
TRINITY_DN3005_c0_g2_i5	---NA---	WESTERN_Root	EASTERN_Root	7.76201	0.00114214	0.00746516
TRINITY_DN4295_c0_g1_i1	aspartyl protease family protein At5g10770-like	WESTERN_Root	EASTERN_Root	-2.83994	7.17e-06	9.1e-05
TRINITY_DN2881_c0_g1_i2	At2g27730 mitochondrial	WESTERN_Root	EASTERN_Root	-9.68929	4.03e-20	4.33e-18
TRINITY_DN1700_c0_g3_i1	AT-hook motif nuclear-localized protein 5-like	WESTERN_Root	EASTERN_Root	2.36767	0.00400418	0.0205767
TRINITY_DN696_c0_g1_i5	AT-hook motif nuclear-localized protein 7	WESTERN_Root	EASTERN_Root	7.50408	2.53e-05	0.000279984
TRINITY_DN696_c0_g1_i20	AT-hook motif nuclear-localized protein 7	WESTERN_Root	EASTERN_Root	5.48885	5.05e-10	1.48e-08
TRINITY_DN6915_c0_g1_i2	ATP synthase delta chain, chloroplastic	WESTERN_Root	EASTERN_Root	4.86638	9.11e-14	4.88e-12
TRINITY_DN38219_c0_g1_i1	---NA---	WESTERN_Root	EASTERN_Root	7.74073	6.75e-07	1.08e-05
TRINITY_DN2895_c0_g1_i14	ATP synthase delta chain, chloroplastic-like	WESTERN_Root	EASTERN_Root	-6.98714	9.4e-07	1.45e-05
TRINITY_DN126_c0_g2_i1	ATP synthase F0 subunit 9	WESTERN_Root	EASTERN_Root	-13.5853	2.12e-59	2.06e-56
TRINITY_DN25278_c0_g1_i6	ATP synthase protein I-related protein	WESTERN_Root	EASTERN_Root	-3.07798	0.00556146	0.0267718
TRINITY_DN11427_c0_g2_i1	ATP synthase subunit gamma, mitochondrial-like	WESTERN_Root	EASTERN_Root	3.96174	3.51e-05	0.000373465
TRINITY_DN5175_c0_g1_i10	ATPase ARSA1	WESTERN_Root	EASTERN_Root	-7.74554	1.9e-07	3.41e-06
TRINITY_DN5175_c0_g1_i12	ATPase ASNA1 homolog 2-like	WESTERN_Root	EASTERN_Root	-7.1358	2.07e-07	3.68e-06
TRINITY_DN1503_c0_g1_i77	ATPase family AAA domain-containing protein	WESTERN_Root	EASTERN_Root	2.96211	0.00105065	0.00696717
TRINITY_DN1900_c0_g1_i4	ATPase family AAA domain-containing protein	WESTERN_Root	EASTERN_Root	-7.81896	6.01e-10	1.74e-08
TRINITY_DN2229_c1_g1_i9	---NA---	WESTERN_Root	EASTERN_Root	7.69119	8.79e-08	1.69e-06
TRINITY_DN11146_c0_g1_i23	ATPase family AAA domain-containing protein 1	WESTERN_Root	EASTERN_Root	2.39189	2.83e-05	0.000309843
TRINITY_DN6516_c0_g1_i4	---NA---	WESTERN_Root	EASTERN_Root	7.68618	9.46e-10	2.65e-08
TRINITY_DN386_c0_g1_i33	ATP-dependent 6-phosphofructokinase 3-like	WESTERN_Root	EASTERN_Root	2.00709	0.00385791	0.0199879
TRINITY_DN386_c0_g1_i21	ATP-dependent 6-phosphofructokinase 6-like	WESTERN_Root	EASTERN_Root	2.50963	1.24e-06	1.87e-05
TRINITY_DN386_c0_g1_i6	ATP-dependent 6-phosphofructokinase 6-like	WESTERN_Root	EASTERN_Root	-3.18128	0.000470332	0.00357634
TRINITY_DN3976_c0_g1_i1	ATP-dependent Clp protease proteolytic subunit 5, chloroplastic	WESTERN_Root	EASTERN_Root	-3.37066	2.88e-05	0.000314989
TRINITY_DN6009_c0_g1_i14	ATP-dependent Clp protease proteolytic subunit-related protein 1, chloroplastic	WESTERN_Root	EASTERN_Root	7.69711	2.44e-09	6.3e-08
TRINITY_DN4780_c0_g1_i46	ATP-dependent DNA helicase PIF1-like	WESTERN_Root	EASTERN_Root	2.06682	0.000225214	0.00189552
TRINITY_DN9807_c0_g2_i1	ATP-dependent DNA helicase PIF1-like	WESTERN_Root	EASTERN_Root	3.60828	5.73e-12	2.34e-10
TRINITY_DN3739_c0_g2_i1	ATP-dependent DNA helicase PIF1-like	WESTERN_Root	EASTERN_Root	-7.22515	1.85e-08	4.04e-07
TRINITY_DN3739_c0_g1_i1	ATP-dependent DNA helicase PIF1-like	WESTERN_Root	EASTERN_Root	-7.99947	5.78e-09	1.39e-07
TRINITY_DN2689_c0_g1_i7	ATP-dependent helicase HRQ1	WESTERN_Root	EASTERN_Root	2.12955	0.00860805	0.0376722
TRINITY_DN33876_c0_g1_i1	---NA---	WESTERN_Root	EASTERN_Root	7.60533	1.37e-24	2.04e-22
TRINITY_DN1104_c0_g2_i1	ATP-dependent protease La (LON) domain protein	WESTERN_Root	EASTERN_Root	2.03023	1.07e-07	2.01e-06
TRINITY_DN64_c0_g1_i3	ATP-dependent RNA helicase dbp2-like	WESTERN_Root	EASTERN_Root	-4.21897	0.00135962	0.00864613
TRINITY_DN23080_c0_g1_i1	ATP-dependent RNA helicase dbp4 isoform X2	WESTERN_Root	EASTERN_Root	3.60413	5e-05	0.000506805
TRINITY_DN6261_c0_g1_i2	ATP-dependent zinc metalloprotease FTSH 4, mitochondrial isoform X1	WESTERN_Root	EASTERN_Root	8.18574	4.92e-13	2.39e-11
TRINITY_DN23857_c0_g1_i1	---NA---	WESTERN_Root	EASTERN_Root	7.57118	5.52e-06	7.2e-05
TRINITY_DN6261_c0_g1_i3	ATP-dependent zinc metalloprotease FTSH 4, mitochondrial isoform X1	WESTERN_Root	EASTERN_Root	-8.12317	1.9e-10	6.06e-09
TRINITY_DN9759_c0_g1_i1	AT-rich interactive domain-containing protein 2	WESTERN_Root	EASTERN_Root	-3.68283	3.91e-06	5.29e-05
TRINITY_DN13779_c0_g1_i10	AUGMIN subunit 8	WESTERN_Root	EASTERN_Root	-7.64751	6.4e-08	1.26e-06
TRINITY_DN176_c0_g1_i31	autophagy-related protein 11	WESTERN_Root	EASTERN_Root	-2.20004	4.78e-07	7.9e-06
TRINITY_DN176_c0_g1_i2	autophagy-related protein 11	WESTERN_Root	EASTERN_Root	-2.59315	1.21e-16	9.21e-15
TRINITY_DN176_c0_g1_i7	autophagy-related protein 11-like	WESTERN_Root	EASTERN_Root	-4.1908	1.65e-18	1.55e-16
TRINITY_DN33779_c0_g1_i1	---NA---	WESTERN_Root	EASTERN_Root	7.47466	3.39e-07	5.75e-06
TRINITY_DN12170_c0_g1_i5	autophagy-related protein 18a-like	WESTERN_Root	EASTERN_Root	-9.45809	3.94e-20	4.25e-18
TRINITY_DN3180_c0_g1_i6	autophagy-related protein 18f-like isoform X2	WESTERN_Root	EASTERN_Root	3.38382	0.00522336	0.0254427
TRINITY_DN562_c0_g1_i19	auxin influx transport protein	WESTERN_Root	EASTERN_Root	-7.75988	0.00501538	0.0246397
TRINITY_DN26430_c0_g1_i1	---NA---	WESTERN_Root	EASTERN_Root	7.43244	2.06e-07	3.68e-06
TRINITY_DN10129_c0_g1_i1	auxin response factor 15	WESTERN_Root	EASTERN_Root	-2.00531	6.09e-05	0.000603419
TRINITY_DN350_c0_g1_i16	auxin response factor 15	WESTERN_Root	EASTERN_Root	-7.00612	7.64e-24	1.1e-21
TRINITY_DN5330_c0_g1_i1	auxin response factor 18	WESTERN_Root	EASTERN_Root	2.68115	0.000501394	0.00376731
TRINITY_DN25040_c0_g1_i1	auxin response factor 5	WESTERN_Root	EASTERN_Root	-7.96439	0.00377454	0.0196362
TRINITY_DN2634_c0_g1_i5	auxin response factor 6-like isoform X1	WESTERN_Root	EASTERN_Root	-7.85909	2.13e-06	3.07e-05
TRINITY_DN4185_c0_g1_i1	auxin-induced in root cultures protein 12-like	WESTERN_Root	EASTERN_Root	-2.86438	5.21e-22	6.63e-20
TRINITY_DN7578_c0_g1_i1	auxin-induced protein 15A-like	WESTERN_Root	EASTERN_Root	2.14358	0.000472998	0.00359286
TRINITY_DN22325_c0_g1_i1	---NA---	WESTERN_Root	EASTERN_Root	7.36329	1.46e-07	2.67e-06
TRINITY_DN35629_c0_g3_i1	---NA---	WESTERN_Root	EASTERN_Root	7.36046	1.34e-08	3.03e-07
TRINITY_DN21522_c0_g1_i1	auxin-induced protein 6B-like	WESTERN_Root	EASTERN_Root	-2.73881	0.00017878	0.0015527
TRINITY_DN1992_c0_g1_i26	auxin-induced protein AUX28-like	WESTERN_Root	EASTERN_Root	-2.09438	0.00662996	0.030752
TRINITY_DN1992_c0_g1_i13	auxin-responsive protein IAA16-like	WESTERN_Root	EASTERN_Root	-3.77802	0.00511019	0.0249666
TRINITY_DN1992_c0_g1_i32	auxin-responsive protein IAA16-like	WESTERN_Root	EASTERN_Root	-6.73536	0.00840745	0.036964
TRINITY_DN31648_c0_g1_i7	auxin-responsive protein SAUR21-like	WESTERN_Root	EASTERN_Root	-5.87703	1.35e-14	7.95e-13
TRINITY_DN8642_c0_g1_i2	auxin-responsive protein SAUR21-like	WESTERN_Root	EASTERN_Root	-10.1979	1.21e-28	2.47e-26
TRINITY_DN4863_c0_g1_i1	auxin-responsive protein SAUR32-like	WESTERN_Root	EASTERN_Root	2.83467	5.05e-05	0.000511009
TRINITY_DN7775_c0_g1_i2	auxin-responsive protein SAUR32-like	WESTERN_Root	EASTERN_Root	-4.15278	8.42e-07	1.31e-05
TRINITY_DN15981_c0_g1_i1	Auxin-responsive protein SAUR50	WESTERN_Root	EASTERN_Root	2.61329	1.25e-07	2.32e-06
TRINITY_DN27938_c0_g3_i1	auxin-responsive protein SAUR71-like	WESTERN_Root	EASTERN_Root	2.67665	0.00536257	0.0260077
TRINITY_DN10532_c0_g1_i1	auxin-responsive protein SAUR72-like	WESTERN_Root	EASTERN_Root	2.45842	8.3e-08	1.6e-06
TRINITY_DN1412_c0_g1_i2	---NA---	WESTERN_Root	EASTERN_Root	7.2118	8.81e-07	1.36e-05
TRINITY_DN1609_c0_g1_i2	auxin-responsive protein SAUR76	WESTERN_Root	EASTERN_Root	2.32661	2.41e-10	7.56e-09
TRINITY_DN22176_c0_g6_i2	---NA---	WESTERN_Root	EASTERN_Root	7.19344	1.97e-06	2.86e-05
TRINITY_DN6851_c0_g1_i2	basic 7S globulin-like	WESTERN_Root	EASTERN_Root	2.48243	0.00322785	0.0172892
TRINITY_DN5951_c0_g1_i13	B-box zinc finger protein 21-like	WESTERN_Root	EASTERN_Root	-2.19551	0.00248584	0.0141111
TRINITY_DN5951_c0_g1_i14	B-box zinc finger protein 21-like	WESTERN_Root	EASTERN_Root	-3.6394	3.81e-08	7.84e-07
TRINITY_DN8839_c0_g2_i2	B-box zinc finger protein 22-like	WESTERN_Root	EASTERN_Root	-11.389	3.76e-60	4.38e-57
TRINITY_DN3543_c0_g1_i3	B-box zinc finger protein 24-like	WESTERN_Root	EASTERN_Root	8.08398	3.38e-17	2.8e-15
TRINITY_DN3543_c0_g1_i1	B-box zinc finger protein 24-like	WESTERN_Root	EASTERN_Root	2.89982	0.00296381	0.0162116
TRINITY_DN3543_c0_g1_i6	B-box zinc finger protein 24-like	WESTERN_Root	EASTERN_Root	2.72664	3.29e-13	1.65e-11
TRINITY_DN4866_c0_g1_i2	B-box zinc finger protein 32	WESTERN_Root	EASTERN_Root	2.49939	0.000753969	0.00528867
TRINITY_DN3570_c0_g1_i1	B-cell receptor-associated protein 31-like	WESTERN_Root	EASTERN_Root	2.94401	0.00372485	0.0194332
TRINITY_DN2229_c2_g1_i6	---NA---	WESTERN_Root	EASTERN_Root	7.07563	5.05e-26	8.32e-24
TRINITY_DN3570_c0_g1_i2	B-cell receptor-associated protein 31-like	WESTERN_Root	EASTERN_Root	-8.92223	5.5e-14	3e-12
TRINITY_DN10800_c0_g5_i1	BEACH domain-containing protein B-like isoform X1	WESTERN_Root	EASTERN_Root	-2.31396	0.000190423	0.00164159
TRINITY_DN9247_c0_g1_i25	bel1-like homeodomain protein 1	WESTERN_Root	EASTERN_Root	-2.99817	0.000236191	0.00197479
TRINITY_DN9247_c0_g1_i12	BEL1-like homeodomain protein 1	WESTERN_Root	EASTERN_Root	3.11266	0.00721081	0.0328192
TRINITY_DN1196_c0_g1_i3	BEL1-like homeodomain protein 2	WESTERN_Root	EASTERN_Root	-2.10541	0.000589712	0.00431409
TRINITY_DN13921_c0_g3_i1	BEL1-like homeodomain protein 8	WESTERN_Root	EASTERN_Root	-4.09267	7.68e-06	9.66e-05
TRINITY_DN17789_c0_g1_i11	bet1-like protein At4g14600	WESTERN_Root	EASTERN_Root	2.6006	1.83e-14	1.06e-12
TRINITY_DN28927_c0_g1_i15	beta-1,3-galactosyltransferase 15	WESTERN_Root	EASTERN_Root	-2.07187	1.09e-05	0.000131358
TRINITY_DN28927_c0_g1_i12	Beta-1,3-galactosyltransferase GALT1	WESTERN_Root	EASTERN_Root	-9.59829	8.37e-14	4.5e-12
TRINITY_DN8343_c0_g1_i18	beta-carotene hydroxylase 2, chloroplastic-like	WESTERN_Root	EASTERN_Root	-3.24069	0.000568665	0.00418428
TRINITY_DN26230_c0_g1_i8	beta-caryophyllene synthase	WESTERN_Root	EASTERN_Root	3.27608	3.71e-13	1.84e-11
TRINITY_DN302_c0_g1_i2	beta-fructofuranosidase, soluble isoenzyme I-like	WESTERN_Root	EASTERN_Root	-7.07125	0.0063204	0.0295893
TRINITY_DN2517_c0_g1_i2	beta-galactosidase 3 isoform X2	WESTERN_Root	EASTERN_Root	3.49687	0.00073239	0.0051576
TRINITY_DN2699_c0_g1_i92	beta-galactosidase 5	WESTERN_Root	EASTERN_Root	8.20165	7.91e-08	1.53e-06
TRINITY_DN9_c0_g1_i95	beta-galactosidase 8	WESTERN_Root	EASTERN_Root	-2.56689	0.00778376	0.0348675
TRINITY_DN149_c0_g2_i13	beta-glucosidase 44-like	WESTERN_Root	EASTERN_Root	7.75962	1.54e-05	0.000179649
TRINITY_DN5583_c0_g2_i1	beta-glucosidase BoGH3B-like	WESTERN_Root	EASTERN_Root	-3.70542	2.49e-07	4.36e-06
TRINITY_DN4138_c0_g1_i3	---NA---	WESTERN_Root	EASTERN_Root	6.70131	5.76e-05	0.000574532
TRINITY_DN6094_c0_g1_i10	beta-glucuronosyltransferase GlcAT14A	WESTERN_Root	EASTERN_Root	-2.17488	0.0035365	0.0186577
TRINITY_DN35065_c0_g2_i1	---NA---	WESTERN_Root	EASTERN_Root	6.6807	7.54e-09	1.78e-07
TRINITY_DN12432_c0_g1_i1	beta-xylosidase/alpha-L-arabinofuranosidase 2-like	WESTERN_Root	EASTERN_Root	-2.70452	0.00879977	0.0383671
TRINITY_DN1107_c0_g1_i36	bifunctional dihydroflavonol 4-reductase/flavanone 4-reductase-like isoform X1	WESTERN_Root	EASTERN_Root	5.11973	3.37e-13	1.69e-11
TRINITY_DN1107_c0_g1_i38	bifunctional dihydroflavonol 4-reductase/flavanone 4-reductase-like isoform X1	WESTERN_Root	EASTERN_Root	5.04836	1.99e-09	5.26e-08
TRINITY_DN5640_c0_g1_i163	bifunctional enolase 2/transcriptional activator	WESTERN_Root	EASTERN_Root	4.6094	2.72e-10	8.45e-09
TRINITY_DN5640_c0_g1_i155	bifunctional enolase 2/transcriptional activator	WESTERN_Root	EASTERN_Root	-5.87059	2.49e-14	1.41e-12
TRINITY_DN16345_c0_g2_i1	bifunctional epoxide hydrolase 2-like	WESTERN_Root	EASTERN_Root	-6.74135	3.78e-06	5.15e-05
TRINITY_DN15_c0_g2_i1	bifunctional epoxide hydrolase 2-like	WESTERN_Root	EASTERN_Root	2.85956	9.2e-05	0.00087061
TRINITY_DN15_c0_g1_i7	bifunctional epoxide hydrolase 2-like	WESTERN_Root	EASTERN_Root	2.66665	0.000672709	0.00480309
TRINITY_DN4959_c0_g1_i4	bifunctional L-3-cyanoalanine synthase/cysteine synthase 1, mitochondrial	WESTERN_Root	EASTERN_Root	-2.52672	5.17e-13	2.5e-11
TRINITY_DN8404_c0_g1_i1	Bifunctional pectinesterase 18/rRNA N-glycosylase	WESTERN_Root	EASTERN_Root	2.09904	0.00255129	0.0143874
TRINITY_DN24925_c0_g1_i1	big root biomass	WESTERN_Root	EASTERN_Root	4.11303	4.21e-07	7.05e-06
TRINITY_DN6633_c0_g1_i7	binding partner of ACD11 1-like	WESTERN_Root	EASTERN_Root	-7.10992	5.08e-08	1.02e-06
TRINITY_DN29511_c0_g2_i2	binding partner of ACD11 1-like	WESTERN_Root	EASTERN_Root	-2.08403	0.000228511	0.00192049
TRINITY_DN8284_c0_g1_i20	binding partner of ACD11 1-like isoform X1	WESTERN_Root	EASTERN_Root	-8.98925	1.75e-14	1.02e-12
TRINITY_DN21187_c0_g2_i2	blue copper protein-like	WESTERN_Root	EASTERN_Root	-2.07802	0.00159049	0.00980613
TRINITY_DN28387_c0_g1_i1	BRI1 kinase inhibitor 1-like	WESTERN_Root	EASTERN_Root	-4.17478	8.37e-08	1.61e-06
TRINITY_DN6342_c0_g1_i1	---NA---	WESTERN_Root	EASTERN_Root	6.3494	5.07e-17	4.08e-15
TRINITY_DN1781_c1_g1_i39	bromodomain-containing protein 9 isoform X3	WESTERN_Root	EASTERN_Root	2.64128	2.03e-05	0.000230077
TRINITY_DN1781_c1_g1_i55	bromodomain-containing protein 9-like	WESTERN_Root	EASTERN_Root	2.88286	2.24e-09	5.86e-08
TRINITY_DN2314_c0_g1_i12	BTB/POZ domain-containing protein At5g67385-like	WESTERN_Root	EASTERN_Root	-3.42787	5e-08	1.01e-06
TRINITY_DN36593_c0_g1_i1	BURP domain protein USPL1-like	WESTERN_Root	EASTERN_Root	2.18025	2.46e-08	5.23e-07
TRINITY_DN26126_c0_g1_i4	Bystin like	WESTERN_Root	EASTERN_Root	3.1401	3.22e-05	0.000346643
TRINITY_DN6595_c0_g1_i1	Bystin like	WESTERN_Root	EASTERN_Root	3.37805	0.000221413	0.00186623
TRINITY_DN29_c0_g4_i1	bZIP transcription factor 53	WESTERN_Root	EASTERN_Root	2.40181	7.53e-10	2.14e-08
TRINITY_DN5063_c0_g1_i2	bZIP transcription factor family protein	WESTERN_Root	EASTERN_Root	-4.20451	0.00358811	0.0188787
TRINITY_DN5040_c0_g1_i58	---NA---	WESTERN_Root	EASTERN_Root	6.13944	2.14e-09	5.61e-08
TRINITY_DN3435_c0_g2_i1	C2 domain-containing protein	WESTERN_Root	EASTERN_Root	-3.05062	4.68e-05	0.000479351
TRINITY_DN3435_c0_g1_i5	C2 domain-containing protein At1g53590	WESTERN_Root	EASTERN_Root	-4.11839	1.14e-16	8.66e-15
TRINITY_DN3435_c0_g1_i22	C2 domain-containing protein At1g53590-like	WESTERN_Root	EASTERN_Root	-4.63518	4.3e-08	8.76e-07
TRINITY_DN16885_c0_g1_i3	C2H2-like zinc finger protein	WESTERN_Root	EASTERN_Root	4.6074	9.67e-05	0.000907902
TRINITY_DN2771_c0_g2_i7	cactin isoform X2	WESTERN_Root	EASTERN_Root	8.82699	6.42e-17	5.1e-15
TRINITY_DN3326_c0_g1_i3	caffeoyl-CoA 3-O-methyltransferase	WESTERN_Root	EASTERN_Root	-7.97099	7.72e-05	0.000746382
TRINITY_DN28960_c0_g1_i3	caffeoylshikimate esterase-like	WESTERN_Root	EASTERN_Root	-6.55406	0.00877075	0.0382578
TRINITY_DN20167_c0_g1_i4	---NA---	WESTERN_Root	EASTERN_Root	6.0411	5.67e-09	1.37e-07
TRINITY_DN38664_c0_g1_i1	---NA---	WESTERN_Root	EASTERN_Root	6.001	1.48e-08	3.29e-07
TRINITY_DN520_c0_g1_i31	caffeoylshikimate esterase-like	WESTERN_Root	EASTERN_Root	-2.11898	0.00919119	0.0397986
TRINITY_DN21178_c0_g2_i1	---NA---	WESTERN_Root	EASTERN_Root	5.99417	1.2e-10	3.98e-09
TRINITY_DN1906_c0_g1_i71	Calcium sensing receptor like	WESTERN_Root	EASTERN_Root	-9.55	8.29e-21	9.62e-19
TRINITY_DN1695_c0_g1_i6	Calcium-binding EF hand family protein	WESTERN_Root	EASTERN_Root	2.09028	0.00180181	0.010872
TRINITY_DN3435_c0_g1_i34	calcium-dependent lipid-binding (CaLB domain) family protein	WESTERN_Root	EASTERN_Root	-7.19961	1.49e-13	7.76e-12
TRINITY_DN7767_c0_g1_i30	calcium-dependent protein kinase 1	WESTERN_Root	EASTERN_Root	9.83314	4.7e-13	2.3e-11
TRINITY_DN2248_c0_g1_i10	calcium-dependent protein kinase 18-like	WESTERN_Root	EASTERN_Root	2.22201	0.00299978	0.0163436
TRINITY_DN6180_c0_g1_i48	calcium-dependent protein kinase 26	WESTERN_Root	EASTERN_Root	-7.21047	0.00704871	0.0322022
TRINITY_DN2093_c0_g1_i9	---NA---	WESTERN_Root	EASTERN_Root	5.85905	1.57e-28	3.17e-26
TRINITY_DN7767_c0_g1_i7	calcium-dependent protein kinase 26-like	WESTERN_Root	EASTERN_Root	-10.1862	1.11e-26	1.9e-24
TRINITY_DN1666_c0_g1_i20	calcium-dependent protein kinase 32-like	WESTERN_Root	EASTERN_Root	-9.89361	1.89e-09	5.02e-08
TRINITY_DN10207_c0_g1_i12	---NA---	WESTERN_Root	EASTERN_Root	5.83674	1.3e-07	2.4e-06
TRINITY_DN1666_c0_g1_i38	calcium-dependent protein kinase 32-like	WESTERN_Root	EASTERN_Root	-10.3896	1.5e-08	3.32e-07
TRINITY_DN33751_c0_g1_i5	calcium-dependent protein kinase 3-like	WESTERN_Root	EASTERN_Root	2.00534	0.00750554	0.0338383
TRINITY_DN1666_c0_g1_i9	calcium-dependent protein kinase 8-like	WESTERN_Root	EASTERN_Root	-9.37055	1.02e-14	6.1e-13
TRINITY_DN1666_c0_g1_i39	calcium-dependent protein kinase 8-like isoform X2	WESTERN_Root	EASTERN_Root	-10.8304	4.84e-15	2.99e-13
TRINITY_DN31088_c0_g1_i9	calcium-transporting ATPase 10, plasma membrane-type-like	WESTERN_Root	EASTERN_Root	-2.30063	0.00256925	0.0144588
TRINITY_DN31405_c0_g1_i7	calcium-transporting ATPase 4, plasma membrane-type-like	WESTERN_Root	EASTERN_Root	-10.9865	7.85e-31	1.83e-28
TRINITY_DN31003_c0_g1_i2	caldesmon-like isoform X1	WESTERN_Root	EASTERN_Root	-8.6376	1.61e-13	8.28e-12
TRINITY_DN14641_c0_g1_i13	calmodulin-binding protein 60 A	WESTERN_Root	EASTERN_Root	-10.5344	2.1e-24	3.05e-22
TRINITY_DN32228_c1_g1_i1	calmodulin-binding protein 60 A-like	WESTERN_Root	EASTERN_Root	-6.03009	9.85e-11	3.33e-09
TRINITY_DN12077_c0_g1_i1	calmodulin-binding protein 60 A-like	WESTERN_Root	EASTERN_Root	-7.15332	1.07e-05	0.000129504
TRINITY_DN32228_c0_g1_i1	calmodulin-binding protein 60 A-like	WESTERN_Root	EASTERN_Root	-9.26402	5.03e-13	2.44e-11
TRINITY_DN15931_c0_g1_i1	calmodulin-binding protein 60 A-like isoform X1	WESTERN_Root	EASTERN_Root	-2.17124	0.00119466	0.00775454
TRINITY_DN1011_c0_g1_i42	calmodulin-binding protein 60 D	WESTERN_Root	EASTERN_Root	8.37923	0.000719801	0.00509067
TRINITY_DN1011_c0_g1_i64	calmodulin-binding protein 60 D	WESTERN_Root	EASTERN_Root	8.22991	1.24e-07	2.3e-06
TRINITY_DN14050_c0_g1_i9	---NA---	WESTERN_Root	EASTERN_Root	5.63486	1.29e-07	2.39e-06
TRINITY_DN1011_c0_g1_i48	calmodulin-binding protein 60 D	WESTERN_Root	EASTERN_Root	8.20756	3.4e-11	1.22e-09
TRINITY_DN1011_c0_g1_i9	calmodulin-binding protein 60 D	WESTERN_Root	EASTERN_Root	3.79524	2.48e-05	0.000275936
TRINITY_DN1011_c0_g1_i8	calmodulin-binding protein 60 D	WESTERN_Root	EASTERN_Root	-3.88513	0.00642515	0.029963
TRINITY_DN1011_c0_g1_i40	calmodulin-binding protein 60 D	WESTERN_Root	EASTERN_Root	-5.99341	1.4e-12	6.38e-11
TRINITY_DN9587_c0_g2_i4	calmodulin-binding transcription activator 4-like	WESTERN_Root	EASTERN_Root	2.09838	0.000158636	0.00139817
TRINITY_DN287_c0_g1_i19	calmodulin-binding transcription activator 5-like isoform X1	WESTERN_Root	EASTERN_Root	-2.42023	5.35e-18	4.73e-16
TRINITY_DN8210_c0_g1_i3	calmodulin-like protein 7	WESTERN_Root	EASTERN_Root	-7.68624	0.00428343	0.021717
TRINITY_DN23454_c1_g2_i2	calmodulin-like protein 8	WESTERN_Root	EASTERN_Root	-3.52208	2.17e-05	0.000244612
TRINITY_DN9013_c0_g1_i1	---NA---	WESTERN_Root	EASTERN_Root	5.51018	8.64e-12	3.43e-10
TRINITY_DN19832_c0_g1_i1	calmodulin-like protein 8	WESTERN_Root	EASTERN_Root	-4.99327	4.36e-10	1.3e-08
TRINITY_DN65_c0_g1_i15	calpain-type cysteine protease DEK1 isoform X1	WESTERN_Root	EASTERN_Root	-2.03309	0.00142076	0.00895678
TRINITY_DN3204_c0_g1_i7	calvin cycle protein CP12-1, chloroplastic	WESTERN_Root	EASTERN_Root	2.42676	4.75e-12	1.96e-10
TRINITY_DN33610_c0_g1_i3	cAMP-regulated phosphoprotein 21-like	WESTERN_Root	EASTERN_Root	2.28208	0.000260966	0.00215046
TRINITY_DN36274_c0_g3_i1	cannabidiolic acid synthase-like 1	WESTERN_Root	EASTERN_Root	-2.51642	9.92e-05	0.000928867
TRINITY_DN3500_c0_g3_i4	carbonic anhydrase 2-like isoform X2	WESTERN_Root	EASTERN_Root	-2.68144	1.73e-05	0.000199315
TRINITY_DN12336_c0_g1_i25	carotenoid isomerase	WESTERN_Root	EASTERN_Root	2.12741	0.00567395	0.0272144
TRINITY_DN1079_c0_g2_i1	---NA---	WESTERN_Root	EASTERN_Root	5.37803	9.51e-16	6.47e-14
TRINITY_DN356_c0_g1_i5	casein kinase 1-like protein 10	WESTERN_Root	EASTERN_Root	4.02671	0.000810487	0.00562955
TRINITY_DN28130_c0_g1_i1	---NA---	WESTERN_Root	EASTERN_Root	5.31575	2.1e-07	3.74e-06
TRINITY_DN8137_c0_g2_i14	---NA---	WESTERN_Root	EASTERN_Root	5.30279	2.16e-11	8.07e-10
TRINITY_DN1537_c0_g1_i57	casein kinase 1-like protein 3	WESTERN_Root	EASTERN_Root	-3.34576	0.00104553	0.00693692
TRINITY_DN39_c1_g1_i3	casein kinase I-like	WESTERN_Root	EASTERN_Root	8.66848	4.51e-11	1.61e-09
TRINITY_DN24450_c0_g4_i1	casein kinase I-like isoform X1	WESTERN_Root	EASTERN_Root	7.19779	4.57e-18	4.07e-16
TRINITY_DN6038_c0_g1_i1	CASP-like protein 1F1	WESTERN_Root	EASTERN_Root	-2.89824	3.09e-06	4.3e-05
TRINITY_DN403_c0_g2_i1	catalase isozyme 1	WESTERN_Root	EASTERN_Root	-7.8174	9.73e-09	2.27e-07
TRINITY_DN4991_c0_g1_i1	cation/calcium exchanger 1	WESTERN_Root	EASTERN_Root	-2.25747	0.000925372	0.00628354
TRINITY_DN119_c0_g2_i2	cation/calcium exchanger 4-like	WESTERN_Root	EASTERN_Root	-2.64656	6.5e-25	9.91e-23
TRINITY_DN1124_c0_g1_i4	cationic amino acid transporter 2, vacuolar-like	WESTERN_Root	EASTERN_Root	9.44099	2.52e-21	3.06e-19
TRINITY_DN1124_c0_g1_i11	cationic amino acid transporter 2, vacuolar-like	WESTERN_Root	EASTERN_Root	5.70258	1.94e-39	7.06e-37
TRINITY_DN1124_c0_g1_i33	cationic amino acid transporter 2, vacuolar-like	WESTERN_Root	EASTERN_Root	-3.81074	1.84e-12	8.25e-11
TRINITY_DN1331_c0_g1_i1	cationic amino acid transporter 4, vacuolar-like	WESTERN_Root	EASTERN_Root	-2.13715	7.42e-11	2.55e-09
TRINITY_DN12645_c0_g1_i1	cationic amino acid transporter 5	WESTERN_Root	EASTERN_Root	-2.42559	0.000125194	0.00113749
TRINITY_DN4032_c0_g1_i77	---NA---	WESTERN_Root	EASTERN_Root	5.1858	0.000688981	0.00490364
TRINITY_DN6672_c0_g1_i1	CBBY-like protein	WESTERN_Root	EASTERN_Root	4.24137	1.12e-10	3.74e-09
TRINITY_DN878_c0_g2_i43	CBL-interacting serine/threonine-protein kinase 1	WESTERN_Root	EASTERN_Root	-2.03087	0.00766158	0.0344086
TRINITY_DN878_c0_g2_i31	CBL-interacting serine/threonine-protein kinase 1	WESTERN_Root	EASTERN_Root	-8.60249	3.89e-10	1.17e-08
TRINITY_DN878_c0_g2_i76	CBL-interacting serine/threonine-protein kinase 1-like	WESTERN_Root	EASTERN_Root	-4.13199	0.00406823	0.0208477
TRINITY_DN5993_c0_g1_i1	CBS domain-containing protein CBSX5	WESTERN_Root	EASTERN_Root	-3.88621	0.00151225	0.00942947
TRINITY_DN5993_c0_g2_i1	CBS domain-containing protein CBSX5-like	WESTERN_Root	EASTERN_Root	-2.47466	0.00796965	0.0354805
TRINITY_DN158_c0_g1_i1	CCG-binding protein 1	WESTERN_Root	EASTERN_Root	4.20371	0.0003006	0.00243099
TRINITY_DN31057_c0_g1_i1	CCR4-NOT transcription complex subunit 1 isoform X1	WESTERN_Root	EASTERN_Root	-8.58175	6.75e-05	0.000660595
TRINITY_DN370_c0_g1_i28	CCR4-NOT transcription complex subunit 1 isoform X1	WESTERN_Root	EASTERN_Root	-9.14528	4.13e-07	6.93e-06
TRINITY_DN12972_c0_g1_i77	CCR4-NOT transcription complex subunit 11	WESTERN_Root	EASTERN_Root	-5.4293	8.07e-13	3.83e-11
TRINITY_DN12972_c0_g1_i39	CCR4-NOT transcription complex subunit 11	WESTERN_Root	EASTERN_Root	-2.28675	0.00264719	0.014822
TRINITY_DN12972_c0_g1_i36	CCR4-NOT transcription complex subunit 11	WESTERN_Root	EASTERN_Root	-7.73658	0.00375203	0.0195366
TRINITY_DN12972_c0_g1_i8	CCR4-NOT transcription complex subunit 11-like isoform X1	WESTERN_Root	EASTERN_Root	2.60262	6.15e-06	7.91e-05
TRINITY_DN5422_c0_g1_i15	---NA---	WESTERN_Root	EASTERN_Root	5.07447	1.48e-09	3.98e-08
TRINITY_DN91_c0_g1_i16	---NA---	WESTERN_Root	EASTERN_Root	5.07341	5.78e-07	9.37e-06
TRINITY_DN524_c0_g1_i48	CDPK-related kinase 4 isoform X2	WESTERN_Root	EASTERN_Root	-7.6014	0.00429465	0.0217517
TRINITY_DN524_c0_g1_i68	CDPK-related kinase 4 isoform X2	WESTERN_Root	EASTERN_Root	-6.34544	1.6e-10	5.19e-09
TRINITY_DN3289_c0_g1_i33	CDPK-related protein kinase	WESTERN_Root	EASTERN_Root	-3.34693	0.00417235	0.0212572
TRINITY_DN10900_c0_g1_i2	cell surface glycoprotein 1-like	WESTERN_Root	EASTERN_Root	-3.55977	9.35e-05	0.000882027
TRINITY_DN634_c1_g1_i31	cellulose synthase A catalytic subunit 2 [UDP-forming]-like	WESTERN_Root	EASTERN_Root	-2.24895	2.44e-11	8.99e-10
TRINITY_DN254_c0_g2_i19	cellulose synthase A catalytic subunit 3 [UDP-forming]	WESTERN_Root	EASTERN_Root	-2.20481	1.98e-11	7.47e-10
TRINITY_DN254_c0_g2_i13	cellulose synthase A catalytic subunit 3 [UDP-forming]	WESTERN_Root	EASTERN_Root	-8.13641	0.00271247	0.0151149
TRINITY_DN18365_c0_g1_i1	---NA---	WESTERN_Root	EASTERN_Root	5.04148	2.02e-07	3.61e-06
TRINITY_DN4303_c2_g1_i2	cellulose synthase-like protein G1	WESTERN_Root	EASTERN_Root	-8.31505	1.91e-09	5.06e-08
TRINITY_DN6925_c0_g1_i10	cellulose synthase-like protein H1	WESTERN_Root	EASTERN_Root	3.23295	0.000437392	0.00335687
TRINITY_DN6925_c0_g1_i19	cellulose synthase-like protein H1	WESTERN_Root	EASTERN_Root	2.75246	1.03e-07	1.94e-06
TRINITY_DN12221_c0_g1_i2	Centrosomal protein	WESTERN_Root	EASTERN_Root	7.34586	1.99e-07	3.58e-06
TRINITY_DN9838_c0_g2_i1	---NA---	WESTERN_Root	EASTERN_Root	5.00701	1.27e-05	0.000150794
TRINITY_DN2292_c0_g1_i2	chaperone protein ClpD, chloroplastic	WESTERN_Root	EASTERN_Root	-2.16996	5.58e-07	9.07e-06
TRINITY_DN2292_c0_g1_i14	chaperone protein ClpD, chloroplastic isoform X2	WESTERN_Root	EASTERN_Root	-3.53983	4.59e-08	9.32e-07
TRINITY_DN9826_c0_g1_i1	chaperone protein dnaJ 10	WESTERN_Root	EASTERN_Root	-4.70331	6.8e-06	8.66e-05
TRINITY_DN38769_c0_g1_i1	Chaperone protein dnaJ 11 like	WESTERN_Root	EASTERN_Root	2.73667	0.000290688	0.00236462
TRINITY_DN6327_c0_g2_i1	---NA---	WESTERN_Root	EASTERN_Root	4.97834	1.49e-08	3.29e-07
TRINITY_DN3046_c0_g1_i4	chaperone protein dnaJ 11, chloroplastic-like	WESTERN_Root	EASTERN_Root	2.05442	0.00452111	0.0226623
TRINITY_DN10426_c0_g1_i14	chaperone protein DnaJ 2 isoform X2	WESTERN_Root	EASTERN_Root	4.36391	1.31e-06	1.97e-05
TRINITY_DN24154_c0_g1_i6	chaperone protein dnaJ 20, chloroplastic-like	WESTERN_Root	EASTERN_Root	5.52277	0.00024914	0.00206645
TRINITY_DN38615_c0_g1_i1	chaperone protein dnaJ 20, chloroplastic-like	WESTERN_Root	EASTERN_Root	-2.39934	2.41e-05	0.000269045
TRINITY_DN24154_c0_g1_i5	chaperone protein dnaJ 20, chloroplastic-like	WESTERN_Root	EASTERN_Root	-8.73116	0.00632263	0.029595
TRINITY_DN32855_c0_g1_i2	chaperone protein dnaJ 8, chloroplastic-like	WESTERN_Root	EASTERN_Root	3.29823	1.08e-08	2.49e-07
TRINITY_DN11645_c0_g1_i5	Chaperonin-like RBCX protein	WESTERN_Root	EASTERN_Root	3.15313	8.57e-11	2.92e-09
TRINITY_DN742_c0_g1_i15	chitin elicitor receptor kinase 1-like	WESTERN_Root	EASTERN_Root	-4.00686	0.00058992	0.00431453
TRINITY_DN4418_c0_g1_i41	chitinase 3	WESTERN_Root	EASTERN_Root	-9.98598	5.24e-28	9.92e-26
TRINITY_DN1206_c0_g1_i8	Chloride channel protein CLC-e	WESTERN_Root	EASTERN_Root	-2.03524	0.00187659	0.0112073
TRINITY_DN1206_c0_g1_i7	Chloride channel protein CLC-e	WESTERN_Root	EASTERN_Root	-2.75224	0.00593487	0.0282215
TRINITY_DN1206_c0_g1_i14	chloride channel protein CLC-e	WESTERN_Root	EASTERN_Root	-3.96936	0.00730158	0.0331495
TRINITY_DN1206_c0_g1_i2	chloride channel protein CLC-e isoform X3	WESTERN_Root	EASTERN_Root	-4.01465	0.00551731	0.0265988
TRINITY_DN8714_c0_g1_i1	Chlorohydroquinone/hydroquinone 1,2-dioxygenase	WESTERN_Root	EASTERN_Root	-2.27118	0.000485363	0.00366205
TRINITY_DN2229_c1_g1_i27	Chlorophyll A-B binding protein	WESTERN_Root	EASTERN_Root	7.44409	1.34e-07	2.46e-06
TRINITY_DN31391_c0_g1_i4	chlorophyll a-b binding protein	WESTERN_Root	EASTERN_Root	2.0337	0.0026719	0.0149317
TRINITY_DN4466_c0_g1_i3	chlorophyll a-b binding protein 13, chloroplastic	WESTERN_Root	EASTERN_Root	3.91929	0.000567273	0.00417685
TRINITY_DN8289_c0_g1_i7	Chlorophyll a-b binding protein 1B-21, chloroplastic	WESTERN_Root	EASTERN_Root	3.21593	0.00232942	0.0133976
TRINITY_DN295_c0_g1_i19	chlorophyll a-b binding protein 37, chloroplastic	WESTERN_Root	EASTERN_Root	4.20226	4.2e-10	1.25e-08
TRINITY_DN28635_c1_g1_i1	chlorophyll a-b binding protein 37, chloroplastic	WESTERN_Root	EASTERN_Root	4.09303	1.48e-08	3.29e-07
TRINITY_DN2667_c0_g1_i1	---NA---	WESTERN_Root	EASTERN_Root	4.80539	0.000473742	0.00359758
TRINITY_DN4294_c1_g1_i1	chlorophyll a-b binding protein 4, chloroplastic	WESTERN_Root	EASTERN_Root	3.33068	1.25e-09	3.43e-08
TRINITY_DN8289_c0_g1_i6	chlorophyll a-b binding protein 6A, chloroplastic	WESTERN_Root	EASTERN_Root	2.34513	7.96e-07	1.25e-05
TRINITY_DN69_c1_g1_i59	chlorophyll a-b binding protein 8, chloroplastic	WESTERN_Root	EASTERN_Root	12.6271	1.8e-73	3.49e-70
TRINITY_DN4553_c0_g2_i3	chlorophyll a-b binding protein CP24 10A, chloroplastic	WESTERN_Root	EASTERN_Root	2.18118	0.000131898	0.00119171
TRINITY_DN3334_c0_g1_i2	chlorophyll a-b binding protein CP24 10A, chloroplastic	WESTERN_Root	EASTERN_Root	3.05068	0.00265756	0.0148658
TRINITY_DN2315_c0_g1_i4	---NA---	WESTERN_Root	EASTERN_Root	4.76886	8.15e-09	1.92e-07
TRINITY_DN10181_c0_g1_i2	chlorophyll a-b binding protein CP26, chloroplastic	WESTERN_Root	EASTERN_Root	2.37594	2.11e-08	4.55e-07
TRINITY_DN10181_c0_g1_i39	chlorophyll a-b binding protein CP26, chloroplastic	WESTERN_Root	EASTERN_Root	8.32519	1.69e-11	6.4e-10
TRINITY_DN10181_c0_g1_i18	chlorophyll a-b binding protein CP26, chloroplastic	WESTERN_Root	EASTERN_Root	6.22507	1.38e-10	4.55e-09
TRINITY_DN2229_c1_g1_i23	chlorophyll a-b binding protein CP26, chloroplastic	WESTERN_Root	EASTERN_Root	4.63126	3.98e-05	0.000415837
TRINITY_DN2229_c1_g1_i19	chlorophyll a-b binding protein CP26, chloroplastic	WESTERN_Root	EASTERN_Root	3.03441	4.76e-05	0.000486584
TRINITY_DN2815_c0_g1_i18	chlorophyll a-b binding protein, chloroplastic-like	WESTERN_Root	EASTERN_Root	7.56499	4.61e-11	1.64e-09
TRINITY_DN7394_c0_g1_i26	chlorophyll a-b binding protein, chloroplastic-like	WESTERN_Root	EASTERN_Root	5.61538	2.82e-12	1.21e-10
TRINITY_DN2815_c0_g1_i12	chlorophyll a-b binding protein, chloroplastic-like	WESTERN_Root	EASTERN_Root	5.13119	5.29e-07	8.62e-06
TRINITY_DN7394_c0_g1_i13	chlorophyll a-b binding protein, chloroplastic-like	WESTERN_Root	EASTERN_Root	4.41987	6.76e-06	8.62e-05
TRINITY_DN2815_c0_g2_i1	chlorophyll a-b binding protein, chloroplastic-like	WESTERN_Root	EASTERN_Root	3.67551	0.00126004	0.00810127
TRINITY_DN2815_c0_g1_i21	chlorophyll a-b binding protein, chloroplastic-like	WESTERN_Root	EASTERN_Root	2.68674	8.33e-05	0.000797126
TRINITY_DN2815_c0_g1_i10	chlorophyll a-b binding protein, chloroplastic-like	WESTERN_Root	EASTERN_Root	2.31255	0.00120424	0.00780798
TRINITY_DN1693_c1_g1_i1	Chlorophyll A-B binding protein, plant	WESTERN_Root	EASTERN_Root	3.05853	4.98e-05	0.000505465
TRINITY_DN4285_c0_g1_i21	chloroplast acyl-acylcarrier protein thioesterase B	WESTERN_Root	EASTERN_Root	4.3341	0.0012561	0.00808485
TRINITY_DN24432_c0_g1_i5	chloroplast envelope quinone oxidoreductase homolog	WESTERN_Root	EASTERN_Root	-2.235	0.00238599	0.0136373
TRINITY_DN14997_c0_g1_i2	choice-of-anchor C domain protein, putative	WESTERN_Root	EASTERN_Root	-2.75031	0.000208253	0.00177067
TRINITY_DN5732_c0_g1_i3	choline/ethanolaminephosphotransferase 1	WESTERN_Root	EASTERN_Root	7.07112	3.06e-05	0.000331659
TRINITY_DN1313_c0_g1_i36	choline/ethanolaminephosphotransferase 1	WESTERN_Root	EASTERN_Root	-4.35375	0.00054066	0.00401984
TRINITY_DN3316_c0_g1_i11	chorismate mutase 2	WESTERN_Root	EASTERN_Root	-3.78448	4.12e-11	1.48e-09
TRINITY_DN7415_c0_g1_i23	chromatin modification-related protein EAF1 B-like isoform X1	WESTERN_Root	EASTERN_Root	-2.95718	0.00773701	0.0347046
TRINITY_DN29682_c0_g1_i1	---NA---	WESTERN_Root	EASTERN_Root	4.68679	3.91e-05	0.000410028
TRINITY_DN174_c0_g1_i29	chromatin structure-remodeling complex SYD	WESTERN_Root	EASTERN_Root	10.2069	0.000624764	0.0045217
TRINITY_DN174_c0_g1_i16	chromatin structure-remodeling complex SYD	WESTERN_Root	EASTERN_Root	-9.19899	1.9e-46	9.37e-44
TRINITY_DN36386_c0_g1_i1	chromosome-associated kinesin	WESTERN_Root	EASTERN_Root	-9.58309	1.55e-21	1.91e-19
TRINITY_DN35231_c0_g1_i6	cilia- and flagella-associated protein 20	WESTERN_Root	EASTERN_Root	-2.01714	0.00154729	0.00959868
TRINITY_DN1836_c0_g2_i1	---NA---	WESTERN_Root	EASTERN_Root	4.65695	8.28e-05	0.000793143
TRINITY_DN6873_c0_g1_i14	cinnamoyl-CoA reductase 1-like	WESTERN_Root	EASTERN_Root	-3.69492	0.00841364	0.0369825
TRINITY_DN34633_c0_g1_i1	cinnamyl alcohol dehydrogenase	WESTERN_Root	EASTERN_Root	-2.39775	2.12e-07	3.77e-06
TRINITY_DN374_c0_g1_i23	Clustered mitochondria protein	WESTERN_Root	EASTERN_Root	2.52863	0.00951535	0.0408213
TRINITY_DN11543_c0_g2_i2	CMP-sialic acid transporter 1	WESTERN_Root	EASTERN_Root	9.28765	4.06e-21	4.83e-19
TRINITY_DN3249_c0_g1_i1	coat protein	WESTERN_Root	EASTERN_Root	-12.3768	0.000441338	0.00338058
TRINITY_DN30976_c0_g1_i4	Coatomer subunit beta'-1	WESTERN_Root	EASTERN_Root	-6.99636	2.73e-06	3.85e-05
TRINITY_DN10897_c0_g4_i1	coatomer subunit beta'-2-like	WESTERN_Root	EASTERN_Root	-7.89778	0.00367643	0.0192496
TRINITY_DN29512_c0_g1_i1	cocosin 1-like	WESTERN_Root	EASTERN_Root	-4.14703	7.67e-07	1.21e-05
TRINITY_DN6629_c0_g1_i19	codeine O-demethylase-like	WESTERN_Root	EASTERN_Root	8.95689	3.79e-42	1.51e-39
TRINITY_DN8275_c0_g1_i1	codeine O-demethylase-like	WESTERN_Root	EASTERN_Root	7.79789	2.2e-21	2.68e-19
TRINITY_DN13386_c0_g1_i12	codeine O-demethylase-like	WESTERN_Root	EASTERN_Root	-3.40364	0.00191811	0.0113935
TRINITY_DN3740_c0_g2_i5	Coiled-coil domain-containing protein	WESTERN_Root	EASTERN_Root	11.248	1.03e-28	2.14e-26
TRINITY_DN3740_c0_g2_i2	Coiled-coil domain-containing protein	WESTERN_Root	EASTERN_Root	4.92509	2.25e-08	4.82e-07
TRINITY_DN9616_c0_g1_i2	---NA---	WESTERN_Root	EASTERN_Root	4.55761	3.58e-12	1.51e-10
TRINITY_DN37430_c0_g1_i1	Coiled-coil domain-containing protein	WESTERN_Root	EASTERN_Root	3.72603	3.07e-07	5.26e-06
TRINITY_DN18234_c0_g1_i1	---NA---	WESTERN_Root	EASTERN_Root	4.55633	6.68e-06	8.54e-05
TRINITY_DN6495_c0_g1_i1	Coiled-coil domain-containing protein	WESTERN_Root	EASTERN_Root	-3.69925	0.000563346	0.00415038
TRINITY_DN3563_c0_g1_i2	coiled-coil domain-containing protein 130	WESTERN_Root	EASTERN_Root	7.6716	2.73e-10	8.47e-09
TRINITY_DN848_c0_g1_i2	coiled-coil domain-containing protein 18	WESTERN_Root	EASTERN_Root	-2.91222	2.25e-07	3.98e-06
TRINITY_DN24871_c1_g1_i1	cold-regulated 413 inner membrane protein 1, chloroplastic-like isoform X1	WESTERN_Root	EASTERN_Root	2.10654	0.000213973	0.00181506
TRINITY_DN2460_c0_g1_i11	cold-regulated 413 plasma membrane protein 1-like	WESTERN_Root	EASTERN_Root	3.85185	5.45e-05	0.000546883
TRINITY_DN20904_c0_g1_i13	cold-shock protein CS120-like	WESTERN_Root	EASTERN_Root	11.7078	4.46e-05	0.000458888
TRINITY_DN20904_c0_g1_i9	cold-shock protein CS120-like	WESTERN_Root	EASTERN_Root	3.82592	0.00115214	0.00751535
TRINITY_DN3616_c0_g1_i1	cooperatively regulated by ethylene and jasmonate 1	WESTERN_Root	EASTERN_Root	2.0451	2.3e-05	0.000258204
TRINITY_DN5496_c0_g1_i4	COP1-interacting protein 7	WESTERN_Root	EASTERN_Root	3.61762	0.000822158	0.00569162
TRINITY_DN5496_c0_g1_i11	COP1-interacting protein 7 isoform X2	WESTERN_Root	EASTERN_Root	4.16187	0.000539505	0.0040133
TRINITY_DN20805_c0_g1_i4	core protein	WESTERN_Root	EASTERN_Root	-6.60204	0.00860593	0.0376685
TRINITY_DN9788_c0_g1_i1	---NA---	WESTERN_Root	EASTERN_Root	4.51121	0.000110977	0.00102623
TRINITY_DN2950_c0_g2_i10	CSC1-like protein At4g02900	WESTERN_Root	EASTERN_Root	-5.10969	0.000154862	0.00136946
TRINITY_DN2950_c0_g2_i7	CSC1-like protein At4g02900	WESTERN_Root	EASTERN_Root	-3.25213	0.00256787	0.0144557
TRINITY_DN8783_c0_g2_i10	CSC1-like protein HYP1 isoform X1	WESTERN_Root	EASTERN_Root	-2.00667	1.46e-05	0.000171888
TRINITY_DN1691_c0_g1_i24	CSC1-like protein RXW8	WESTERN_Root	EASTERN_Root	-3.73553	0.000759929	0.00532279
TRINITY_DN18413_c0_g1_i1	CSC1-like protein RXW8 isoform X1	WESTERN_Root	EASTERN_Root	2.26933	0.00183477	0.0110026
TRINITY_DN1691_c0_g1_i25	CSC1-like protein RXW8 isoform X1	WESTERN_Root	EASTERN_Root	-2.79783	1.2e-06	1.81e-05
TRINITY_DN618_c0_g3_i3	CT099	WESTERN_Root	EASTERN_Root	2.81781	0.00226156	0.0130827
TRINITY_DN5329_c0_g1_i4	CTD small phosphatase-like protein 2	WESTERN_Root	EASTERN_Root	3.59897	0.000255484	0.00211101
TRINITY_DN4744_c0_g1_i12	CTP synthase-like	WESTERN_Root	EASTERN_Root	4.26615	0.00160441	0.00986482
TRINITY_DN4543_c0_g1_i36	CTP synthase-like isoform X1	WESTERN_Root	EASTERN_Root	-3.76061	0.00179542	0.0108424
TRINITY_DN26525_c0_g1_i11	cyanate hydratase	WESTERN_Root	EASTERN_Root	-7.95756	0.00698123	0.031982
TRINITY_DN2016_c0_g1_i2	cyclic dof factor 1-like	WESTERN_Root	EASTERN_Root	2.0655	5.92e-10	1.72e-08
TRINITY_DN15618_c0_g1_i5	cyclic nucleotide-gated ion channel 1	WESTERN_Root	EASTERN_Root	-2.04892	4.8e-11	1.7e-09
TRINITY_DN3252_c0_g1_i1	cyclic nucleotide-gated ion channel 2 isoform X2	WESTERN_Root	EASTERN_Root	-4.69612	7.89e-10	2.23e-08
TRINITY_DN9839_c0_g2_i1	cyclin-D1-1-like isoform X1	WESTERN_Root	EASTERN_Root	2.12317	0.00100009	0.0066821
TRINITY_DN4133_c0_g1_i4	---NA---	WESTERN_Root	EASTERN_Root	4.42121	1.34e-11	5.16e-10
TRINITY_DN5230_c0_g1_i9	cyclin-D1-1-like isoform X1	WESTERN_Root	EASTERN_Root	-2.86716	1.52e-13	7.93e-12
TRINITY_DN623_c1_g1_i6	---NA---	WESTERN_Root	EASTERN_Root	4.41944	3.13e-26	5.25e-24
TRINITY_DN19711_c0_g1_i1	cyclin-D1-1-like isoform X2	WESTERN_Root	EASTERN_Root	2.23127	0.000400026	0.0031149
TRINITY_DN10154_c0_g1_i2	cyclin-dependent kinase	WESTERN_Root	EASTERN_Root	-2.3044	0.00135936	0.00864613
TRINITY_DN32724_c0_g1_i6	cyclin-dependent kinase F-4-like isoform X1	WESTERN_Root	EASTERN_Root	-2.15461	3e-09	7.62e-08
TRINITY_DN3538_c0_g1_i43	cyclin-dependent kinase F-4-like isoform X1	WESTERN_Root	EASTERN_Root	-2.1529	0.000444934	0.00340454
TRINITY_DN23202_c0_g1_i1	Cyclin-dependent kinase inhibitor 7	WESTERN_Root	EASTERN_Root	-2.99216	0.000123156	0.00112107
TRINITY_DN6821_c0_g1_i22	cyclin-dependent kinase inhibitor 7-like isoform X1	WESTERN_Root	EASTERN_Root	4.1719	1.05e-06	1.6e-05
TRINITY_DN27670_c0_g1_i1	cyclin-dependent kinase, putative	WESTERN_Root	EASTERN_Root	2.80965	1.08e-09	3e-08
TRINITY_DN27735_c0_g1_i1	cyclin-dependent protein kinase inhibitor SMR2	WESTERN_Root	EASTERN_Root	-3.53084	6.04e-08	1.19e-06
TRINITY_DN10897_c0_g3_i1	---NA---	WESTERN_Root	EASTERN_Root	4.37242	1.43e-15	9.46e-14
TRINITY_DN181_c0_g1_i32	cyclin-T1-4-like isoform X1	WESTERN_Root	EASTERN_Root	-10.1892	5.18e-31	1.22e-28
TRINITY_DN1821_c0_g2_i1	cysteine protease inhibitor	WESTERN_Root	EASTERN_Root	-2.88588	7.69e-24	1.1e-21
TRINITY_DN2242_c0_g1_i37	cysteine proteinase inhibitor 12	WESTERN_Root	EASTERN_Root	11.7982	2.74e-52	1.81e-49
TRINITY_DN2242_c0_g1_i35	cysteine proteinase inhibitor 6-like	WESTERN_Root	EASTERN_Root	3.30618	1.82e-06	2.65e-05
TRINITY_DN2557_c0_g1_i1	Cysteine synthase	WESTERN_Root	EASTERN_Root	2.17411	1.44e-08	3.21e-07
TRINITY_DN4453_c0_g1_i1	cysteine synthase, chloroplastic/chromoplastic	WESTERN_Root	EASTERN_Root	5.0928	4.23e-18	3.8e-16
TRINITY_DN982_c0_g1_i46	cysteine synthase-like	WESTERN_Root	EASTERN_Root	-2.64381	0.00774896	0.0347475
TRINITY_DN21526_c0_g1_i4	cysteine-rich receptor-like protein kinase 2	WESTERN_Root	EASTERN_Root	-2.37696	4.18e-09	1.04e-07
TRINITY_DN37822_c0_g1_i1	cysteine-rich repeat secretory protein 12-like	WESTERN_Root	EASTERN_Root	8.47811	5.51e-14	3e-12
TRINITY_DN37212_c0_g1_i1	cysteine-rich repeat secretory protein 60-like	WESTERN_Root	EASTERN_Root	2.5833	1.54e-10	5.03e-09
TRINITY_DN155_c0_g1_i3	Cysteine-rich venom protein like	WESTERN_Root	EASTERN_Root	-2.04219	4.25e-07	7.11e-06
TRINITY_DN28441_c0_g1_i4	cytochrome b561 and DOMON domain-containing protein At5g35735-like	WESTERN_Root	EASTERN_Root	-2.06897	6.94e-11	2.39e-09
TRINITY_DN7300_c0_g2_i1	Cytochrome b6-f complex subunit 7	WESTERN_Root	EASTERN_Root	4.5332	8.19e-08	1.58e-06
TRINITY_DN7300_c0_g1_i1	Cytochrome b6-f complex subunit 7	WESTERN_Root	EASTERN_Root	4.47259	8.04e-11	2.76e-09
TRINITY_DN7300_c0_g2_i4	Cytochrome b6-f complex subunit 7	WESTERN_Root	EASTERN_Root	2.99025	4.28e-09	1.06e-07
TRINITY_DN9556_c0_g2_i2	cytochrome b-c1 complex subunit 6	WESTERN_Root	EASTERN_Root	-7.20954	1.59e-12	7.19e-11
TRINITY_DN7270_c0_g1_i12	cytochrome c	WESTERN_Root	EASTERN_Root	2.70569	1.25e-05	0.000148601
TRINITY_DN3056_c0_g1_i3	---NA---	WESTERN_Root	EASTERN_Root	4.29756	1.85e-07	3.33e-06
TRINITY_DN4052_c0_g2_i1	cytochrome c biogenesis CcmF C-terminal-like mitochondrial protein	WESTERN_Root	EASTERN_Root	4.50732	3.24e-27	5.79e-25
TRINITY_DN27197_c0_g1_i9	cytochrome c biogenesis protein CCS1, chloroplastic	WESTERN_Root	EASTERN_Root	2.64186	4.64e-13	2.27e-11
TRINITY_DN1000_c0_g2_i9	---NA---	WESTERN_Root	EASTERN_Root	4.27475	0.000759367	0.00532013
TRINITY_DN1836_c0_g1_i23	---NA---	WESTERN_Root	EASTERN_Root	4.27225	2.2e-05	0.000247483
TRINITY_DN9501_c0_g1_i28	cytochrome c oxidase assembly protein COX11, mitochondrial	WESTERN_Root	EASTERN_Root	7.89947	1.1e-10	3.69e-09
TRINITY_DN13170_c0_g2_i1	cytochrome c oxidase subunit 6a, mitochondrial	WESTERN_Root	EASTERN_Root	-3.29104	0.000768839	0.00537615
TRINITY_DN3266_c0_g1_i5	cytochrome c1-1 heme protein mitochondrial	WESTERN_Root	EASTERN_Root	-5.8175	1.22e-22	1.62e-20
TRINITY_DN7270_c0_g1_i31	cytochrome c-like	WESTERN_Root	EASTERN_Root	7.70854	1.9e-10	6.08e-09
TRINITY_DN8156_c0_g3_i1	cytochrome P450	WESTERN_Root	EASTERN_Root	-7.21602	1.15e-06	1.74e-05
TRINITY_DN3052_c0_g1_i6	cytochrome P450 704B1	WESTERN_Root	EASTERN_Root	7.84744	2.95e-10	9.09e-09
TRINITY_DN22767_c0_g2_i1	cytochrome P450 714A1-like	WESTERN_Root	EASTERN_Root	-3.52363	6.28e-09	1.51e-07
TRINITY_DN16758_c0_g2_i1	cytochrome P450 71A1-like	WESTERN_Root	EASTERN_Root	-2.97393	5.88e-09	1.41e-07
TRINITY_DN16758_c0_g1_i1	cytochrome P450 71A1-like	WESTERN_Root	EASTERN_Root	-3.12841	4.42e-09	1.09e-07
TRINITY_DN9363_c0_g1_i2	cytochrome P450 71B34-like	WESTERN_Root	EASTERN_Root	4.02057	4.34e-08	8.82e-07
TRINITY_DN14975_c0_g1_i1	cytochrome P450 78A5-like	WESTERN_Root	EASTERN_Root	2.6298	0.000280199	0.00229145
TRINITY_DN4576_c0_g1_i1	cytochrome P450 78A5-like	WESTERN_Root	EASTERN_Root	2.22001	2.56e-09	6.57e-08
TRINITY_DN15459_c0_g1_i1	cytochrome P450 81D1-like	WESTERN_Root	EASTERN_Root	3.45684	4.26e-11	1.52e-09
TRINITY_DN8596_c0_g1_i1	cytochrome P450 81E8-like	WESTERN_Root	EASTERN_Root	-3.49611	7.03e-06	8.94e-05
TRINITY_DN18572_c0_g1_i1	Cytochrome P450 81Q32	WESTERN_Root	EASTERN_Root	-3.11831	2.48e-08	5.26e-07
TRINITY_DN1168_c0_g2_i2	cytochrome P450 CYP72A219-like	WESTERN_Root	EASTERN_Root	-3.94923	2.49e-08	5.27e-07
TRINITY_DN16335_c0_g1_i20	cytochrome P450 CYP72A219-like	WESTERN_Root	EASTERN_Root	-4.75168	2.69e-05	0.000296021
TRINITY_DN11687_c0_g1_i2	cytochrome P450 CYP72A219-like	WESTERN_Root	EASTERN_Root	-5.68324	3.72e-07	6.28e-06
TRINITY_DN8899_c0_g2_i4	cytochrome P450 CYP736A12-like	WESTERN_Root	EASTERN_Root	2.65042	0.00637466	0.0297954
TRINITY_DN36086_c0_g1_i1	cytochrome P450 CYP736A12-like	WESTERN_Root	EASTERN_Root	-3.16001	0.0002638	0.00217135
TRINITY_DN29927_c0_g1_i1	cytochrome P450 CYP749A22-like	WESTERN_Root	EASTERN_Root	2.53033	8.27e-05	0.000791977
TRINITY_DN11684_c0_g1_i5	cytochrome P450 CYP82D47-like	WESTERN_Root	EASTERN_Root	-7.02112	5.87e-06	7.62e-05
TRINITY_DN3631_c0_g1_i2	cytochrome P450, family 71, subfamily B, polypeptide 37	WESTERN_Root	EASTERN_Root	-2.2809	9.18e-05	0.000869311
TRINITY_DN32487_c0_g2_i1	---NA---	WESTERN_Root	EASTERN_Root	4.12786	1.55e-05	0.000180634
TRINITY_DN35882_c0_g1_i3	cytokinin hydroxylase	WESTERN_Root	EASTERN_Root	3.43236	0.000472484	0.0035899
TRINITY_DN27265_c0_g1_i3	---NA---	WESTERN_Root	EASTERN_Root	4.12208	1.69e-06	2.49e-05
TRINITY_DN1420_c0_g1_i1	D-2-hydroxyglutarate dehydrogenase, mitochondrial	WESTERN_Root	EASTERN_Root	-8.43973	2.31e-09	6.02e-08
TRINITY_DN913_c1_g2_i2	---NA---	WESTERN_Root	EASTERN_Root	4.12073	9.99e-07	1.53e-05
TRINITY_DN4582_c0_g1_i14	D-aminoacyl-tRNA deacylase	WESTERN_Root	EASTERN_Root	6.26211	2.24e-18	2.07e-16
TRINITY_DN4582_c0_g1_i9	D-aminoacyl-tRNA deacylase isoform X1	WESTERN_Root	EASTERN_Root	4.40706	1.92e-05	0.000219174
TRINITY_DN4582_c0_g1_i13	D-aminoacyl-tRNA deacylase isoform X1	WESTERN_Root	EASTERN_Root	3.50885	0.00183216	0.0109901
TRINITY_DN4582_c0_g1_i4	D-aminoacyl-tRNA deacylase-like	WESTERN_Root	EASTERN_Root	4.09526	1.86e-05	0.00021231
TRINITY_DN3493_c3_g1_i7	DCN1-like protein 1	WESTERN_Root	EASTERN_Root	2.30736	0.000238973	0.00199691
TRINITY_DN6186_c0_g1_i6	DDB1- and CUL4-associated factor 13	WESTERN_Root	EASTERN_Root	-3.62512	0.000168646	0.00147436
TRINITY_DN2686_c0_g1_i2	deacetylvindoline O-acetyltransferase-like	WESTERN_Root	EASTERN_Root	6.23665	1.5e-09	4.03e-08
TRINITY_DN2392_c0_g1_i6	DEAD-box ATP-dependent RNA helicase 8	WESTERN_Root	EASTERN_Root	2.28289	0.00800365	0.0356101
TRINITY_DN19358_c0_g1_i18	decapping nuclease DXO homolog, chloroplastic	WESTERN_Root	EASTERN_Root	-7.16137	0.00608932	0.0287756
TRINITY_DN81_c1_g2_i3	deep purple 4-hydroxylase 1	WESTERN_Root	EASTERN_Root	-3.11515	0.00926736	0.0400463
TRINITY_DN21154_c0_g1_i1	dehydration-responsive element-binding protein 1B-like	WESTERN_Root	EASTERN_Root	2.17822	0.00470171	0.0234025
TRINITY_DN1237_c1_g1_i1	---NA---	WESTERN_Root	EASTERN_Root	4.08844	6.94e-07	1.1e-05
TRINITY_DN156_c0_g2_i2	dehydration-responsive element-binding protein 1B-like	WESTERN_Root	EASTERN_Root	-2.36244	0.00555555	0.0267537
TRINITY_DN21154_c0_g1_i2	dehydration-responsive element-binding protein 1B-like	WESTERN_Root	EASTERN_Root	-2.57005	0.00011865	0.00108616
TRINITY_DN4418_c0_g1_i59	---NA---	WESTERN_Root	EASTERN_Root	4.07194	1.58e-13	8.16e-12
TRINITY_DN21154_c0_g2_i1	dehydration-responsive element-binding protein 1B-like	WESTERN_Root	EASTERN_Root	-3.92943	7.25e-05	0.000705309
TRINITY_DN156_c0_g5_i1	dehydration-responsive element-binding protein 1B-like	WESTERN_Root	EASTERN_Root	-4.25425	2.14e-05	0.000241708
TRINITY_DN8280_c0_g1_i1	dehydration-responsive element-binding protein 1D	WESTERN_Root	EASTERN_Root	-2.86958	5.67e-09	1.37e-07
TRINITY_DN36113_c0_g1_i2	delta(12) fatty acid desaturase FAD2-like	WESTERN_Root	EASTERN_Root	2.16954	0.00149304	0.00933569
TRINITY_DN3338_c0_g1_i9	delta(12)-fatty-acid desaturase FAD2-like	WESTERN_Root	EASTERN_Root	-2.47527	0.000695332	0.00494281
TRINITY_DN10369_c0_g1_i1	delta(12)-fatty-acid desaturase FAD2-like	WESTERN_Root	EASTERN_Root	-7.3236	0.00240819	0.0137426
TRINITY_DN671_c0_g2_i1	delta-1-pyrroline-5-carboxylate synthase	WESTERN_Root	EASTERN_Root	2.33715	0.00181863	0.0109351
TRINITY_DN11600_c0_g3_i1	---NA---	WESTERN_Root	EASTERN_Root	4.04007	1.82e-06	2.66e-05
TRINITY_DN371_c0_g2_i1	---NA---	WESTERN_Root	EASTERN_Root	4.03759	1.69e-08	3.71e-07
TRINITY_DN671_c0_g1_i143	Delta-1-pyrroline-5-carboxylate synthase	WESTERN_Root	EASTERN_Root	-2.58511	0.00930846	0.0401644
TRINITY_DN671_c0_g1_i54	delta-1-pyrroline-5-carboxylate synthase	WESTERN_Root	EASTERN_Root	-2.74129	2.69e-06	3.8e-05
TRINITY_DN671_c0_g1_i81	delta-1-pyrroline-5-carboxylate synthase	WESTERN_Root	EASTERN_Root	-3.28831	1.2e-12	5.57e-11
TRINITY_DN671_c0_g1_i76	delta-1-pyrroline-5-carboxylate synthase	WESTERN_Root	EASTERN_Root	-3.8414	4.83e-13	2.35e-11
TRINITY_DN208_c0_g2_i1	---NA---	WESTERN_Root	EASTERN_Root	4.01276	4.64e-06	6.17e-05
TRINITY_DN671_c0_g1_i30	Delta-1-pyrroline-5-carboxylate synthase	WESTERN_Root	EASTERN_Root	-5.3629	2.8e-08	5.88e-07
TRINITY_DN12493_c0_g1_i1	---NA---	WESTERN_Root	EASTERN_Root	3.99958	0.000478993	0.00362611
TRINITY_DN671_c0_g1_i33	Delta-1-pyrroline-5-carboxylate synthase	WESTERN_Root	EASTERN_Root	-8.73396	0.00224469	0.0129962
TRINITY_DN1075_c0_g1_i12	deoxynucleoside triphosphate triphosphohydrolase SAMHD1 homolog isoform X2	WESTERN_Root	EASTERN_Root	2.34231	7.55e-09	1.78e-07
TRINITY_DN428_c0_g1_i22	desiccation protectant protein Lea14 homolog	WESTERN_Root	EASTERN_Root	2.2851	2.04e-11	7.67e-10
TRINITY_DN428_c0_g1_i34	desiccation protectant protein Lea14 homolog	WESTERN_Root	EASTERN_Root	11.6082	4.1e-60	4.59e-57
TRINITY_DN428_c0_g1_i26	desiccation protectant protein Lea14 homolog	WESTERN_Root	EASTERN_Root	10.3164	6.8e-26	1.11e-23
TRINITY_DN428_c0_g1_i1	desiccation protectant protein Lea14 homolog	WESTERN_Root	EASTERN_Root	-7.7651	3.27e-20	3.59e-18
TRINITY_DN7072_c0_g1_i1	desiccation-related protein clone PCC6-19-like	WESTERN_Root	EASTERN_Root	-4.21745	0.000142113	0.00127373
TRINITY_DN36862_c0_g1_i13	---NA---	WESTERN_Root	EASTERN_Root	3.98764	6.47e-05	0.000636726
TRINITY_DN6039_c0_g1_i9	---NA---	WESTERN_Root	EASTERN_Root	3.976	2.12e-05	0.000239364
TRINITY_DN18998_c0_g2_i1	deSI-like protein At4g17486	WESTERN_Root	EASTERN_Root	-5.06594	2.64e-21	3.19e-19
TRINITY_DN28879_c0_g1_i3	---NA---	WESTERN_Root	EASTERN_Root	3.96958	0.000423166	0.00326628
TRINITY_DN1608_c0_g1_i23	DExH-box ATP-dependent RNA helicase DExH14	WESTERN_Root	EASTERN_Root	2.61308	0.00102331	0.00681538
TRINITY_DN3139_c0_g1_i4	DExH-box ATP-dependent RNA helicase DExH8	WESTERN_Root	EASTERN_Root	2.6231	2.71e-07	4.72e-06
TRINITY_DN3139_c0_g1_i3	DExH-box ATP-dependent RNA helicase DExH8	WESTERN_Root	EASTERN_Root	-2.51702	3.45e-12	1.46e-10
TRINITY_DN24946_c0_g1_i1	dicer-like protein 4 isoform X1	WESTERN_Root	EASTERN_Root	3.99554	0.00137687	0.00873368
TRINITY_DN24946_c0_g1_i3	dicer-like protein 4 isoform X2	WESTERN_Root	EASTERN_Root	-2.59043	0.000672548	0.00480309
TRINITY_DN4509_c0_g1_i14	digalactosyldiacylglycerol synthase 1, chloroplastic	WESTERN_Root	EASTERN_Root	3.38181	3.88e-06	5.26e-05
TRINITY_DN4509_c0_g1_i17	digalactosyldiacylglycerol synthase 1, chloroplastic	WESTERN_Root	EASTERN_Root	-7.95926	6.63e-09	1.58e-07
TRINITY_DN627_c0_g1_i6	dihydrolipoyllysine-residue succinyltransferase component of 2-oxoglutarate dehydrogenase complex 2, mitochondrial-like	WESTERN_Root	EASTERN_Root	7.70034	5.02e-40	1.85e-37
TRINITY_DN16945_c0_g1_i2	dirigent protein 22-like	WESTERN_Root	EASTERN_Root	2.04063	0.00427192	0.0216743
TRINITY_DN7056_c0_g2_i1	disease resistance protein At4g27190-like	WESTERN_Root	EASTERN_Root	-8.0854	1.41e-09	3.8e-08
TRINITY_DN32077_c0_g2_i10	---NA---	WESTERN_Root	EASTERN_Root	3.93616	2.05e-05	0.00023217
TRINITY_DN7056_c0_g8_i1	disease resistance protein At4g27190-like	WESTERN_Root	EASTERN_Root	-8.1852	2.7e-10	8.4e-09
TRINITY_DN2188_c0_g1_i6	Disease resistance protein CC-NBS-LRR class family	WESTERN_Root	EASTERN_Root	-9.29532	7.39e-10	2.1e-08
TRINITY_DN5703_c0_g1_i13	---NA---	WESTERN_Root	EASTERN_Root	3.91944	0.000962151	0.00647464
TRINITY_DN39_c0_g1_i3	disease resistance protein Pik-1-like	WESTERN_Root	EASTERN_Root	2.61316	0.00417957	0.0212798
TRINITY_DN27151_c0_g1_i11	disease resistance protein RPP13-like	WESTERN_Root	EASTERN_Root	-3.93338	5.58e-05	0.000558055
TRINITY_DN23819_c0_g1_i1	disease resistance protein RPP13-like	WESTERN_Root	EASTERN_Root	-8.14827	2e-11	7.52e-10
TRINITY_DN1747_c0_g1_i29	disease resistance protein RPS2-like	WESTERN_Root	EASTERN_Root	-3.89526	1.65e-11	6.29e-10
TRINITY_DN4529_c0_g1_i12	disease resistance protein TAO1-like	WESTERN_Root	EASTERN_Root	-2.8262	0.000832179	0.0057487
TRINITY_DN3828_c0_g1_i5	disease resistance protein TAO1-like	WESTERN_Root	EASTERN_Root	-6.55366	5.02e-06	6.63e-05
TRINITY_DN10737_c0_g1_i1	disease resistance protein TAO1-like	WESTERN_Root	EASTERN_Root	-7.11405	6.09e-08	1.2e-06
TRINITY_DN3828_c0_g1_i1	disease resistance protein TAO1-like	WESTERN_Root	EASTERN_Root	-9.35066	1.29e-05	0.000152763
TRINITY_DN3903_c0_g1_i2	DNA (cytosine-5)-methyltransferase 1A-like	WESTERN_Root	EASTERN_Root	-4.85503	1.78e-06	2.6e-05
TRINITY_DN1067_c0_g1_i24	DNA helicase INO80	WESTERN_Root	EASTERN_Root	8.60198	0.00180583	0.0108918
TRINITY_DN6829_c0_g2_i13	DNA ligase	WESTERN_Root	EASTERN_Root	3.50262	0.00540581	0.0261826
TRINITY_DN3995_c0_g2_i1	---NA---	WESTERN_Root	EASTERN_Root	3.8577	6.93e-05	0.000676615
TRINITY_DN13679_c0_g1_i6	DNA ligase 6 isoform X1	WESTERN_Root	EASTERN_Root	-2.10181	0.0024931	0.0141386
TRINITY_DN35587_c0_g1_i1	DNA polymerase epsilon subunit B like	WESTERN_Root	EASTERN_Root	2.63536	0.00399059	0.0205148
TRINITY_DN91_c0_g1_i39	DNA repair protein RAD5A	WESTERN_Root	EASTERN_Root	3.70826	4.4e-06	5.89e-05
TRINITY_DN1884_c0_g1_i29	DNA repair protein recA homolog 1, chloroplastic	WESTERN_Root	EASTERN_Root	5.75446	4.9e-06	6.49e-05
TRINITY_DN1884_c0_g1_i8	DNA repair protein recA homolog 1, chloroplastic	WESTERN_Root	EASTERN_Root	3.17202	4.86e-05	0.00049609
TRINITY_DN840_c0_g1_i4	DNA replication licensing factor MCM6	WESTERN_Root	EASTERN_Root	4.04789	1.87e-05	0.000213852
TRINITY_DN18029_c0_g1_i1	DNA topoisomerase 2 isoform X2	WESTERN_Root	EASTERN_Root	8.84292	4.67e-08	9.45e-07
TRINITY_DN28879_c0_g3_i1	---NA---	WESTERN_Root	EASTERN_Root	3.84363	2.77e-06	3.9e-05
TRINITY_DN2627_c0_g1_i5	DNA-binding HORMA family protein	WESTERN_Root	EASTERN_Root	8.42893	1.28e-10	4.21e-09
TRINITY_DN4052_c0_g3_i10	DNA-directed DNA polymerase	WESTERN_Root	EASTERN_Root	-8.72476	1.23e-37	4.1e-35
TRINITY_DN4052_c0_g3_i3	DNA-directed DNA polymerase	WESTERN_Root	EASTERN_Root	-11.343	3.2e-47	1.61e-44
TRINITY_DN20931_c0_g1_i1	DNA-directed primase/polymerase protein isoform X2	WESTERN_Root	EASTERN_Root	-5.08439	2.69e-05	0.000295687
TRINITY_DN20931_c0_g4_i1	DNA-directed primase/polymerase protein-like	WESTERN_Root	EASTERN_Root	-2.69397	0.00786869	0.0351395
TRINITY_DN4052_c0_g3_i9	DNA-directed RNA polymerase	WESTERN_Root	EASTERN_Root	-11.5654	9.37e-19	8.95e-17
TRINITY_DN4052_c0_g3_i6	DNA-directed RNA polymerase	WESTERN_Root	EASTERN_Root	-12.4722	1.25e-56	1.07e-53
TRINITY_DN21803_c0_g1_i13	DNA-directed RNA polymerase 3, chloroplastic-like	WESTERN_Root	EASTERN_Root	5.43831	5.24e-13	2.53e-11
TRINITY_DN4584_c0_g1_i41	DNA-directed RNA polymerase I subunit rpa49	WESTERN_Root	EASTERN_Root	2.70618	0.00831694	0.036668
TRINITY_DN5351_c0_g1_i20	---NA---	WESTERN_Root	EASTERN_Root	3.80899	7.59e-06	9.56e-05
TRINITY_DN5175_c0_g1_i19	DNA-directed RNA polymerase III subunit RPC6	WESTERN_Root	EASTERN_Root	-6.90316	0.00172401	0.0104752
TRINITY_DN5463_c0_g1_i3	DNA-DIRECTED RNA polymerase SUBUNIT BETA	WESTERN_Root	EASTERN_Root	7.18179	9.83e-08	1.86e-06
TRINITY_DN10567_c0_g2_i1	DnaJ domain-containing protein	WESTERN_Root	EASTERN_Root	2.51673	0.000484438	0.00365878
TRINITY_DN3231_c0_g1_i6	dnaJ homolog subfamily B member 9 isoform X1	WESTERN_Root	EASTERN_Root	-7.56608	3.47e-08	7.19e-07
TRINITY_DN2032_c0_g2_i2	DnaJ subfamily C member 2, N-terminally processed like	WESTERN_Root	EASTERN_Root	-2.04792	1.22e-07	2.28e-06
TRINITY_DN5628_c0_g2_i1	DOF transcription factor 8	WESTERN_Root	EASTERN_Root	2.35189	0.00208812	0.0122471
TRINITY_DN22276_c1_g1_i1	dof zinc finger protein DOF3.6-like	WESTERN_Root	EASTERN_Root	3.32119	1.13e-09	3.13e-08
TRINITY_DN9532_c0_g1_i2	---NA---	WESTERN_Root	EASTERN_Root	3.79037	0.00111164	0.00730399
TRINITY_DN32462_c0_g2_i1	---NA---	WESTERN_Root	EASTERN_Root	3.7889	0.00122744	0.00793886
TRINITY_DN12971_c0_g1_i1	Dolichyl-diphosphooligosaccharide--protein glycosyltransferase subunit STT3B	WESTERN_Root	EASTERN_Root	-6.9483	4.01e-06	5.42e-05
TRINITY_DN2156_c0_g1_i21	dormancy-associated protein 1	WESTERN_Root	EASTERN_Root	2.82649	0.000295482	0.00239758
TRINITY_DN4598_c0_g1_i22	dormancy-associated protein homolog 3 isoform X1	WESTERN_Root	EASTERN_Root	-11.0318	2.02e-24	2.96e-22
TRINITY_DN4598_c0_g1_i3	dormancy-associated protein homolog 3 isoform X2	WESTERN_Root	EASTERN_Root	-8.23253	3.92e-06	5.3e-05
TRINITY_DN1223_c0_g1_i11	dual specificity protein kinase splB-like	WESTERN_Root	EASTERN_Root	-2.77414	4.31e-07	7.19e-06
TRINITY_DN38617_c0_g1_i1	DUF1645 domain-containing protein	WESTERN_Root	EASTERN_Root	2.06394	8.24e-06	0.000102806
TRINITY_DN704_c0_g1_i8	DUF1995 domain-containing protein	WESTERN_Root	EASTERN_Root	2.17503	5.04e-09	1.23e-07
TRINITY_DN704_c0_g1_i21	DUF1995 domain-containing protein	WESTERN_Root	EASTERN_Root	2.53272	0.00950125	0.0407728
TRINITY_DN4986_c0_g1_i11	DUF21 domain-containing protein At1g47330	WESTERN_Root	EASTERN_Root	4.11774	2.59e-07	4.52e-06
TRINITY_DN7131_c0_g1_i17	DUF4050 domain-containing protein	WESTERN_Root	EASTERN_Root	-3.20373	4.23e-08	8.62e-07
TRINITY_DN26579_c0_g1_i1	DUF4283 domain-containing protein	WESTERN_Root	EASTERN_Root	5.53478	1.79e-05	0.000205148
TRINITY_DN18198_c0_g2_i10	DUF724 domain-containing protein 6-like isoform X1	WESTERN_Root	EASTERN_Root	-6.81091	0.000282704	0.00230935
TRINITY_DN314_c0_g1_i6	D-xylose-proton symporter-like 3, chloroplastic	WESTERN_Root	EASTERN_Root	2.99269	0.00026651	0.00219055
TRINITY_DN17730_c0_g1_i5	---NA---	WESTERN_Root	EASTERN_Root	3.74405	5.95e-06	7.69e-05
TRINITY_DN3359_c0_g1_i16	dymeclin-like isoform X2	WESTERN_Root	EASTERN_Root	2.82257	2.16e-08	4.64e-07
TRINITY_DN1918_c0_g1_i13	dynamin-related protein 1A	WESTERN_Root	EASTERN_Root	-3.44431	7.71e-10	2.18e-08
TRINITY_DN2674_c1_g1_i94	dynamin-related protein 1E-like	WESTERN_Root	EASTERN_Root	-8.34504	2.96e-07	5.09e-06
TRINITY_DN30119_c1_g1_i3	dynein light chain 1, cytoplasmic	WESTERN_Root	EASTERN_Root	-3.29371	5.08e-07	8.32e-06
TRINITY_DN30119_c1_g1_i1	dynein light chain 2, cytoplasmic	WESTERN_Root	EASTERN_Root	-3.99468	0.000399138	0.00311131
TRINITY_DN8137_c0_g1_i3	E3 ubiquitin-protein ligase AIRP2	WESTERN_Root	EASTERN_Root	2.20026	0.000133399	0.00120377
TRINITY_DN4402_c0_g1_i4	E3 ubiquitin-protein ligase AIRP2-like	WESTERN_Root	EASTERN_Root	4.06447	0.00161533	0.0099215
TRINITY_DN3819_c0_g1_i3	E3 ubiquitin-protein ligase At3g02290 isoform X1	WESTERN_Root	EASTERN_Root	4.06015	0.000418623	0.0032355
TRINITY_DN3819_c0_g1_i30	E3 ubiquitin-protein ligase At3g02290 isoform X1	WESTERN_Root	EASTERN_Root	-9.36702	6.55e-21	7.69e-19
TRINITY_DN3714_c0_g1_i11	E3 ubiquitin-protein ligase BRE1-like 2 isoform X1	WESTERN_Root	EASTERN_Root	7.74686	0.0014419	0.00906064
TRINITY_DN7693_c0_g1_i4	---NA---	WESTERN_Root	EASTERN_Root	3.70307	5.52e-05	0.000553177
TRINITY_DN4809_c0_g1_i17	E3 ubiquitin-protein ligase HOS1-like	WESTERN_Root	EASTERN_Root	-2.38041	8.91e-13	4.2e-11
TRINITY_DN26066_c0_g2_i1	E3 ubiquitin-protein ligase MARCH7-like	WESTERN_Root	EASTERN_Root	2.48465	9.16e-05	0.000867802
TRINITY_DN3765_c0_g3_i1	E3 ubiquitin-protein ligase ORTHRUS 2	WESTERN_Root	EASTERN_Root	-2.70423	0.0023479	0.0134698
TRINITY_DN1200_c0_g1_i3	E3 ubiquitin-protein ligase PUB23-like	WESTERN_Root	EASTERN_Root	-2.91967	0.000567368	0.00417685
TRINITY_DN38794_c0_g1_i1	E3 ubiquitin-protein ligase RDUF1-like	WESTERN_Root	EASTERN_Root	-3.15968	4.03e-05	0.0004203
TRINITY_DN8697_c0_g1_i194	E3 ubiquitin-protein ligase RGLG2	WESTERN_Root	EASTERN_Root	8.29483	0.000421126	0.00325226
TRINITY_DN8697_c0_g1_i139	E3 ubiquitin-protein ligase RGLG2	WESTERN_Root	EASTERN_Root	3.63749	7.74e-05	0.000747438
TRINITY_DN21178_c0_g1_i2	E3 ubiquitin-protein ligase RGLG2-like	WESTERN_Root	EASTERN_Root	7.23292	3.35e-08	6.98e-07
TRINITY_DN603_c1_g1_i8	E3 ubiquitin-protein ligase UPL3-like	WESTERN_Root	EASTERN_Root	8.22362	4.79e-11	1.69e-09
TRINITY_DN603_c1_g1_i17	E3 ubiquitin-protein ligase UPL3-like	WESTERN_Root	EASTERN_Root	7.99446	1.85e-06	2.68e-05
TRINITY_DN4082_c1_g1_i18	E3 ubiquitin-protein ligase UPL6	WESTERN_Root	EASTERN_Root	-9.00272	6.43e-18	5.64e-16
TRINITY_DN26051_c0_g2_i7	E3 ubiquitin-protein ligase UPL7 isoform X1	WESTERN_Root	EASTERN_Root	2.03603	0.000607604	0.00441836
TRINITY_DN3337_c0_g1_i2	E3 ubiquitin-protein ligase WAV3-like	WESTERN_Root	EASTERN_Root	-2.04445	0.000160904	0.00141345
TRINITY_DN3359_c0_g1_i13	early light-induced protein 1, chloroplastic-like	WESTERN_Root	EASTERN_Root	5.21424	1e-05	0.000121969
TRINITY_DN3359_c0_g1_i19	early light-induced protein 1, chloroplastic-like	WESTERN_Root	EASTERN_Root	-3.2701	5.98e-06	7.72e-05
TRINITY_DN3359_c0_g1_i9	early light-induced protein 1, chloroplastic-like	WESTERN_Root	EASTERN_Root	-4.55371	7.86e-07	1.23e-05
TRINITY_DN2455_c0_g2_i3	early nodulin-93-like	WESTERN_Root	EASTERN_Root	2.05416	0.000654592	0.00469444
TRINITY_DN3275_c0_g1_i27	early nodulin-93-like	WESTERN_Root	EASTERN_Root	7.9774	0.000952728	0.00643202
TRINITY_DN3275_c0_g1_i23	early nodulin-93-like	WESTERN_Root	EASTERN_Root	2.34876	3.99e-05	0.000416864
TRINITY_DN509_c0_g1_i3	early nodulin-93-like	WESTERN_Root	EASTERN_Root	2.21639	0.00327646	0.0175045
TRINITY_DN38681_c0_g1_i1	Early nodulin-like protein 1	WESTERN_Root	EASTERN_Root	-2.52133	0.000482851	0.00364963
TRINITY_DN3182_c0_g1_i2	EKC/KEOPS complex subunit Tprkb	WESTERN_Root	EASTERN_Root	9.90288	1.02e-29	2.24e-27
TRINITY_DN3182_c0_g1_i6	EKC/KEOPS complex subunit Tprkb	WESTERN_Root	EASTERN_Root	-10.0143	4.75e-28	9.04e-26
TRINITY_DN2204_c0_g1_i17	electron transfer flavoprotein-ubiquinone oxidoreductase, mitochondrial	WESTERN_Root	EASTERN_Root	-2.51703	0.00294058	0.0161286
TRINITY_DN1975_c0_g2_i1	elongation factor 2	WESTERN_Root	EASTERN_Root	-2.27906	1.23e-09	3.39e-08
TRINITY_DN20841_c0_g1_i1	elongation factor 2-like	WESTERN_Root	EASTERN_Root	-2.04747	0.000554119	0.00409691
TRINITY_DN18130_c0_g1_i1	elongation factor 2-like	WESTERN_Root	EASTERN_Root	-2.76457	0.000159554	0.0014043
TRINITY_DN25360_c0_g1_i1	---NA---	WESTERN_Root	EASTERN_Root	3.61505	0.0029435	0.016133
TRINITY_DN21998_c0_g2_i1	Elongation factor Tu	WESTERN_Root	EASTERN_Root	4.56802	1.94e-10	6.18e-09
TRINITY_DN2047_c0_g1_i1	endochitinase EP3	WESTERN_Root	EASTERN_Root	-3.65781	0.00042484	0.0032766
TRINITY_DN2132_c1_g1_i1	---NA---	WESTERN_Root	EASTERN_Root	3.60908	4.83e-10	1.42e-08
TRINITY_DN3679_c0_g1_i12	endoglucanase 25-like	WESTERN_Root	EASTERN_Root	3.60672	0.00393223	0.020272
TRINITY_DN3679_c0_g1_i4	endoglucanase 25-like	WESTERN_Root	EASTERN_Root	-10.2856	1.9e-29	4.17e-27
TRINITY_DN28918_c0_g3_i1	endoglucanase E1-like isoform X2	WESTERN_Root	EASTERN_Root	-3.34098	0.000154488	0.00136698
TRINITY_DN8788_c0_g2_i1	Endonuclease	WESTERN_Root	EASTERN_Root	-2.82323	0.00183629	0.0110072
TRINITY_DN2097_c0_g1_i26	endonuclease MutS2 isoform X1	WESTERN_Root	EASTERN_Root	8.35212	6.5e-08	1.28e-06
TRINITY_DN936_c0_g1_i2	endoplasmin homolog	WESTERN_Root	EASTERN_Root	-2.18342	3.63e-05	0.000384625
TRINITY_DN4282_c0_g1_i48	endoribonuclease Dicer homolog 2-like	WESTERN_Root	EASTERN_Root	-3.98158	0.0014283	0.00898596
TRINITY_DN5828_c0_g1_i1	endoribonuclease Dicer homolog 2-like	WESTERN_Root	EASTERN_Root	-7.22455	0.00637584	0.0297962
TRINITY_DN5640_c0_g1_i17	enolase 1	WESTERN_Root	EASTERN_Root	5.07279	1.5e-06	2.23e-05
TRINITY_DN4816_c0_g2_i3	---NA---	WESTERN_Root	EASTERN_Root	3.55617	3.87e-06	5.25e-05
TRINITY_DN11033_c0_g1_i20	---NA---	WESTERN_Root	EASTERN_Root	3.5529	2.04e-08	4.4e-07
TRINITY_DN5640_c0_g1_i167	Enolase-like C-terminal domain superfamily	WESTERN_Root	EASTERN_Root	3.97573	1.26e-08	2.86e-07
TRINITY_DN4418_c0_g1_i28	enolase-phosphatase E1	WESTERN_Root	EASTERN_Root	9.63193	1.93e-12	8.58e-11
TRINITY_DN4418_c0_g1_i53	enolase-phosphatase E1	WESTERN_Root	EASTERN_Root	-2.62259	2.51e-10	7.86e-09
TRINITY_DN4418_c0_g1_i30	enolase-phosphatase E1	WESTERN_Root	EASTERN_Root	-12.4311	1.39e-47	7.24e-45
TRINITY_DN15399_c0_g1_i8	enolase-phosphatase E1-like	WESTERN_Root	EASTERN_Root	-2.13413	1.88e-08	4.09e-07
TRINITY_DN27086_c0_g1_i1	---NA---	WESTERN_Root	EASTERN_Root	3.51412	5.26e-05	0.000529713
TRINITY_DN15399_c0_g1_i5	enolase-phosphatase E1-like	WESTERN_Root	EASTERN_Root	-2.78862	1.1e-05	0.000131959
TRINITY_DN10897_c0_g7_i1	---NA---	WESTERN_Root	EASTERN_Root	3.51071	0.00412263	0.0210377
TRINITY_DN5200_c0_g1_i10	Envelope glycoprotein like	WESTERN_Root	EASTERN_Root	-3.12318	0.000156807	0.00138498
TRINITY_DN33033_c0_g2_i1	EPIDERMAL PATTERNING FACTOR-like protein 9	WESTERN_Root	EASTERN_Root	8.02439	1.43e-08	3.2e-07
TRINITY_DN3412_c0_g1_i11	ER membrane protein complex subunit 4	WESTERN_Root	EASTERN_Root	5.48741	0.000128706	0.00116684
TRINITY_DN29258_c0_g1_i1	ER membrane protein complex subunit 4-like	WESTERN_Root	EASTERN_Root	8.23348	1.1e-11	4.3e-10
TRINITY_DN251_c0_g2_i1	esterase AGAP003155-like	WESTERN_Root	EASTERN_Root	-2.71316	1.91e-19	1.92e-17
TRINITY_DN4184_c0_g1_i52	ethanolamine-phosphate cytidylyltransferase-like	WESTERN_Root	EASTERN_Root	-3.38721	0.000249603	0.00206911
TRINITY_DN3187_c1_g1_i6	ethylene response sensor 1 isoform X2	WESTERN_Root	EASTERN_Root	2.7648	0.000775033	0.00541297
TRINITY_DN2161_c0_g1_i6	ethylene-responsive transcription factor 2-like	WESTERN_Root	EASTERN_Root	4.42285	0.00100959	0.00673939
TRINITY_DN5060_c0_g1_i1	ethylene-responsive transcription factor CRF4-like	WESTERN_Root	EASTERN_Root	-3.82575	1.91e-08	4.16e-07
TRINITY_DN13028_c0_g2_i1	ethylene-responsive transcription factor ERF014	WESTERN_Root	EASTERN_Root	-4.95802	7.59e-06	9.56e-05
TRINITY_DN12205_c0_g1_i1	ethylene-responsive transcription factor ERF061-like	WESTERN_Root	EASTERN_Root	-4.73663	4.97e-08	9.99e-07
TRINITY_DN19986_c0_g1_i3	ethylene-responsive transcription factor ERF109-like	WESTERN_Root	EASTERN_Root	-2.89662	1.74e-06	2.54e-05
TRINITY_DN4356_c0_g1_i4	ethylene-responsive transcription factor ERF109-like	WESTERN_Root	EASTERN_Root	-8.56068	9.4e-08	1.79e-06
TRINITY_DN9771_c0_g1_i13	ethylene-responsive transcription factor RAP2-3-like	WESTERN_Root	EASTERN_Root	2.5225	2.68e-07	4.67e-06
TRINITY_DN9771_c0_g1_i20	ethylene-responsive transcription factor RAP2-3-like	WESTERN_Root	EASTERN_Root	-5.60056	5.11e-27	9.03e-25
TRINITY_DN4711_c0_g1_i4	ethylene-responsive transcription factor TINY-like	WESTERN_Root	EASTERN_Root	2.29256	0.00187023	0.0111761
TRINITY_DN2513_c0_g1_i16	eugenol synthase 1-like	WESTERN_Root	EASTERN_Root	-2.08274	0.00589779	0.028103
TRINITY_DN2_c0_g1_i5	eukaryotic initiation factor 4A-2-like	WESTERN_Root	EASTERN_Root	-2.6793	9.32e-05	0.000879534
TRINITY_DN26661_c0_g1_i1	eukaryotic initiation factor 4A-8	WESTERN_Root	EASTERN_Root	9.00201	2.1e-18	1.95e-16
TRINITY_DN17559_c0_g1_i1	eukaryotic translation initiation factor 2 subunit 3-like	WESTERN_Root	EASTERN_Root	3.49288	1.24e-05	0.00014801
TRINITY_DN455_c0_g1_i11	eukaryotic translation initiation factor 2 subunit gamma-like	WESTERN_Root	EASTERN_Root	2.81409	9.1e-06	0.000112191
TRINITY_DN4880_c0_g3_i2	eukaryotic translation initiation factor 3 subunit C-like	WESTERN_Root	EASTERN_Root	-6.58571	0.00369115	0.0193113
TRINITY_DN37188_c0_g1_i1	eukaryotic translation initiation factor 3G2	WESTERN_Root	EASTERN_Root	-9.96172	3.76e-16	2.68e-14
TRINITY_DN9671_c0_g1_i39	Eukaryotic translation initiation factor 4 gamma 1 like	WESTERN_Root	EASTERN_Root	8.7521	1.48e-16	1.11e-14
TRINITY_DN1889_c1_g1_i8	eukaryotic translation initiation factor 4G isoform X1	WESTERN_Root	EASTERN_Root	-10.3263	2.17e-10	6.86e-09
TRINITY_DN4349_c1_g1_i3	---NA---	WESTERN_Root	EASTERN_Root	3.44314	9.62e-05	0.000904119
TRINITY_DN17033_c0_g1_i9	eukaryotic translation initiation factor 5A-2	WESTERN_Root	EASTERN_Root	3.84576	1.63e-06	2.41e-05
TRINITY_DN17033_c0_g1_i6	eukaryotic translation initiation factor 5A-4	WESTERN_Root	EASTERN_Root	-10.9492	5.92e-19	5.73e-17
TRINITY_DN6088_c0_g1_i1	exocyst complex component EXO70A1-like	WESTERN_Root	EASTERN_Root	-2.64186	0.000131061	0.00118488
TRINITY_DN21906_c0_g1_i1	exocyst complex component SEC6-like	WESTERN_Root	EASTERN_Root	-2.30043	0.00181355	0.0109215
TRINITY_DN4558_c0_g1_i2	exonuclease 1 isoform X1	WESTERN_Root	EASTERN_Root	-8.04297	2.02e-09	5.33e-08
TRINITY_DN37096_c0_g1_i3	Exosome complex component Rrp41 like	WESTERN_Root	EASTERN_Root	2.30903	0.00379617	0.0197276
TRINITY_DN2276_c0_g2_i5	expansin-A1-like	WESTERN_Root	EASTERN_Root	4.70563	2.34e-05	0.000261516
TRINITY_DN8616_c0_g1_i3	---NA---	WESTERN_Root	EASTERN_Root	3.41535	1.15e-05	0.000137733
TRINITY_DN3486_c0_g1_i1	Expansin-B16 like	WESTERN_Root	EASTERN_Root	3.49662	1.32e-15	8.79e-14
TRINITY_DN9772_c0_g1_i2	---NA---	WESTERN_Root	EASTERN_Root	3.40635	1.61e-06	2.37e-05
TRINITY_DN4205_c0_g1_i9	expansin-like A2	WESTERN_Root	EASTERN_Root	3.79042	2.32e-10	7.3e-09
TRINITY_DN542_c0_g1_i22	extra-large guanine nucleotide-binding protein 1	WESTERN_Root	EASTERN_Root	-8.3518	9.34e-07	1.44e-05
TRINITY_DN27899_c0_g1_i16	extra-large guanine nucleotide-binding protein 3-like	WESTERN_Root	EASTERN_Root	8.17755	4.81e-07	7.94e-06
TRINITY_DN3264_c0_g1_i5	extra-large guanine nucleotide-binding protein 3-like	WESTERN_Root	EASTERN_Root	-2.37651	6.77e-05	0.000662774
TRINITY_DN2998_c0_g2_i27	FAD synthase	WESTERN_Root	EASTERN_Root	-2.04224	0.000724326	0.00511522
TRINITY_DN3535_c0_g1_i1	FAD-dependent urate hydroxylase-like	WESTERN_Root	EASTERN_Root	2.96617	1.73e-05	0.000199797
TRINITY_DN3535_c0_g1_i3	FAD-dependent urate hydroxylase-like	WESTERN_Root	EASTERN_Root	-3.54252	0.000547451	0.00405894
TRINITY_DN2440_c0_g1_i16	FAM10 family protein At4g22670	WESTERN_Root	EASTERN_Root	-2.37379	9.01e-05	0.000855907
TRINITY_DN2440_c0_g1_i14	FAM10 family protein At4g22670	WESTERN_Root	EASTERN_Root	2.33738	1.1e-08	2.53e-07
TRINITY_DN2440_c0_g1_i5	FAM10 family protein At4g22670	WESTERN_Root	EASTERN_Root	-3.07559	1.24e-08	2.83e-07
TRINITY_DN20_c0_g1_i55	Fanconi anemia group D2 protein	WESTERN_Root	EASTERN_Root	-7.00651	0.00702822	0.0321489
TRINITY_DN31255_c0_g1_i2	Fanconi anemia group D2 protein isoform X3	WESTERN_Root	EASTERN_Root	-7.60536	1.29e-08	2.91e-07
TRINITY_DN7410_c0_g1_i2	fasciclin-like arabinogalactan protein 7	WESTERN_Root	EASTERN_Root	-2.23818	1.11e-07	2.08e-06
TRINITY_DN1069_c0_g1_i13	F-box domain, FBD domain, leucine-rich repeat domain, L domain-like protein	WESTERN_Root	EASTERN_Root	-3.81	3.46e-15	2.18e-13
TRINITY_DN535_c0_g1_i15	F-box domain, FBD domain, leucine-rich repeat domain, L domain-like protein	WESTERN_Root	EASTERN_Root	-3.81184	8.42e-19	8.07e-17
TRINITY_DN1869_c0_g1_i1	F-box domain, FBD domain, leucine-rich repeat domain, L domain-like protein	WESTERN_Root	EASTERN_Root	-12.1367	0.000107546	0.00099862
TRINITY_DN1678_c0_g1_i18	F-box protein	WESTERN_Root	EASTERN_Root	-7.92904	1.97e-05	0.000224006
TRINITY_DN7698_c0_g1_i3	F-box protein At1g61340-like	WESTERN_Root	EASTERN_Root	-2.09747	3.76e-07	6.35e-06
TRINITY_DN17465_c0_g1_i1	---NA---	WESTERN_Root	EASTERN_Root	3.36005	0.00547709	0.0264399
TRINITY_DN38341_c0_g1_i1	F-box protein At2g02240-like	WESTERN_Root	EASTERN_Root	4.8901	4.3e-10	1.28e-08
TRINITY_DN21101_c0_g1_i1	F-box protein At2g27310-like	WESTERN_Root	EASTERN_Root	2.34509	0.0045417	0.0227382
TRINITY_DN950_c2_g1_i2	---NA---	WESTERN_Root	EASTERN_Root	3.34563	0.00106904	0.00707026
TRINITY_DN1500_c1_g1_i2	F-box protein At2g27310-like	WESTERN_Root	EASTERN_Root	-2.72894	0.000228385	0.00191999
TRINITY_DN28492_c0_g1_i1	F-box protein At3g08750-like	WESTERN_Root	EASTERN_Root	3.23068	0.000887065	0.00607314
TRINITY_DN32630_c0_g6_i1	F-box protein CPR30-like	WESTERN_Root	EASTERN_Root	2.31462	0.00104155	0.00691315
TRINITY_DN3005_c0_g2_i13	F-box protein CPR30-like	WESTERN_Root	EASTERN_Root	7.94819	0.000155705	0.00137608
TRINITY_DN3005_c0_g2_i14	F-box protein CPR30-like	WESTERN_Root	EASTERN_Root	5.92753	0.00370592	0.0193588
TRINITY_DN17048_c0_g1_i6	F-box protein CPR30-like	WESTERN_Root	EASTERN_Root	-2.20536	0.000908907	0.00619648
TRINITY_DN5541_c0_g1_i16	F-box protein CPR30-like	WESTERN_Root	EASTERN_Root	-5.09051	8.98e-11	3.05e-09
TRINITY_DN5541_c0_g1_i20	F-box protein CPR30-like	WESTERN_Root	EASTERN_Root	-7.0298	0.0067238	0.0310932
TRINITY_DN5541_c0_g1_i51	F-box protein CPR30-like	WESTERN_Root	EASTERN_Root	-10.0498	5.11e-25	7.91e-23
TRINITY_DN5541_c0_g1_i2	F-box protein CPR30-like	WESTERN_Root	EASTERN_Root	-10.5212	6.5e-19	6.27e-17
TRINITY_DN37440_c0_g1_i1	F-box protein CPR30-like isoform X3	WESTERN_Root	EASTERN_Root	-6.50672	4.25e-16	2.99e-14
TRINITY_DN25953_c0_g1_i31	F-box protein SKIP17-like	WESTERN_Root	EASTERN_Root	2.05646	2.18e-06	3.13e-05
TRINITY_DN5086_c0_g1_i4	F-box protein SKIP19-like	WESTERN_Root	EASTERN_Root	3.05341	3.38e-05	0.000361807
TRINITY_DN4354_c0_g1_i14	F-box/FBD/LRR-repeat protein At1g13570-like	WESTERN_Root	EASTERN_Root	-2.09584	1.32e-06	1.98e-05
TRINITY_DN4683_c0_g1_i1	F-box/FBD/LRR-repeat protein At1g13570-like	WESTERN_Root	EASTERN_Root	4.70158	1.57e-08	3.47e-07
TRINITY_DN9369_c0_g1_i1	F-box/FBD/LRR-repeat protein At1g13570-like isoform X2	WESTERN_Root	EASTERN_Root	-7.52385	3.36e-06	4.63e-05
TRINITY_DN11910_c0_g1_i1	F-box/kelch-repeat protein At1g15670-like	WESTERN_Root	EASTERN_Root	3.80813	1.73e-13	8.9e-12
TRINITY_DN8513_c0_g1_i1	F-box/kelch-repeat protein At1g15670-like	WESTERN_Root	EASTERN_Root	2.83512	3.34e-07	5.69e-06
TRINITY_DN36463_c0_g1_i1	F-box/kelch-repeat protein At1g57790-like	WESTERN_Root	EASTERN_Root	3.27755	5.26e-09	1.28e-07
TRINITY_DN11577_c0_g1_i2	---NA---	WESTERN_Root	EASTERN_Root	3.29068	6.28e-06	8.07e-05
TRINITY_DN642_c0_g1_i8	F-box/kelch-repeat protein At2g44130-like	WESTERN_Root	EASTERN_Root	3.439	1.46e-08	3.25e-07
TRINITY_DN25704_c0_g1_i1	F-box/kelch-repeat protein At3g23880-like	WESTERN_Root	EASTERN_Root	2.88227	7.9e-05	0.000761015
TRINITY_DN16884_c0_g1_i1	F-box/kelch-repeat protein At3g23880-like	WESTERN_Root	EASTERN_Root	2.48868	1.89e-10	6.04e-09
TRINITY_DN2696_c0_g1_i13	F-box/kelch-repeat protein At3g23880-like	WESTERN_Root	EASTERN_Root	-4.70686	3.44e-08	7.15e-07
TRINITY_DN2833_c0_g2_i1	F-box/LRR-repeat protein 12	WESTERN_Root	EASTERN_Root	-4.65549	2.12e-11	7.93e-10
TRINITY_DN741_c0_g1_i42	F-box/LRR-repeat protein 3	WESTERN_Root	EASTERN_Root	2.04365	0.000951625	0.00642755
TRINITY_DN2367_c0_g1_i17	F-box-like/WD repeat-containing protein TBL1XR1	WESTERN_Root	EASTERN_Root	9.20523	1.06e-11	4.15e-10
TRINITY_DN2620_c1_g1_i1	---NA---	WESTERN_Root	EASTERN_Root	3.2623	3.69e-07	6.24e-06
TRINITY_DN757_c0_g1_i9	---NA---	WESTERN_Root	EASTERN_Root	3.2597	5.93e-11	2.07e-09
TRINITY_DN5050_c0_g1_i1	FCS-Like Zinc finger 15-like	WESTERN_Root	EASTERN_Root	-3.84312	1.47e-10	4.8e-09
TRINITY_DN2187_c0_g1_i5	---NA---	WESTERN_Root	EASTERN_Root	3.25895	0.00335558	0.0178519
TRINITY_DN1751_c0_g1_i2	FCS-Like Zinc finger 2	WESTERN_Root	EASTERN_Root	2.18759	0.00159891	0.0098455
TRINITY_DN9066_c0_g1_i10	ferredoxin	WESTERN_Root	EASTERN_Root	5.06127	1.42e-05	0.000166964
TRINITY_DN4811_c1_g2_i2	---NA---	WESTERN_Root	EASTERN_Root	3.243	0.00046542	0.00354454
TRINITY_DN6766_c0_g2_i4	ferredoxin C 2, chloroplastic	WESTERN_Root	EASTERN_Root	5.15039	3.25e-08	6.78e-07
TRINITY_DN6766_c0_g2_i3	ferredoxin C 2, chloroplastic	WESTERN_Root	EASTERN_Root	3.87894	0.000275405	0.00225858
TRINITY_DN6766_c0_g2_i1	ferredoxin C 2, chloroplastic-like isoform X1	WESTERN_Root	EASTERN_Root	8.10185	7.77e-09	1.83e-07
TRINITY_DN6848_c0_g1_i19	ferredoxin, leaf L-A-like	WESTERN_Root	EASTERN_Root	7.53561	5.72e-34	1.54e-31
TRINITY_DN6848_c0_g1_i28	ferredoxin, leaf L-A-like	WESTERN_Root	EASTERN_Root	2.97645	2.28e-06	3.26e-05
TRINITY_DN864_c0_g1_i14	ferredoxin, root R-B2-like	WESTERN_Root	EASTERN_Root	9.3279	4.97e-72	8.52e-69
TRINITY_DN864_c0_g1_i9	ferredoxin, root R-B2-like	WESTERN_Root	EASTERN_Root	2.70368	1.32e-16	1e-14
TRINITY_DN864_c0_g1_i16	ferredoxin, root R-B2-like	WESTERN_Root	EASTERN_Root	-10.5347	7.12e-49	3.77e-46
TRINITY_DN33351_c0_g2_i1	ferredoxin--NADP reductase, leaf-type isozyme, chloroplastic	WESTERN_Root	EASTERN_Root	2.50572	1.52e-06	2.25e-05
TRINITY_DN11419_c0_g1_i4	ferredoxin-thioredoxin reductase, variable chain	WESTERN_Root	EASTERN_Root	10.5386	2.49e-17	2.08e-15
TRINITY_DN2726_c0_g1_i2	ferric reduction oxidase 7, chloroplastic-like	WESTERN_Root	EASTERN_Root	3.69057	7.13e-06	9.05e-05
TRINITY_DN1734_c1_g1_i2	ferric reduction oxidase 8, mitochondrial isoform X1	WESTERN_Root	EASTERN_Root	-2.47621	0.00103651	0.0068875
TRINITY_DN303_c0_g1_i18	ferritin, chloroplastic	WESTERN_Root	EASTERN_Root	2.75168	0.00414117	0.0211165
TRINITY_DN3078_c0_g1_i11	ferritin-2, chloroplastic	WESTERN_Root	EASTERN_Root	-5.80767	2.53e-13	1.28e-11
TRINITY_DN3078_c0_g1_i10	ferritin-2, chloroplastic	WESTERN_Root	EASTERN_Root	-8.2116	1.01e-11	3.99e-10
TRINITY_DN3078_c0_g1_i26	ferritin-3, chloroplastic	WESTERN_Root	EASTERN_Root	10.0471	8.51e-92	3.54e-88
TRINITY_DN552_c0_g1_i1	fe-S cluster assembly factor HCF101, chloroplastic	WESTERN_Root	EASTERN_Root	2.10805	0.0010691	0.00707026
TRINITY_DN16267_c0_g1_i18	FGGY carbohydrate kinase domain-containing protein	WESTERN_Root	EASTERN_Root	-7.68879	0.00481218	0.0238222
TRINITY_DN20_c0_g1_i38	filament-like plant protein 7	WESTERN_Root	EASTERN_Root	3.64549	0.00060144	0.00438119
TRINITY_DN20_c0_g1_i49	filament-like plant protein 7	WESTERN_Root	EASTERN_Root	-7.03957	1.01e-07	1.9e-06
TRINITY_DN20_c0_g1_i54	filament-like plant protein 7	WESTERN_Root	EASTERN_Root	-8.4545	0.00187801	0.0112134
TRINITY_DN3311_c0_g1_i4	FIP1[V]-like protein	WESTERN_Root	EASTERN_Root	-7.95826	0.0033623	0.0178778
TRINITY_DN4530_c0_g1_i4	FK506-binding 5	WESTERN_Root	EASTERN_Root	-10.2624	0.000656304	0.0047044
TRINITY_DN9118_c0_g1_i1	---NA---	WESTERN_Root	EASTERN_Root	3.18785	0.00188176	0.0112266
TRINITY_DN4530_c0_g1_i5	FK506-binding 5	WESTERN_Root	EASTERN_Root	-10.8515	2.76e-12	1.19e-10
TRINITY_DN889_c0_g1_i18	flavin-containing monooxygenase FMO GS-OX5-like isoform X1	WESTERN_Root	EASTERN_Root	2.69291	3.22e-09	8.12e-08
TRINITY_DN889_c0_g1_i22	flavin-containing monooxygenase FMO GS-OX-like 3	WESTERN_Root	EASTERN_Root	-2.09612	1.18e-06	1.78e-05
TRINITY_DN1780_c0_g1_i13	flavin-dependent oxidoreductase FOX2-like	WESTERN_Root	EASTERN_Root	-4.10874	0.000872767	0.0059851
TRINITY_DN7541_c0_g1_i1	flavin-dependent oxidoreductase FOX5-like	WESTERN_Root	EASTERN_Root	-4.12817	5.14e-07	8.41e-06
TRINITY_DN10991_c0_g2_i1	flavin-dependent oxidoreductase FOX5-like	WESTERN_Root	EASTERN_Root	-5.32129	0.000685986	0.00488471
TRINITY_DN3839_c0_g1_i6	flavone synthase-like isoform X1	WESTERN_Root	EASTERN_Root	-7.64865	1.86e-07	3.36e-06
TRINITY_DN26553_c0_g1_i1	---NA---	WESTERN_Root	EASTERN_Root	3.16848	3.46e-05	0.000368914
TRINITY_DN26103_c0_g1_i1	flavonol synthase/flavanone 3-hydroxylase-like	WESTERN_Root	EASTERN_Root	3.83827	1.64e-08	3.61e-07
TRINITY_DN27795_c0_g1_i7	folate transporter 1, chloroplastic isoform X2	WESTERN_Root	EASTERN_Root	-2.33122	0.000960208	0.00646902
TRINITY_DN2749_c0_g1_i1	formate dehydrogenase, mitochondrial	WESTERN_Root	EASTERN_Root	4.40375	4.24e-07	7.09e-06
TRINITY_DN2749_c0_g1_i5	formate dehydrogenase, mitochondrial	WESTERN_Root	EASTERN_Root	2.88741	0.00154049	0.00956259
TRINITY_DN3439_c0_g1_i4	formin-like protein 17 isoform X3	WESTERN_Root	EASTERN_Root	-8.15435	7.77e-06	9.74e-05
TRINITY_DN9206_c0_g1_i13	formin-like protein 5	WESTERN_Root	EASTERN_Root	-2.36255	0.00373915	0.0194799
TRINITY_DN2587_c0_g1_i12	FRIGIDA-like protein 4a	WESTERN_Root	EASTERN_Root	8.37571	8.35e-11	2.86e-09
TRINITY_DN2587_c0_g1_i14	FRIGIDA-like protein 4a	WESTERN_Root	EASTERN_Root	-7.91628	1.75e-07	3.18e-06
TRINITY_DN868_c0_g1_i26	fructose-1,6-bisphosphatase, cytosolic	WESTERN_Root	EASTERN_Root	10.3265	1.18e-33	3.16e-31
TRINITY_DN868_c0_g1_i41	fructose-1,6-bisphosphatase, cytosolic	WESTERN_Root	EASTERN_Root	7.86073	1.23e-10	4.07e-09
TRINITY_DN868_c0_g1_i64	fructose-1,6-bisphosphatase, cytosolic	WESTERN_Root	EASTERN_Root	-8.51079	3.81e-14	2.11e-12
TRINITY_DN6973_c1_g1_i1	fructose-bisphosphate aldolase 1, chloroplastic	WESTERN_Root	EASTERN_Root	2.20951	8.84e-05	0.000841025
TRINITY_DN6973_c0_g1_i11	fructose-bisphosphate aldolase 1, chloroplastic	WESTERN_Root	EASTERN_Root	-5.39531	4.33e-20	4.63e-18
TRINITY_DN14862_c0_g1_i1	FT-interacting protein 1	WESTERN_Root	EASTERN_Root	-2.23478	0.00228459	0.0131897
TRINITY_DN34110_c0_g3_i1	fumarate hydratase 1, mitochondrial	WESTERN_Root	EASTERN_Root	-2.81065	0.00144808	0.00909357
TRINITY_DN18405_c0_g1_i4	Futsch light chain LC(f) like	WESTERN_Root	EASTERN_Root	2.03938	0.000144496	0.00129112
TRINITY_DN2287_c0_g1_i8	G1 S-specific cyclin D	WESTERN_Root	EASTERN_Root	-2.88752	0.000752027	0.00527759
TRINITY_DN33392_c0_g1_i1	Gag protease polyprotein	WESTERN_Root	EASTERN_Root	2.18696	0.00270781	0.0150948
TRINITY_DN38281_c0_g1_i1	galacturonosyltransferase 9	WESTERN_Root	EASTERN_Root	4.77836	7.08e-08	1.38e-06
TRINITY_DN10774_c0_g2_i1	gamma-glutamyltranspeptidase 3-like	WESTERN_Root	EASTERN_Root	-2.96304	1.28e-05	0.0001519
TRINITY_DN500_c1_g1_i6	gamma-terpinene synthase	WESTERN_Root	EASTERN_Root	6.9592	0.00284405	0.0157129
TRINITY_DN500_c1_g1_i4	gamma-terpinene synthase	WESTERN_Root	EASTERN_Root	8.52233	0.000415023	0.00321535
TRINITY_DN10502_c0_g1_i10	GATA transcription factor 2-like	WESTERN_Root	EASTERN_Root	2.11117	2.38e-11	8.8e-10
TRINITY_DN2038_c0_g1_i13	GBF-interacting protein 1-like isoform X1	WESTERN_Root	EASTERN_Root	-2.12211	7.39e-06	9.36e-05
TRINITY_DN7655_c0_g3_i1	GDP-L-galactose phosphorylase 2-like	WESTERN_Root	EASTERN_Root	-8.25374	1.62e-09	4.33e-08
TRINITY_DN113_c0_g1_i41	GDP-mannose 3,5-epimerase 2	WESTERN_Root	EASTERN_Root	3.128	0.00170196	0.0103727
TRINITY_DN8705_c0_g2_i1	GDP-mannose transporter GONST4	WESTERN_Root	EASTERN_Root	2.18912	0.00257925	0.0145029
TRINITY_DN243_c1_g2_i4	GDSL esterase/lipase At5g03610-like	WESTERN_Root	EASTERN_Root	2.00703	0.000321547	0.0025775
TRINITY_DN1062_c0_g1_i16	GDT1-like protein 2, chloroplastic	WESTERN_Root	EASTERN_Root	-7.05918	2.49e-07	4.36e-06
TRINITY_DN19968_c0_g2_i1	general transcription factor 3C polypeptide 5-like isoform X1	WESTERN_Root	EASTERN_Root	2.69266	0.000143009	0.00128097
TRINITY_DN16907_c0_g3_i1	---NA---	WESTERN_Root	EASTERN_Root	3.10651	0.00154712	0.00959868
TRINITY_DN1365_c3_g1_i1	---NA---	WESTERN_Root	EASTERN_Root	3.10395	0.000990949	0.00663777
TRINITY_DN3078_c1_g1_i5	germin-like protein subfamily 3 member 2	WESTERN_Root	EASTERN_Root	2.93152	0.0013614	0.0086518
TRINITY_DN6839_c0_g1_i1	germin-like protein subfamily 3 member 2	WESTERN_Root	EASTERN_Root	-2.45752	1.18e-06	1.78e-05
TRINITY_DN4630_c0_g1_i2	gibberellin 2-beta-dioxygenase 2	WESTERN_Root	EASTERN_Root	-3.77995	1.87e-10	6e-09
TRINITY_DN319_c0_g1_i82	gibberellin-regulated protein 11-like	WESTERN_Root	EASTERN_Root	8.08736	1.89e-10	6.04e-09
TRINITY_DN319_c0_g1_i107	gibberellin-regulated protein 11-like	WESTERN_Root	EASTERN_Root	8.08473	0.00113264	0.0074214
TRINITY_DN3136_c0_g1_i2	gibberellin-regulated protein 11-like	WESTERN_Root	EASTERN_Root	-2.19102	2.43e-05	0.000270431
TRINITY_DN8439_c0_g1_i4	gibberellin-regulated protein 11-like	WESTERN_Root	EASTERN_Root	-2.71881	1.52e-09	4.1e-08
TRINITY_DN8439_c0_g1_i5	gibberellin-regulated protein 11-like	WESTERN_Root	EASTERN_Root	-3.28753	9.76e-09	2.27e-07
TRINITY_DN2569_c0_g1_i1	gibberellin-regulated protein 14-like	WESTERN_Root	EASTERN_Root	2.64575	0.00713047	0.0325094
TRINITY_DN2519_c0_g2_i1	gibberellin-regulated protein 6	WESTERN_Root	EASTERN_Root	-2.36771	3.96e-15	2.48e-13
TRINITY_DN2519_c0_g1_i3	gibberellin-regulated protein 6-like	WESTERN_Root	EASTERN_Root	2.01015	0.00348697	0.0184264
TRINITY_DN1307_c0_g1_i4	glucan endo-1,3-beta-glucosidase 12-like	WESTERN_Root	EASTERN_Root	-2.21467	0.00533397	0.0258863
TRINITY_DN9032_c0_g1_i1	glucan endo-1,3-beta-glucosidase 14	WESTERN_Root	EASTERN_Root	-4.87228	6.29e-09	1.51e-07
TRINITY_DN6888_c0_g1_i1	glucan endo-1,3-beta-glucosidase 4-like	WESTERN_Root	EASTERN_Root	-3.78982	0.000119974	0.00109655
TRINITY_DN38289_c0_g1_i1	glucan endo-1,3-beta-glucosidase 8	WESTERN_Root	EASTERN_Root	12.8016	3.53e-05	0.000374602
TRINITY_DN2341_c0_g1_i1	glucan endo-1,3-beta-glucosidase 8-like	WESTERN_Root	EASTERN_Root	7.70069	6.94e-09	1.65e-07
TRINITY_DN2341_c0_g1_i3	glucan endo-1,3-beta-glucosidase 8-like	WESTERN_Root	EASTERN_Root	-3.25202	4.5e-07	7.49e-06
TRINITY_DN1160_c0_g1_i1	glucomannan 4-beta-mannosyltransferase 9-like	WESTERN_Root	EASTERN_Root	8.28198	3.27e-09	8.23e-08
TRINITY_DN6054_c0_g2_i7	glucose-1-phosphate adenylyltransferase large subunit 1-like	WESTERN_Root	EASTERN_Root	2.12822	0.0017866	0.0107915
TRINITY_DN2240_c0_g1_i24	glucose-6-phosphate 1-dehydrogenase, chloroplastic-like isoform X1	WESTERN_Root	EASTERN_Root	2.79784	2.05e-08	4.44e-07
TRINITY_DN2240_c0_g1_i84	glucose-6-phosphate 1-dehydrogenase, chloroplastic-like isoform X1	WESTERN_Root	EASTERN_Root	2.57545	0.00402463	0.0206643
TRINITY_DN898_c0_g2_i2	glucose-6-phosphate 1-dehydrogenase, cytoplasmic-like	WESTERN_Root	EASTERN_Root	-6.89326	9.94e-67	1.32e-63
TRINITY_DN967_c0_g1_i7	glutamate decarboxylase	WESTERN_Root	EASTERN_Root	6.92645	0.00272383	0.0151589
TRINITY_DN1689_c0_g1_i5	---NA---	WESTERN_Root	EASTERN_Root	3.05375	6.34e-09	1.52e-07
TRINITY_DN967_c0_g1_i5	glutamate decarboxylase	WESTERN_Root	EASTERN_Root	8.19304	2.19e-07	3.88e-06
TRINITY_DN967_c0_g1_i3	glutamate decarboxylase	WESTERN_Root	EASTERN_Root	7.3696	1.71e-06	2.51e-05
TRINITY_DN27782_c0_g1_i1	glutamate formimidoyltransferase-like	WESTERN_Root	EASTERN_Root	2.3197	1.61e-09	4.32e-08
TRINITY_DN1723_c0_g1_i10	glutamate receptor 2.2-like	WESTERN_Root	EASTERN_Root	9.45842	2.35e-11	8.72e-10
TRINITY_DN1723_c0_g1_i8	glutamate receptor 2.2-like	WESTERN_Root	EASTERN_Root	9.02227	6.62e-12	2.69e-10
TRINITY_DN30639_c0_g2_i1	---NA---	WESTERN_Root	EASTERN_Root	3.04394	0.00570691	0.0273431
TRINITY_DN29149_c0_g1_i1	glutamate--glyoxylate aminotransferase 2-like	WESTERN_Root	EASTERN_Root	-7.14533	8.97e-08	1.72e-06
TRINITY_DN22796_c0_g1_i3	glutamate--tRNA ligase, cytoplasmic	WESTERN_Root	EASTERN_Root	3.31705	0.000114185	0.0010518
TRINITY_DN22796_c0_g1_i8	glutamate--tRNA ligase, cytoplasmic	WESTERN_Root	EASTERN_Root	2.50177	4.97e-08	9.99e-07
TRINITY_DN12569_c0_g1_i5	glutamic acid-rich protein isoform X1	WESTERN_Root	EASTERN_Root	11.0647	4.43e-52	2.87e-49
TRINITY_DN1079_c0_g2_i4	glutamic acid-rich protein-like	WESTERN_Root	EASTERN_Root	-4.02351	1.29e-05	0.000152623
TRINITY_DN13185_c0_g1_i2	GLUTAMINE SYNTHETASE	WESTERN_Root	EASTERN_Root	7.84396	1.03e-22	1.38e-20
TRINITY_DN3058_c0_g1_i12	glutamine synthetase	WESTERN_Root	EASTERN_Root	7.75574	3.14e-09	7.95e-08
TRINITY_DN950_c0_g1_i18	glutamine synthetase	WESTERN_Root	EASTERN_Root	5.05963	2.61e-08	5.51e-07
TRINITY_DN950_c0_g1_i26	glutamine synthetase cytosolic isozyme	WESTERN_Root	EASTERN_Root	10.022	1.19e-26	2.03e-24
TRINITY_DN950_c0_g1_i13	glutamine synthetase cytosolic isozyme	WESTERN_Root	EASTERN_Root	4.55857	7.22e-05	0.000702629
TRINITY_DN950_c0_g1_i20	glutamine synthetase cytosolic isozyme	WESTERN_Root	EASTERN_Root	2.66185	8.47e-06	0.00010528
TRINITY_DN28692_c0_g1_i1	---NA---	WESTERN_Root	EASTERN_Root	3.01679	0.00995937	0.0423768
TRINITY_DN950_c0_g1_i27	glutamine synthetase cytosolic isozyme 1	WESTERN_Root	EASTERN_Root	9.07207	2.17e-19	2.17e-17
TRINITY_DN1166_c0_g1_i79	glutamine synthetase, chloroplastic	WESTERN_Root	EASTERN_Root	4.46768	0.000836796	0.00577238
TRINITY_DN4633_c0_g1_i1	glutamyl-tRNA reductase 1, chloroplastic	WESTERN_Root	EASTERN_Root	-2.29087	3.74e-14	2.08e-12
TRINITY_DN2220_c0_g1_i12	glutamyl-tRNA(Gln) amidotransferase subunit B, chloroplastic/mitochondrial-like	WESTERN_Root	EASTERN_Root	3.88451	7.09e-10	2.03e-08
TRINITY_DN21144_c0_g1_i1	Glutamyl-tRNA(Gln) amidotransferase subunit D like	WESTERN_Root	EASTERN_Root	-2.51952	3.64e-08	7.52e-07
TRINITY_DN3055_c0_g1_i10	glutathione S-transferase U17-like	WESTERN_Root	EASTERN_Root	-6.02098	1.74e-15	1.14e-13
TRINITY_DN14353_c3_g1_i1	---NA---	WESTERN_Root	EASTERN_Root	3.00555	0.00361946	0.0190093
TRINITY_DN14992_c0_g1_i1	---NA---	WESTERN_Root	EASTERN_Root	3.00363	0.00206724	0.0121465
TRINITY_DN3055_c0_g1_i12	glutathione S-transferase U17-like	WESTERN_Root	EASTERN_Root	-12.0316	1.34e-17	1.14e-15
TRINITY_DN31557_c0_g1_i4	glutathione S-transferase zeta class-like	WESTERN_Root	EASTERN_Root	-3.03624	1.69e-16	1.26e-14
TRINITY_DN712_c0_g3_i2	glutathione S-transferase zeta class-like isoform X1	WESTERN_Root	EASTERN_Root	3.95279	0.000196907	0.00168749
TRINITY_DN33366_c0_g2_i1	glyceraldehyde 3-phosphate dehydrogenase	WESTERN_Root	EASTERN_Root	-4.29638	3.8e-16	2.7e-14
TRINITY_DN15099_c0_g1_i2	glyceraldehyde-3-phosphate dehydrogenase	WESTERN_Root	EASTERN_Root	2.68213	4.4e-06	5.89e-05
TRINITY_DN2012_c0_g3_i4	glyceraldehyde-3-phosphate dehydrogenase A, chloroplastic	WESTERN_Root	EASTERN_Root	5.23348	4.71e-07	7.8e-06
TRINITY_DN2012_c0_g2_i18	glyceraldehyde-3-phosphate dehydrogenase B, chloroplastic	WESTERN_Root	EASTERN_Root	-2.46493	4.88e-05	0.000497509
TRINITY_DN2741_c0_g1_i18	glyceraldehyde-3-phosphate dehydrogenase, cytosolic	WESTERN_Root	EASTERN_Root	-5.93272	1.17e-12	5.46e-11
TRINITY_DN365_c0_g1_i45	glycerate dehydrogenase	WESTERN_Root	EASTERN_Root	6.46027	7.72e-15	4.66e-13
TRINITY_DN69_c1_g1_i92	Glycerol-3-phosphate 2-O-acyltransferase 6	WESTERN_Root	EASTERN_Root	-9.14109	5.4e-16	3.76e-14
TRINITY_DN28368_c0_g1_i10	glycerophosphodiester phosphodiesterase GDPD1, chloroplastic	WESTERN_Root	EASTERN_Root	2.53044	2.27e-07	4.01e-06
TRINITY_DN28368_c0_g1_i4	glycerophosphodiester phosphodiesterase GDPD1, chloroplastic-like	WESTERN_Root	EASTERN_Root	7.65935	3.95e-05	0.000413369
TRINITY_DN12324_c0_g1_i1	glycerophosphodiester phosphodiesterase GDPD1, chloroplastic-like	WESTERN_Root	EASTERN_Root	4.21227	6.67e-05	0.000653731
TRINITY_DN525_c0_g1_i5	glycerophosphodiester phosphodiesterase GDPDL3-like	WESTERN_Root	EASTERN_Root	2.29378	0.000276033	0.00226246
TRINITY_DN525_c0_g1_i13	glycerophosphodiester phosphodiesterase GDPDL3-like	WESTERN_Root	EASTERN_Root	2.23893	5.81e-06	7.55e-05
TRINITY_DN242_c1_g1_i3	glycine cleavage system H protein, mitochondrial	WESTERN_Root	EASTERN_Root	3.1875	0.000558319	0.00412065
TRINITY_DN242_c1_g1_i6	glycine cleavage system H protein, mitochondrial	WESTERN_Root	EASTERN_Root	2.2443	9.56e-06	0.000117113
TRINITY_DN1316_c0_g1_i19	Glycine dehydrogenase (decarboxylating), mitochondrial	WESTERN_Root	EASTERN_Root	-4.14091	3.95e-16	2.8e-14
TRINITY_DN1316_c0_g1_i17	glycine dehydrogenase (decarboxylating), mitochondrial	WESTERN_Root	EASTERN_Root	-6.36048	1.11e-19	1.14e-17
TRINITY_DN33833_c0_g1_i7	glycine-rich RNA-binding protein	WESTERN_Root	EASTERN_Root	-9.05533	0.00116551	0.00759234
TRINITY_DN1553_c0_g2_i1	glycine-rich RNA-binding protein-like	WESTERN_Root	EASTERN_Root	-2.23294	0.000102799	0.000959741
TRINITY_DN1380_c0_g2_i1	Glycosyl transferase, family 14	WESTERN_Root	EASTERN_Root	-2.06056	2.37e-09	6.15e-08
TRINITY_DN2112_c0_g1_i10	Glycosyl transferase, family 14 protein	WESTERN_Root	EASTERN_Root	-3.84397	5.25e-14	2.87e-12
TRINITY_DN20_c0_g1_i31	glycosylphosphatidylinositol anchor attachment 1 protein-like isoform X2	WESTERN_Root	EASTERN_Root	-8.99704	8.03e-17	6.31e-15
TRINITY_DN2112_c0_g1_i7	glycosyltransferase BC10-like	WESTERN_Root	EASTERN_Root	-2.30127	2.71e-06	3.82e-05
TRINITY_DN6289_c0_g1_i10	glyoxylate/hydroxypyruvate reductase HPR3-like	WESTERN_Root	EASTERN_Root	2.20612	9.41e-07	1.45e-05
TRINITY_DN3570_c1_g1_i1	---NA---	WESTERN_Root	EASTERN_Root	2.95381	0.00206733	0.0121465
TRINITY_DN10631_c0_g1_i4	glyoxylate/succinic semialdehyde reductase 1	WESTERN_Root	EASTERN_Root	2.58607	0.000206359	0.00175712
TRINITY_DN22657_c0_g2_i2	Golgi apparatus membrane protein-like protein ECHIDNA	WESTERN_Root	EASTERN_Root	-8.38621	2.13e-10	6.75e-09
TRINITY_DN1761_c0_g1_i25	golgin subfamily A member 4	WESTERN_Root	EASTERN_Root	4.75252	7.83e-07	1.23e-05
TRINITY_DN381_c0_g1_i11	---NA---	WESTERN_Root	EASTERN_Root	2.94383	0.000349607	0.00276666
TRINITY_DN23393_c0_g2_i2	golgin subfamily A member 4	WESTERN_Root	EASTERN_Root	-7.05568	1.43e-07	2.62e-06
TRINITY_DN29141_c0_g1_i12	GPI biosynthesis protein Pig-F protein	WESTERN_Root	EASTERN_Root	3.67318	0.00659136	0.0305875
TRINITY_DN29141_c0_g1_i22	GPI biosynthesis protein Pig-F protein	WESTERN_Root	EASTERN_Root	-3.04108	7.43e-05	0.000720737
TRINITY_DN3778_c0_g1_i2	---NA---	WESTERN_Root	EASTERN_Root	2.92239	0.00268125	0.0149696
TRINITY_DN3408_c0_g1_i3	growth-regulating factor 4-like	WESTERN_Root	EASTERN_Root	2.35976	0.000480681	0.003637
TRINITY_DN3408_c0_g1_i17	growth-regulating factor 4-like isoform X2	WESTERN_Root	EASTERN_Root	4.72771	2.74e-05	0.000301352
TRINITY_DN2391_c0_g2_i1	growth-regulating factor 5-like	WESTERN_Root	EASTERN_Root	5.05926	2.47e-08	5.24e-07
TRINITY_DN5207_c0_g1_i17	growth-regulating factor 9-like	WESTERN_Root	EASTERN_Root	2.31251	5.44e-05	0.000545941
TRINITY_DN1032_c0_g1_i71	GTP-binding nuclear protein Ran-A1	WESTERN_Root	EASTERN_Root	2.49333	0.000426825	0.0032893
TRINITY_DN2126_c2_g1_i1	G-type lectin S-receptor-like serine/threonine-protein kinase At1g11410	WESTERN_Root	EASTERN_Root	-2.8185	2.08e-11	7.81e-10
TRINITY_DN20778_c0_g1_i4	G-type lectin S-receptor-like serine/threonine-protein kinase At4g27290	WESTERN_Root	EASTERN_Root	-2.3493	3.37e-05	0.000360912
TRINITY_DN27364_c0_g4_i1	G-type lectin S-receptor-like serine/threonine-protein kinase At4g27290	WESTERN_Root	EASTERN_Root	-4.52707	2.27e-05	0.000254776
TRINITY_DN6258_c0_g4_i1	G-type lectin S-receptor-like serine/threonine-protein kinase At4g27290	WESTERN_Root	EASTERN_Root	-7.29162	2.56e-05	0.000283966
TRINITY_DN19625_c0_g1_i1	---NA---	WESTERN_Root	EASTERN_Root	2.9039	0.00906551	0.0393199
TRINITY_DN21_c0_g1_i14	G-type lectin S-receptor-like serine/threonine-protein kinase At4g27290 isoform X2	WESTERN_Root	EASTERN_Root	-4.3021	2.64e-05	0.000291537
TRINITY_DN36173_c0_g1_i13	G-type lectin S-receptor-like serine/threonine-protein kinase At4g27290 isoform X2	WESTERN_Root	EASTERN_Root	-7.86456	0.00337492	0.0179253
TRINITY_DN4227_c0_g2_i2	G-type lectin S-receptor-like serine/threonine-protein kinase LECRK3	WESTERN_Root	EASTERN_Root	-12.0315	2.85e-10	8.81e-09
TRINITY_DN7375_c0_g1_i8	guanine nucleotide-binding protein alpha-1 subunit isoform X1	WESTERN_Root	EASTERN_Root	-3.59183	0.00206378	0.0121336
TRINITY_DN3947_c0_g1_i14	Guanylate kinase	WESTERN_Root	EASTERN_Root	7.14942	7.1e-06	9.02e-05
TRINITY_DN11623_c0_g3_i1	haloacid dehalogenase-like hydrolase domain-containing protein 3	WESTERN_Root	EASTERN_Root	-6.74549	0.00778702	0.0348752
TRINITY_DN1819_c0_g1_i12	haloacid dehalogenase-like hydrolase domain-containing protein 3	WESTERN_Root	EASTERN_Root	2.38578	3.41e-10	1.04e-08
TRINITY_DN6672_c0_g1_i9	haloacid dehalogenase-like hydrolase domain-containing protein At3g48420	WESTERN_Root	EASTERN_Root	7.31871	2.93e-07	5.05e-06
TRINITY_DN4204_c0_g1_i4	HCNGP-like protein	WESTERN_Root	EASTERN_Root	-2.03524	0.00698628	0.0319922
TRINITY_DN1697_c0_g2_i2	heat shock 70 kDa protein, mitochondrial	WESTERN_Root	EASTERN_Root	-9.1478	1.2e-12	5.57e-11
TRINITY_DN32507_c0_g3_i1	heat shock cognate 70 kDa protein-like	WESTERN_Root	EASTERN_Root	-2.5953	0.000217549	0.00184111
TRINITY_DN5941_c0_g1_i2	heat shock factor protein HSF24-like	WESTERN_Root	EASTERN_Root	-2.80728	8.45e-07	1.31e-05
TRINITY_DN4086_c0_g1_i6	heat shock factor-binding protein-like	WESTERN_Root	EASTERN_Root	5.02465	5.16e-08	1.03e-06
TRINITY_DN2072_c0_g1_i19	heat shock transcription factor A4A	WESTERN_Root	EASTERN_Root	2.11549	1.42e-08	3.18e-07
TRINITY_DN16498_c0_g1_i1	heat stress transcription factor A-2-like	WESTERN_Root	EASTERN_Root	2.18521	1.39e-08	3.13e-07
TRINITY_DN7954_c0_g2_i2	heat stress transcription factor A-3	WESTERN_Root	EASTERN_Root	2.98463	0.000591517	0.00432404
TRINITY_DN2072_c0_g1_i2	heat stress transcription factor A-4b-like	WESTERN_Root	EASTERN_Root	5.06092	8.35e-12	3.32e-10
TRINITY_DN23919_c0_g2_i1	heat stress transcription factor A-4b-like	WESTERN_Root	EASTERN_Root	3.72421	1.88e-15	1.22e-13
TRINITY_DN2072_c0_g1_i9	heat stress transcription factor A-4b-like	WESTERN_Root	EASTERN_Root	3.77159	3.74e-09	9.34e-08
TRINITY_DN3572_c0_g1_i1	heat stress transcription factor A-4c-like	WESTERN_Root	EASTERN_Root	-2.17084	5.21e-06	6.85e-05
TRINITY_DN2072_c0_g1_i12	heat stress transcription factor A-4c-like	WESTERN_Root	EASTERN_Root	8.47108	2.82e-14	1.59e-12
TRINITY_DN1392_c4_g2_i3	heat stress transcription factor A-7a-like isoform X2	WESTERN_Root	EASTERN_Root	9.35632	4.35e-18	3.9e-16
TRINITY_DN7263_c0_g1_i17	heat stress transcription factor A-7a-like isoform X2	WESTERN_Root	EASTERN_Root	2.57782	0.0029573	0.0161852
TRINITY_DN5941_c0_g4_i1	Heat stress transcription factor B-1	WESTERN_Root	EASTERN_Root	-3.26975	1.14e-06	1.72e-05
TRINITY_DN8211_c0_g1_i1	heavy metal-associated isoprenylated plant protein 23	WESTERN_Root	EASTERN_Root	-2.07954	9.87e-08	1.87e-06
TRINITY_DN5158_c0_g1_i1	heavy metal-associated isoprenylated plant protein 26	WESTERN_Root	EASTERN_Root	8.1114	1.65e-12	7.47e-11
TRINITY_DN5158_c0_g1_i2	heavy metal-associated isoprenylated plant protein 26	WESTERN_Root	EASTERN_Root	-8.76328	2.95e-15	1.87e-13
TRINITY_DN25923_c0_g2_i1	---NA---	WESTERN_Root	EASTERN_Root	2.85499	0.00216936	0.0126219
TRINITY_DN3140_c0_g1_i6	heavy metal-associated isoprenylated plant protein 37	WESTERN_Root	EASTERN_Root	3.16437	5.06e-11	1.78e-09
TRINITY_DN3520_c0_g1_i4	heavy metal-associated isoprenylated plant protein 3-like	WESTERN_Root	EASTERN_Root	2.75294	6.88e-05	0.000671597
TRINITY_DN17562_c0_g1_i1	---NA---	WESTERN_Root	EASTERN_Root	2.84692	0.00020108	0.00171719
TRINITY_DN3520_c0_g1_i5	heavy metal-associated isoprenylated plant protein 3-like	WESTERN_Root	EASTERN_Root	2.47799	0.000515538	0.00385569
TRINITY_DN1304_c0_g1_i7	heavy metal-associated isoprenylated plant protein 3-like	WESTERN_Root	EASTERN_Root	-3.56719	1.44e-16	1.09e-14
TRINITY_DN1304_c0_g1_i9	heavy metal-associated isoprenylated plant protein 3-like	WESTERN_Root	EASTERN_Root	-3.62739	2.15e-09	5.63e-08
TRINITY_DN1304_c0_g1_i26	heavy metal-associated isoprenylated plant protein 3-like	WESTERN_Root	EASTERN_Root	-3.94873	3.59e-08	7.42e-07
TRINITY_DN7207_c0_g1_i1	heavy metal-associated isoprenylated plant protein 41-like	WESTERN_Root	EASTERN_Root	2.53909	6.39e-17	5.09e-15
TRINITY_DN24220_c0_g2_i1	---NA---	WESTERN_Root	EASTERN_Root	2.83278	0.000455239	0.00347518
TRINITY_DN32275_c0_g1_i3	heavy metal-associated isoprenylated plant protein 9	WESTERN_Root	EASTERN_Root	3.71838	5.71e-09	1.38e-07
TRINITY_DN2102_c0_g1_i2	heme-binding-like protein At3g10130, chloroplastic isoform X2	WESTERN_Root	EASTERN_Root	-7.27542	1.88e-06	2.72e-05
TRINITY_DN697_c0_g1_i1	heterogeneous nuclear ribonucleoprotein Q-like isoform X1	WESTERN_Root	EASTERN_Root	-2.22322	5.24e-06	6.89e-05
TRINITY_DN697_c0_g1_i21	heterogeneous nuclear ribonucleoprotein R	WESTERN_Root	EASTERN_Root	-8.09025	1.21e-09	3.32e-08
TRINITY_DN2886_c0_g1_i9	high-affinity nitrate transporter 3.1-like	WESTERN_Root	EASTERN_Root	-3.17646	5.47e-09	1.32e-07
TRINITY_DN4358_c0_g1_i21	histidine biosynthesis bifunctional protein hisIE, chloroplastic	WESTERN_Root	EASTERN_Root	-3.28101	4.6e-07	7.62e-06
TRINITY_DN18257_c0_g1_i24	histidine--trna ligase, chloroplastic/mitochondrial	WESTERN_Root	EASTERN_Root	3.29781	8.12e-05	0.000779484
TRINITY_DN5386_c0_g1_i2	histone H1	WESTERN_Root	EASTERN_Root	3.18744	2.53e-12	1.11e-10
TRINITY_DN5386_c0_g1_i9	histone H1-like	WESTERN_Root	EASTERN_Root	4.5231	8.9e-06	0.000110114
TRINITY_DN905_c0_g1_i5	Histone H2A	WESTERN_Root	EASTERN_Root	3.92822	0.000157008	0.00138591
TRINITY_DN905_c0_g1_i8	Histone H2A	WESTERN_Root	EASTERN_Root	3.06201	1.76e-07	3.2e-06
TRINITY_DN14508_c0_g1_i1	histone H2A-like	WESTERN_Root	EASTERN_Root	2.57331	4.26e-05	0.000441151
TRINITY_DN33581_c0_g1_i11	histone-lysine N-methyltransferase ATXR3-like isoform X1	WESTERN_Root	EASTERN_Root	2.56912	0.000105663	0.000983327
TRINITY_DN2361_c0_g1_i25	histone-lysine N-methyltransferase ATXR4	WESTERN_Root	EASTERN_Root	-3.00819	0.000501673	0.00376843
TRINITY_DN1498_c0_g2_i1	---NA---	WESTERN_Root	EASTERN_Root	2.81016	0.000102	0.000953202
TRINITY_DN12280_c0_g1_i13	histone-lysine N-methyltransferase, H3 lysine-9 specific SUVH4-like	WESTERN_Root	EASTERN_Root	-7.53496	0.00461072	0.0230125
TRINITY_DN771_c0_g1_i43	Homeobox-leucine zipper protein	WESTERN_Root	EASTERN_Root	4.10175	1.64e-32	4.06e-30
TRINITY_DN3874_c0_g1_i1	homeobox-leucine zipper protein ATHB-12-like	WESTERN_Root	EASTERN_Root	-2.77807	5.07e-05	0.000512907
TRINITY_DN27227_c0_g3_i1	---NA---	WESTERN_Root	EASTERN_Root	2.7901	0.00249932	0.0141601
TRINITY_DN4474_c0_g1_i2	homeobox-leucine zipper protein ATHB-13-like	WESTERN_Root	EASTERN_Root	-2.15726	2.51e-08	5.29e-07
TRINITY_DN2932_c0_g2_i3	homeobox-leucine zipper protein ATHB-14-like isoform X1	WESTERN_Root	EASTERN_Root	2.08315	3.08e-05	0.000333287
TRINITY_DN2516_c1_g1_i2	homeobox-leucine zipper protein ATHB-15	WESTERN_Root	EASTERN_Root	-3.28733	0.00820101	0.0362667
TRINITY_DN13911_c0_g1_i7	Homeobox-leucine zipper protein family	WESTERN_Root	EASTERN_Root	-7.99504	0.00295197	0.0161651
TRINITY_DN23365_c0_g2_i2	homeobox-leucine zipper protein GLABRA 2	WESTERN_Root	EASTERN_Root	-7.62384	1.67e-06	2.46e-05
TRINITY_DN2670_c2_g3_i1	---NA---	WESTERN_Root	EASTERN_Root	2.77761	0.000465646	0.00354534
TRINITY_DN9857_c0_g1_i7	homeobox-leucine zipper protein HAT5-like	WESTERN_Root	EASTERN_Root	3.62688	0.00018455	0.00159614
TRINITY_DN13911_c1_g1_i3	homeobox-leucine zipper protein HOX11 isoform X2	WESTERN_Root	EASTERN_Root	2.57966	0.00119087	0.00773508
TRINITY_DN2516_c1_g1_i7	homeobox-leucine zipper protein HOX32	WESTERN_Root	EASTERN_Root	2.54013	0.00110197	0.00725304
TRINITY_DN13588_c0_g1_i1	homocysteine S-methyltransferase 1	WESTERN_Root	EASTERN_Root	-2.52697	0.00979137	0.0418207
TRINITY_DN14413_c0_g2_i1	Hydrophobic seed protein	WESTERN_Root	EASTERN_Root	10.4481	3.31e-33	8.62e-31
TRINITY_DN5489_c0_g1_i10	hydroxyisourate hydrolase-like	WESTERN_Root	EASTERN_Root	-4.60657	0.000557142	0.004113
TRINITY_DN5701_c0_g1_i2	Hydroxyproline-rich glycoprotein family protein	WESTERN_Root	EASTERN_Root	-8.34622	9.52e-12	3.76e-10
TRINITY_DN18703_c0_g1_i2	hydroxyproline-rich glycoprotein family protein	WESTERN_Root	EASTERN_Root	3.24702	0.00052028	0.00388617
TRINITY_DN11665_c1_g2_i1	---NA---	WESTERN_Root	EASTERN_Root	2.759	0.000372205	0.00292011
TRINITY_DN5701_c0_g1_i1	Hydroxyproline-rich glycoprotein family protein	WESTERN_Root	EASTERN_Root	2.2849	8.04e-05	0.000773006
TRINITY_DN18703_c0_g1_i1	hydroxyproline-rich glycoprotein family protein	WESTERN_Root	EASTERN_Root	-4.67373	2.63e-05	0.000290017
TRINITY_DN4756_c0_g1_i21	hydroxypyruvate reductase	WESTERN_Root	EASTERN_Root	2.66414	0.00422825	0.0214901
TRINITY_DN30887_c0_g3_i1	Hyoscyamine 6-dioxygenase	WESTERN_Root	EASTERN_Root	-3.75651	9.06e-10	2.54e-08
TRINITY_DN30887_c0_g2_i1	hyoscyamine 6-dioxygenase-like	WESTERN_Root	EASTERN_Root	-2.13205	0.00668393	0.0309678
TRINITY_DN5939_c0_g1_i16	Hypersensitive-induced response protein 1	WESTERN_Root	EASTERN_Root	7.98681	6.79e-12	2.75e-10
TRINITY_DN3027_c0_g1_i1	hypersensitive-induced response protein 2	WESTERN_Root	EASTERN_Root	2.09399	0.00221186	0.0128385
TRINITY_DN17289_c0_g1_i6	Hypothetical predicted protein	WESTERN_Root	EASTERN_Root	-2.11331	0.00246979	0.0140392
TRINITY_DN31703_c0_g1_i12	Hypothetical predicted protein	WESTERN_Root	EASTERN_Root	-2.27416	0.000364811	0.00287139
TRINITY_DN916_c0_g1_i2	Hypothetical predicted protein	WESTERN_Root	EASTERN_Root	-2.77071	1.25e-08	2.85e-07
TRINITY_DN4854_c0_g1_i1	Hypothetical predicted protein	WESTERN_Root	EASTERN_Root	4.03141	3.35e-06	4.62e-05
TRINITY_DN2179_c0_g2_i1	Hypothetical predicted protein	WESTERN_Root	EASTERN_Root	3.43651	0.00978442	0.0418033
TRINITY_DN4343_c0_g1_i2	Hypothetical predicted protein	WESTERN_Root	EASTERN_Root	3.30981	1.11e-09	3.08e-08
TRINITY_DN10580_c0_g3_i2	Hypothetical predicted protein	WESTERN_Root	EASTERN_Root	2.82907	0.00127094	0.00816054
TRINITY_DN2936_c0_g1_i10	Hypothetical predicted protein	WESTERN_Root	EASTERN_Root	2.34126	0.000396373	0.00309307
TRINITY_DN1578_c1_g1_i10	Hypothetical predicted protein	WESTERN_Root	EASTERN_Root	-2.0944	3.28e-06	4.53e-05
TRINITY_DN32434_c0_g1_i1	Hypothetical predicted protein	WESTERN_Root	EASTERN_Root	-2.25111	0.00160597	0.0098723
TRINITY_DN16381_c0_g1_i2	Hypothetical predicted protein	WESTERN_Root	EASTERN_Root	-2.59929	3.89e-13	1.93e-11
TRINITY_DN3060_c0_g1_i4	Hypothetical predicted protein	WESTERN_Root	EASTERN_Root	-2.99261	7.46e-07	1.18e-05
TRINITY_DN6195_c0_g1_i1	Hypothetical predicted protein	WESTERN_Root	EASTERN_Root	-3.12677	6.07e-10	1.76e-08
TRINITY_DN2185_c0_g2_i1	---NA---	WESTERN_Root	EASTERN_Root	2.71479	8.96e-06	0.000110581
TRINITY_DN521_c0_g2_i1	Hypothetical predicted protein	WESTERN_Root	EASTERN_Root	-4.2501	8.42e-06	0.000104729
TRINITY_DN4800_c0_g2_i1	Hypothetical predicted protein	WESTERN_Root	EASTERN_Root	-7.35179	0.00700671	0.0320756
TRINITY_DN636_c1_g1_i14	Hypothetical predicted protein	WESTERN_Root	EASTERN_Root	-7.78579	1.56e-05	0.000182421
TRINITY_DN7986_c0_g1_i1	Hypothetical predicted protein	WESTERN_Root	EASTERN_Root	-8.98394	2.34e-29	5.05e-27
TRINITY_DN5382_c0_g1_i25	Hypothetical predicted protein	WESTERN_Root	EASTERN_Root	-9.41174	4.08e-12	1.7e-10
TRINITY_DN38521_c0_g1_i1	hypothetical protein	WESTERN_Root	EASTERN_Root	15.5413	5.58e-80	1.25e-76
TRINITY_DN32903_c0_g2_i1	hypothetical protein AXF42_Ash013125	WESTERN_Root	EASTERN_Root	-6.78304	1.81e-11	6.86e-10
TRINITY_DN22176_c0_g3_i1	hypothetical protein C2845_PM09G08930	WESTERN_Root	EASTERN_Root	7.81504	2.06e-08	4.44e-07
TRINITY_DN33383_c0_g1_i2	hypothetical protein CR513_00631, partial	WESTERN_Root	EASTERN_Root	8.46047	2.92e-14	1.64e-12
TRINITY_DN8049_c0_g1_i2	---NA---	WESTERN_Root	EASTERN_Root	2.69036	0.00315842	0.0169922
TRINITY_DN5827_c0_g1_i1	hypothetical protein DCAR_000861	WESTERN_Root	EASTERN_Root	-2.28929	0.00403118	0.0206906
TRINITY_DN9219_c0_g1_i1	hypothetical protein DCAR_000895	WESTERN_Root	EASTERN_Root	8.36175	1.72e-10	5.55e-09
TRINITY_DN5040_c0_g1_i9	hypothetical protein DCAR_002224	WESTERN_Root	EASTERN_Root	6.07036	5.26e-15	3.21e-13
TRINITY_DN8581_c0_g1_i12	---NA---	WESTERN_Root	EASTERN_Root	2.68455	0.000740077	0.0051989
TRINITY_DN3770_c0_g1_i1	---NA---	WESTERN_Root	EASTERN_Root	2.68316	0.000678355	0.00483984
TRINITY_DN5040_c0_g1_i14	hypothetical protein DCAR_002224	WESTERN_Root	EASTERN_Root	4.26829	2.33e-06	3.32e-05
TRINITY_DN5040_c0_g1_i68	hypothetical protein DCAR_002224	WESTERN_Root	EASTERN_Root	3.20004	1.09e-06	1.66e-05
TRINITY_DN18035_c0_g1_i14	hypothetical protein DCAR_002278	WESTERN_Root	EASTERN_Root	-7.04545	3.14e-14	1.76e-12
TRINITY_DN35432_c0_g2_i1	hypothetical protein DCAR_002346	WESTERN_Root	EASTERN_Root	-2.6292	0.00533619	0.0258884
TRINITY_DN5546_c0_g2_i1	hypothetical protein DCAR_002461	WESTERN_Root	EASTERN_Root	2.14124	0.00091524	0.00622654
TRINITY_DN3556_c0_g1_i7	hypothetical protein DCAR_003598	WESTERN_Root	EASTERN_Root	-5.53216	1.77e-06	2.59e-05
TRINITY_DN7480_c0_g1_i2	hypothetical protein DCAR_003615	WESTERN_Root	EASTERN_Root	-3.00485	7.17e-07	1.13e-05
TRINITY_DN38743_c0_g1_i1	hypothetical protein DCAR_004615	WESTERN_Root	EASTERN_Root	5.22344	1.21e-34	3.49e-32
TRINITY_DN1963_c0_g1_i2	hypothetical protein DCAR_004716	WESTERN_Root	EASTERN_Root	-11.3544	0.000348459	0.00275907
TRINITY_DN19203_c0_g1_i1	hypothetical protein DCAR_005306	WESTERN_Root	EASTERN_Root	3.62741	0.00820531	0.0362747
TRINITY_DN12102_c0_g1_i2	hypothetical protein DCAR_005627	WESTERN_Root	EASTERN_Root	2.58801	0.00808146	0.0358905
TRINITY_DN1077_c0_g1_i32	hypothetical protein DCAR_006027	WESTERN_Root	EASTERN_Root	8.04725	2.33e-11	8.65e-10
TRINITY_DN1077_c0_g1_i6	hypothetical protein DCAR_006027	WESTERN_Root	EASTERN_Root	7.91979	3.19e-09	8.06e-08
TRINITY_DN1077_c0_g1_i17	hypothetical protein DCAR_006027	WESTERN_Root	EASTERN_Root	8.11557	4.75e-12	1.96e-10
TRINITY_DN1077_c0_g1_i31	hypothetical protein DCAR_006027	WESTERN_Root	EASTERN_Root	8.04408	5.6e-08	1.11e-06
TRINITY_DN4778_c0_g1_i36	hypothetical protein DCAR_006566	WESTERN_Root	EASTERN_Root	2.81542	4.23e-06	5.68e-05
TRINITY_DN9671_c0_g1_i26	hypothetical protein DCAR_006741	WESTERN_Root	EASTERN_Root	-4.00072	1.28e-08	2.9e-07
TRINITY_DN7511_c0_g1_i2	hypothetical protein DCAR_007876	WESTERN_Root	EASTERN_Root	-2.55413	2.28e-06	3.25e-05
TRINITY_DN32438_c0_g1_i1	---NA---	WESTERN_Root	EASTERN_Root	2.6549	0.000211434	0.00179509
TRINITY_DN8436_c0_g1_i1	hypothetical protein DCAR_007899	WESTERN_Root	EASTERN_Root	-5.20513	1.57e-11	5.99e-10
TRINITY_DN1806_c2_g1_i1	---NA---	WESTERN_Root	EASTERN_Root	2.652	0.00016721	0.00146355
TRINITY_DN2166_c0_g1_i4	hypothetical protein DCAR_008036	WESTERN_Root	EASTERN_Root	2.9895	0.00819218	0.0362441
TRINITY_DN8603_c0_g1_i1	hypothetical protein DCAR_008156	WESTERN_Root	EASTERN_Root	2.91659	1.03e-11	4.04e-10
TRINITY_DN37458_c0_g1_i1	hypothetical protein DCAR_008991	WESTERN_Root	EASTERN_Root	8.81938	6.57e-35	1.97e-32
TRINITY_DN28517_c0_g1_i4	---NA---	WESTERN_Root	EASTERN_Root	2.64609	5.24e-05	0.000528061
TRINITY_DN13632_c0_g1_i1	hypothetical protein DCAR_009456	WESTERN_Root	EASTERN_Root	-2.1775	0.00884402	0.0385082
TRINITY_DN4413_c0_g1_i2	hypothetical protein DCAR_009746	WESTERN_Root	EASTERN_Root	-9.36308	6.01e-21	7.09e-19
TRINITY_DN4128_c0_g1_i1	hypothetical protein DCAR_009995	WESTERN_Root	EASTERN_Root	2.47656	0.00574791	0.0275148
TRINITY_DN3598_c0_g1_i2	hypothetical protein DCAR_010709	WESTERN_Root	EASTERN_Root	-6.54869	1.43e-13	7.49e-12
TRINITY_DN3598_c0_g2_i1	hypothetical protein DCAR_010710	WESTERN_Root	EASTERN_Root	-4.54266	0.0042436	0.0215568
TRINITY_DN429_c0_g1_i2	hypothetical protein DCAR_010943	WESTERN_Root	EASTERN_Root	2.08907	0.000432064	0.00332176
TRINITY_DN30253_c0_g1_i17	hypothetical protein DCAR_011244	WESTERN_Root	EASTERN_Root	-4.95723	4.1e-06	5.52e-05
TRINITY_DN1497_c0_g2_i1	hypothetical protein DCAR_013279	WESTERN_Root	EASTERN_Root	-2.04935	8.34e-06	0.000103848
TRINITY_DN11738_c0_g1_i3	hypothetical protein DCAR_013575	WESTERN_Root	EASTERN_Root	2.09114	9.23e-11	3.13e-09
TRINITY_DN3379_c0_g1_i5	hypothetical protein DCAR_013814	WESTERN_Root	EASTERN_Root	10.5761	1.19e-33	3.16e-31
TRINITY_DN4842_c0_g1_i23	hypothetical protein DCAR_013903	WESTERN_Root	EASTERN_Root	-7.5144	0.00529002	0.0257026
TRINITY_DN425_c0_g2_i1	---NA---	WESTERN_Root	EASTERN_Root	2.62534	0.00130262	0.0083474
TRINITY_DN4842_c0_g1_i31	hypothetical protein DCAR_013903	WESTERN_Root	EASTERN_Root	-8.59359	1.25e-14	7.35e-13
TRINITY_DN4800_c0_g1_i4	hypothetical protein DCAR_013910	WESTERN_Root	EASTERN_Root	2.68014	0.00796863	0.0354805
TRINITY_DN33576_c0_g1_i1	hypothetical protein DCAR_014095	WESTERN_Root	EASTERN_Root	-9.2912	4.63e-20	4.91e-18
TRINITY_DN3722_c0_g1_i22	hypothetical protein DCAR_014523	WESTERN_Root	EASTERN_Root	3.36014	3.71e-06	5.07e-05
TRINITY_DN22954_c0_g1_i1	hypothetical protein DCAR_014980	WESTERN_Root	EASTERN_Root	4.15327	5.71e-07	9.27e-06
TRINITY_DN3344_c1_g1_i28	hypothetical protein DCAR_015209	WESTERN_Root	EASTERN_Root	3.36295	0.00790649	0.0352531
TRINITY_DN20396_c0_g1_i1	hypothetical protein DCAR_015810	WESTERN_Root	EASTERN_Root	-4.96259	4.69e-06	6.24e-05
TRINITY_DN1040_c0_g1_i14	hypothetical protein DCAR_016177	WESTERN_Root	EASTERN_Root	8.83682	0.000200235	0.00171148
TRINITY_DN1551_c0_g1_i3	hypothetical protein DCAR_017458	WESTERN_Root	EASTERN_Root	10.3648	1.29e-25	2.1e-23
TRINITY_DN1551_c0_g1_i48	hypothetical protein DCAR_017458	WESTERN_Root	EASTERN_Root	10.1901	1.36e-21	1.69e-19
TRINITY_DN8365_c0_g1_i7	hypothetical protein DCAR_017525	WESTERN_Root	EASTERN_Root	-7.0644	3.75e-06	5.11e-05
TRINITY_DN3631_c0_g1_i1	hypothetical protein DCAR_017535	WESTERN_Root	EASTERN_Root	-2.5421	3.63e-05	0.00038449
TRINITY_DN8195_c0_g1_i1	hypothetical protein DCAR_017700	WESTERN_Root	EASTERN_Root	-6.88868	2.14e-06	3.07e-05
TRINITY_DN180_c0_g1_i1	hypothetical protein DCAR_017898	WESTERN_Root	EASTERN_Root	4.51434	5.43e-06	7.12e-05
TRINITY_DN3197_c0_g1_i17	hypothetical protein DCAR_017934	WESTERN_Root	EASTERN_Root	2.38228	0.00527103	0.0256192
TRINITY_DN2898_c0_g1_i6	hypothetical protein DCAR_018147	WESTERN_Root	EASTERN_Root	-9.25191	3.74e-17	3.08e-15
TRINITY_DN52_c1_g1_i2	hypothetical protein DCAR_018770	WESTERN_Root	EASTERN_Root	8.93043	4.02e-15	2.51e-13
TRINITY_DN31374_c0_g2_i1	hypothetical protein DCAR_018886	WESTERN_Root	EASTERN_Root	10.2737	1.32e-25	2.14e-23
TRINITY_DN7685_c1_g1_i22	hypothetical protein DCAR_019055	WESTERN_Root	EASTERN_Root	-8.76201	1.56e-11	5.97e-10
TRINITY_DN14220_c0_g1_i1	hypothetical protein DCAR_019124	WESTERN_Root	EASTERN_Root	-4.55159	1.36e-06	2.03e-05
TRINITY_DN1237_c0_g2_i8	hypothetical protein DCAR_019346	WESTERN_Root	EASTERN_Root	7.58243	1.9e-07	3.41e-06
TRINITY_DN14119_c0_g3_i1	hypothetical protein DCAR_019940	WESTERN_Root	EASTERN_Root	2.41376	0.00505145	0.0247793
TRINITY_DN15670_c0_g1_i1	hypothetical protein DCAR_020064	WESTERN_Root	EASTERN_Root	-3.72527	5.47e-05	0.000548146
TRINITY_DN21303_c0_g1_i1	hypothetical protein DCAR_020481	WESTERN_Root	EASTERN_Root	9.0143	5.84e-17	4.69e-15
TRINITY_DN12555_c0_g1_i1	hypothetical protein DCAR_020563	WESTERN_Root	EASTERN_Root	4.7293	3.66e-09	9.16e-08
TRINITY_DN5310_c0_g1_i9	hypothetical protein DCAR_020842	WESTERN_Root	EASTERN_Root	-2.20002	5.77e-12	2.36e-10
TRINITY_DN10888_c0_g1_i1	hypothetical protein DCAR_020900	WESTERN_Root	EASTERN_Root	-2.29967	0.00673572	0.0311316
TRINITY_DN2991_c1_g1_i21	hypothetical protein DCAR_020955	WESTERN_Root	EASTERN_Root	-7.81409	2.39e-08	5.09e-07
TRINITY_DN24958_c0_g1_i3	---NA---	WESTERN_Root	EASTERN_Root	2.5808	0.000109032	0.00101016
TRINITY_DN27740_c0_g1_i1	hypothetical protein DCAR_021053	WESTERN_Root	EASTERN_Root	-9.5729	0.000932083	0.00631899
TRINITY_DN27740_c0_g2_i1	hypothetical protein DCAR_021053	WESTERN_Root	EASTERN_Root	-9.95813	0.000677009	0.00483142
TRINITY_DN36922_c1_g1_i1	hypothetical protein DCAR_021110	WESTERN_Root	EASTERN_Root	-2.25619	0.00602213	0.0285415
TRINITY_DN28657_c0_g1_i1	hypothetical protein DCAR_021114	WESTERN_Root	EASTERN_Root	3.68338	4.4e-22	5.65e-20
TRINITY_DN923_c0_g1_i1	hypothetical protein DCAR_021224	WESTERN_Root	EASTERN_Root	2.42574	0.000485374	0.00366205
TRINITY_DN6484_c0_g2_i2	hypothetical protein DCAR_021637	WESTERN_Root	EASTERN_Root	3.03331	9.02e-05	0.000856907
TRINITY_DN6484_c0_g1_i2	hypothetical protein DCAR_021638	WESTERN_Root	EASTERN_Root	2.91069	1.2e-08	2.75e-07
TRINITY_DN31020_c0_g1_i2	hypothetical protein DCAR_022077	WESTERN_Root	EASTERN_Root	3.07761	0.00213128	0.0124401
TRINITY_DN37234_c0_g1_i1	hypothetical protein DCAR_022077	WESTERN_Root	EASTERN_Root	2.63138	0.00703643	0.0321749
TRINITY_DN748_c0_g1_i61	hypothetical protein DCAR_022265	WESTERN_Root	EASTERN_Root	2.81849	0.00389198	0.0201
TRINITY_DN7049_c0_g1_i7	hypothetical protein DCAR_022312	WESTERN_Root	EASTERN_Root	4.557	0.00341164	0.0180808
TRINITY_DN22798_c0_g3_i1	hypothetical protein DCAR_022345	WESTERN_Root	EASTERN_Root	3.96232	1.57e-07	2.87e-06
TRINITY_DN26771_c0_g1_i2	hypothetical protein DCAR_022518	WESTERN_Root	EASTERN_Root	10.1854	9.46e-31	2.19e-28
TRINITY_DN38163_c0_g1_i1	hypothetical protein DCAR_022716	WESTERN_Root	EASTERN_Root	8.62868	3.63e-12	1.53e-10
TRINITY_DN4842_c0_g1_i20	hypothetical protein DCAR_023343	WESTERN_Root	EASTERN_Root	-6.65036	2.35e-08	5.02e-07
TRINITY_DN3790_c0_g6_i1	---NA---	WESTERN_Root	EASTERN_Root	2.56186	2.32e-05	0.000259532
TRINITY_DN4842_c0_g1_i8	hypothetical protein DCAR_023343	WESTERN_Root	EASTERN_Root	-8.31658	1.04e-11	4.07e-10
TRINITY_DN6825_c0_g1_i1	---NA---	WESTERN_Root	EASTERN_Root	2.56087	0.000168343	0.00147303
TRINITY_DN10866_c0_g1_i9	hypothetical protein DCAR_023364	WESTERN_Root	EASTERN_Root	5.82615	0.000372573	0.00292222
TRINITY_DN20996_c0_g2_i3	hypothetical protein DCAR_023943	WESTERN_Root	EASTERN_Root	5.0811	1.14e-06	1.73e-05
TRINITY_DN6097_c0_g3_i3	hypothetical protein DCAR_024921	WESTERN_Root	EASTERN_Root	2.03015	0.000256343	0.00211715
TRINITY_DN18679_c0_g1_i2	hypothetical protein DCAR_025853	WESTERN_Root	EASTERN_Root	3.61079	5.57e-09	1.35e-07
TRINITY_DN1230_c0_g1_i43	hypothetical protein DCAR_025973	WESTERN_Root	EASTERN_Root	-8.85227	5.25e-10	1.54e-08
TRINITY_DN25317_c0_g1_i1	hypothetical protein DCAR_027035	WESTERN_Root	EASTERN_Root	-2.8953	0.00934854	0.0402836
TRINITY_DN25317_c0_g2_i1	hypothetical protein DCAR_027035	WESTERN_Root	EASTERN_Root	-5.03488	2.2e-06	3.16e-05
TRINITY_DN24320_c0_g1_i25	hypothetical protein DCAR_027063	WESTERN_Root	EASTERN_Root	-8.11021	1.29e-11	4.97e-10
TRINITY_DN1642_c1_g1_i1	hypothetical protein DCAR_028063	WESTERN_Root	EASTERN_Root	8.52416	5.13e-34	1.42e-31
TRINITY_DN2345_c0_g1_i24	hypothetical protein DCAR_028502	WESTERN_Root	EASTERN_Root	-6.0372	0.00570828	0.0273431
TRINITY_DN5724_c0_g2_i1	hypothetical protein DCAR_028598	WESTERN_Root	EASTERN_Root	-8.11736	1.81e-11	6.87e-10
TRINITY_DN17422_c0_g1_i1	hypothetical protein DCAR_028926	WESTERN_Root	EASTERN_Root	3.38038	9.57e-05	0.000899718
TRINITY_DN1103_c0_g1_i3	hypothetical protein DCAR_029123	WESTERN_Root	EASTERN_Root	-3.32076	2.71e-05	0.000298591
TRINITY_DN4349_c0_g1_i4	hypothetical protein DCAR_029142	WESTERN_Root	EASTERN_Root	3.29082	9.09e-13	4.27e-11
TRINITY_DN16813_c0_g2_i1	---NA---	WESTERN_Root	EASTERN_Root	2.5334	0.000979149	0.00657081
TRINITY_DN2860_c0_g1_i20	hypothetical protein DCAR_029144	WESTERN_Root	EASTERN_Root	-2.5289	4.22e-12	1.76e-10
TRINITY_DN115_c0_g1_i4	hypothetical protein DCAR_029224	WESTERN_Root	EASTERN_Root	3.4666	3.21e-05	0.000346303
TRINITY_DN37502_c0_g1_i1	hypothetical protein DCAR_029323	WESTERN_Root	EASTERN_Root	3.50924	4.42e-09	1.09e-07
TRINITY_DN16095_c0_g1_i36	hypothetical protein DCAR_029393	WESTERN_Root	EASTERN_Root	4.12106	8.67e-06	0.000107488
TRINITY_DN2986_c0_g1_i36	hypothetical protein DCAR_029641	WESTERN_Root	EASTERN_Root	7.5472	0.00255924	0.0144192
TRINITY_DN24272_c0_g1_i30	hypothetical protein DCAR_029861	WESTERN_Root	EASTERN_Root	10.934	4.84e-45	2.27e-42
TRINITY_DN24272_c0_g1_i26	hypothetical protein DCAR_029861	WESTERN_Root	EASTERN_Root	9.66151	1.21e-15	8.12e-14
TRINITY_DN21523_c0_g3_i1	hypothetical protein DCAR_029941	WESTERN_Root	EASTERN_Root	2.26288	0.000234279	0.00196275
TRINITY_DN2835_c0_g1_i6	---NA---	WESTERN_Root	EASTERN_Root	2.51706	2.01e-05	0.000227979
TRINITY_DN2519_c0_g1_i11	hypothetical protein DCAR_030117	WESTERN_Root	EASTERN_Root	2.46108	2.98e-06	4.15e-05
TRINITY_DN2519_c0_g1_i2	hypothetical protein DCAR_030117	WESTERN_Root	EASTERN_Root	-8.36413	1.24e-10	4.1e-09
TRINITY_DN3703_c0_g1_i4	hypothetical protein DCAR_030207	WESTERN_Root	EASTERN_Root	-5.72034	6.54e-08	1.29e-06
TRINITY_DN401_c0_g1_i7	hypothetical protein DCAR_030666	WESTERN_Root	EASTERN_Root	3.52813	0.000241501	0.00201629
TRINITY_DN11719_c0_g4_i4	hypothetical protein DCAR_030680	WESTERN_Root	EASTERN_Root	-7.47429	2.71e-08	5.72e-07
TRINITY_DN11189_c0_g1_i17	hypothetical protein DCAR_031291	WESTERN_Root	EASTERN_Root	4.31699	8.82e-06	0.000109251
TRINITY_DN10419_c0_g1_i1	hypothetical protein DCAR_031539	WESTERN_Root	EASTERN_Root	-6.94826	0.000132488	0.00119629
TRINITY_DN7593_c0_g1_i1	hypothetical protein DCAR_031586	WESTERN_Root	EASTERN_Root	6.9937	6.86e-07	1.09e-05
TRINITY_DN628_c0_g1_i23	hypothetical protein DCAR_031789	WESTERN_Root	EASTERN_Root	3.16494	0.000898784	0.00613895
TRINITY_DN1365_c0_g1_i20	hypothetical protein DCAR_031789	WESTERN_Root	EASTERN_Root	2.22488	0.000657113	0.00470904
TRINITY_DN18591_c0_g5_i1	hypothetical protein DCAR_031921	WESTERN_Root	EASTERN_Root	4.30287	1.11e-05	0.00013362
TRINITY_DN14353_c3_g1_i2	---NA---	WESTERN_Root	EASTERN_Root	2.49959	0.00224549	0.0129974
TRINITY_DN3187_c0_g3_i1	hypothetical protein DCAR_031937	WESTERN_Root	EASTERN_Root	2.40303	3.41e-08	7.07e-07
TRINITY_DN8677_c0_g1_i27	hypothetical protein DCAR_031974	WESTERN_Root	EASTERN_Root	-2.89331	0.00220239	0.0127988
TRINITY_DN18183_c0_g1_i2	hypothetical protein DCAR_031980	WESTERN_Root	EASTERN_Root	-4.65995	4.75e-06	6.31e-05
TRINITY_DN8246_c1_g2_i1	hypothetical protein DCAR_031980	WESTERN_Root	EASTERN_Root	-4.66768	3.99e-08	8.16e-07
TRINITY_DN29529_c0_g7_i1	hypothetical protein DCAR_031990	WESTERN_Root	EASTERN_Root	7.92751	2.27e-10	7.15e-09
TRINITY_DN29529_c0_g3_i1	hypothetical protein DCAR_031990	WESTERN_Root	EASTERN_Root	7.2141	8.14e-05	0.000781447
TRINITY_DN6024_c0_g1_i1	hypothetical protein DKX38_005640	WESTERN_Root	EASTERN_Root	3.0562	0.0065899	0.0305856
TRINITY_DN38021_c0_g1_i1	hypothetical protein F511_42604	WESTERN_Root	EASTERN_Root	3.83798	0.00209565	0.0122789
TRINITY_DN364_c0_g4_i1	hypothetical protein FH972_025290	WESTERN_Root	EASTERN_Root	-11.7854	2.45e-98	1.43e-94
TRINITY_DN495_c0_g2_i1	hypothetical protein KPL70_008004	WESTERN_Root	EASTERN_Root	-12.0692	4.71e-60	5.08e-57
TRINITY_DN24308_c0_g1_i1	hypothetical protein LI410_mgp024	WESTERN_Root	EASTERN_Root	7.93407	1.68e-08	3.69e-07
TRINITY_DN1174_c0_g1_i7	hypothetical protein LI410_mgp029	WESTERN_Root	EASTERN_Root	-2.56162	2.13e-15	1.37e-13
TRINITY_DN3187_c0_g2_i2	hypothetical protein OIU79_012278	WESTERN_Root	EASTERN_Root	5.45675	6.51e-11	2.25e-09
TRINITY_DN13762_c0_g1_i1	hypothetical protein OSB04_un000680	WESTERN_Root	EASTERN_Root	-3.32455	0.00203133	0.0119743
TRINITY_DN4756_c0_g2_i1	---NA---	WESTERN_Root	EASTERN_Root	2.48052	0.00117777	0.00766534
TRINITY_DN2528_c0_g1_i26	hypothetical protein PanWU01x14_118800	WESTERN_Root	EASTERN_Root	-6.80367	3.81e-28	7.34e-26
TRINITY_DN18129_c0_g1_i4	hypothetical protein Pfo_005073	WESTERN_Root	EASTERN_Root	2.07333	5.64e-05	0.000563646
TRINITY_DN7087_c1_g2_i1	hypothetical protein Vadar_001008	WESTERN_Root	EASTERN_Root	2.517	4.33e-06	5.8e-05
TRINITY_DN17249_c0_g1_i19	Hypoxia induced protein, domain-containing protein	WESTERN_Root	EASTERN_Root	2.74756	8.64e-05	0.000824273
TRINITY_DN17249_c0_g1_i15	Hypoxia induced protein, domain-containing protein	WESTERN_Root	EASTERN_Root	-9.84897	3.7e-23	5.06e-21
TRINITY_DN27797_c0_g1_i3	IAA-amino acid hydrolase ILR1-like 4	WESTERN_Root	EASTERN_Root	-2.01402	0.00876761	0.0382499
TRINITY_DN37784_c0_g1_i1	IAA-leucine resistant 2	WESTERN_Root	EASTERN_Root	14.2301	3.4e-42	1.4e-39
TRINITY_DN1622_c0_g1_i11	imidazoleglycerol-phosphate dehydratase	WESTERN_Root	EASTERN_Root	-5.98991	2.36e-09	6.13e-08
TRINITY_DN13131_c0_g1_i1	---NA---	WESTERN_Root	EASTERN_Root	2.46643	3.8e-05	0.000399636
TRINITY_DN649_c0_g1_i12	immediate early response 3-interacting protein 1-like	WESTERN_Root	EASTERN_Root	-9.37722	1.42e-10	4.65e-09
TRINITY_DN7944_c0_g1_i12	---NA---	WESTERN_Root	EASTERN_Root	2.464	0.0072954	0.0331369
TRINITY_DN13041_c0_g2_i1	importin subunit alpha-2	WESTERN_Root	EASTERN_Root	4.3674	4.08e-07	6.84e-06
TRINITY_DN5096_c0_g1_i3	importin subunit alpha-2-like isoform X1	WESTERN_Root	EASTERN_Root	5.70761	1.27e-09	3.48e-08
TRINITY_DN3416_c0_g3_i1	importin subunit beta-1	WESTERN_Root	EASTERN_Root	-7.49207	1.28e-06	1.92e-05
TRINITY_DN1086_c0_g1_i12	inactive poly [ADP-ribose] polymerase RCD1-like	WESTERN_Root	EASTERN_Root	-8.54225	4.19e-09	1.04e-07
TRINITY_DN9034_c0_g1_i1	inactive protein kinase SELMODRAFT_444075-like	WESTERN_Root	EASTERN_Root	-2.07061	3.09e-05	0.000334501
TRINITY_DN27746_c1_g3_i1	inactive protein kinase SELMODRAFT_444075-like	WESTERN_Root	EASTERN_Root	-3.71513	0.000461568	0.00351888
TRINITY_DN334_c0_g1_i7	inactive protein RESTRICTED TEV MOVEMENT 1-like	WESTERN_Root	EASTERN_Root	-3.20893	0.000411029	0.0031878
TRINITY_DN38571_c0_g1_i1	Inactive receptor kinase precursor	WESTERN_Root	EASTERN_Root	-2.41745	4.73e-07	7.83e-06
TRINITY_DN1050_c0_g1_i19	Increased DNA methylation 1	WESTERN_Root	EASTERN_Root	12.4642	4.49e-56	3.63e-53
TRINITY_DN1050_c0_g1_i17	Increased DNA methylation 1	WESTERN_Root	EASTERN_Root	-13.6067	5.48e-84	1.77e-80
TRINITY_DN4061_c0_g2_i4	---NA---	WESTERN_Root	EASTERN_Root	2.44574	0.00350569	0.0185119
TRINITY_DN20070_c0_g1_i1	indole-3-acetic acid-induced protein ARG7	WESTERN_Root	EASTERN_Root	-2.91202	1.83e-08	4e-07
TRINITY_DN1041_c0_g1_i30	inner centromere protein isoform X2	WESTERN_Root	EASTERN_Root	2.7898	0.000328025	0.00262006
TRINITY_DN1256_c1_g1_i2	inner membrane protein PPF-1, chloroplastic	WESTERN_Root	EASTERN_Root	-14.4907	6.2e-83	1.81e-79
TRINITY_DN30599_c0_g1_i3	inorganic phosphate transporter 2-1, chloroplastic	WESTERN_Root	EASTERN_Root	2.33129	6.07e-06	7.84e-05
TRINITY_DN29863_c0_g1_i1	inorganic phosphate transporter 44930	WESTERN_Root	EASTERN_Root	3.41267	0.00212412	0.0124075
TRINITY_DN3466_c1_g1_i1	inorganic pyrophosphatase 1	WESTERN_Root	EASTERN_Root	2.40617	0.000108324	0.00100457
TRINITY_DN3466_c0_g1_i6	inorganic pyrophosphatase 1-like	WESTERN_Root	EASTERN_Root	8.84377	7.46e-25	1.13e-22
TRINITY_DN3466_c0_g1_i1	inorganic pyrophosphatase 1-like	WESTERN_Root	EASTERN_Root	5.76634	1.89e-15	1.22e-13
TRINITY_DN1875_c0_g1_i2	---NA---	WESTERN_Root	EASTERN_Root	2.42878	0.00295856	0.016189
TRINITY_DN3466_c0_g1_i3	inorganic pyrophosphatase 1-like	WESTERN_Root	EASTERN_Root	3.49127	0.00202681	0.0119525
TRINITY_DN7012_c0_g1_i1	Inorganic pyrophosphatase 2	WESTERN_Root	EASTERN_Root	2.64849	0.000435858	0.00334865
TRINITY_DN6602_c0_g5_i1	inositol phosphorylceramide glucuronosyltransferase 1	WESTERN_Root	EASTERN_Root	-2.29769	0.0025107	0.0142135
TRINITY_DN2119_c0_g1_i2	inositol polyphosphate multikinase beta-like	WESTERN_Root	EASTERN_Root	3.66971	2.03e-06	2.93e-05
TRINITY_DN1033_c0_g1_i41	Interactor of constitutive active ROPs like	WESTERN_Root	EASTERN_Root	-7.04987	0.00645713	0.0300748
TRINITY_DN5384_c0_g1_i1	intracellular protein transport protein USO1 isoform X2	WESTERN_Root	EASTERN_Root	2.13626	1.82e-12	8.16e-11
TRINITY_DN3703_c0_g1_i17	ion transport domain-containing protein	WESTERN_Root	EASTERN_Root	-9.73996	2.47e-13	1.25e-11
TRINITY_DN5083_c0_g2_i1	---NA---	WESTERN_Root	EASTERN_Root	2.41792	0.00649814	0.0302223
TRINITY_DN27647_c0_g1_i11	IQ domain-containing protein IQM1-like	WESTERN_Root	EASTERN_Root	-3.42162	0.00320751	0.0172008
TRINITY_DN27647_c0_g1_i1	IQ domain-containing protein IQM1-like	WESTERN_Root	EASTERN_Root	7.36756	7.5e-07	1.18e-05
TRINITY_DN9325_c0_g2_i1	IQ domain-containing protein IQM2-like	WESTERN_Root	EASTERN_Root	-2.85433	0.00628282	0.0294417
TRINITY_DN9325_c0_g1_i1	IQ domain-containing protein IQM2-like	WESTERN_Root	EASTERN_Root	-3.73407	0.0015899	0.00980456
TRINITY_DN531_c0_g1_i5	isochorismate synthase, chloroplastic-like isoform X1	WESTERN_Root	EASTERN_Root	2.87578	0.00750657	0.0338383
TRINITY_DN531_c0_g1_i51	isochorismate synthase, chloroplastic-like isoform X1	WESTERN_Root	EASTERN_Root	2.39273	0.000143489	0.0012829
TRINITY_DN10688_c0_g1_i13	isocitrate dehydrogenase [NADP]-like	WESTERN_Root	EASTERN_Root	2.06485	0.00641845	0.0299377
TRINITY_DN910_c0_g1_i7	isoflavone reductase homolog	WESTERN_Root	EASTERN_Root	7.7106	2.23e-08	4.78e-07
TRINITY_DN910_c0_g1_i2	isoflavone reductase homolog	WESTERN_Root	EASTERN_Root	-7.75346	9.91e-09	2.3e-07
TRINITY_DN750_c0_g1_i12	katanin p80 WD40 repeat-containing subunit B1 homolog isoform X1	WESTERN_Root	EASTERN_Root	3.26692	0.000548888	0.00406546
TRINITY_DN11033_c0_g1_i12	---NA---	WESTERN_Root	EASTERN_Root	2.40056	7.74e-06	9.73e-05
TRINITY_DN942_c0_g1_i5	KH domain-containing protein At5g56140-like isoform X1	WESTERN_Root	EASTERN_Root	2.97167	0.000895317	0.00611814
TRINITY_DN6097_c0_g2_i3	kinase Aur family	WESTERN_Root	EASTERN_Root	-9.22313	9.49e-20	9.74e-18
TRINITY_DN742_c0_g1_i3	kinase RLK-Pelle-LRR-I-1 family	WESTERN_Root	EASTERN_Root	-2.18009	0.00103858	0.00689655
TRINITY_DN670_c0_g1_i5	kinase SCY1-SCYL1 family	WESTERN_Root	EASTERN_Root	-6.63412	0.000133483	0.00120379
TRINITY_DN950_c1_g1_i1	kinesin-13A-like isoform X1	WESTERN_Root	EASTERN_Root	7.2573	3.98e-08	8.16e-07
TRINITY_DN664_c0_g1_i4	kinesin-like protein KIN-10C isoform X1	WESTERN_Root	EASTERN_Root	-8.28496	0.00239152	0.0136609
TRINITY_DN31465_c0_g2_i2	kinesin-like protein KIN-4C	WESTERN_Root	EASTERN_Root	-2.21936	1.29e-10	4.24e-09
TRINITY_DN6549_c0_g1_i6	Kinesin-like protein KIN-UA	WESTERN_Root	EASTERN_Root	-3.05776	0.00178047	0.0107722
TRINITY_DN582_c0_g1_i4	kinesin-like protein NACK1	WESTERN_Root	EASTERN_Root	8.16723	5.66e-11	1.98e-09
TRINITY_DN950_c1_g1_i3	kinesin-related protein 6-like	WESTERN_Root	EASTERN_Root	4.48355	9.83e-08	1.86e-06
TRINITY_DN20634_c0_g1_i1	kunitz trypsin inhibitor 2-like	WESTERN_Root	EASTERN_Root	-7.73676	2.61e-06	3.69e-05
TRINITY_DN12239_c0_g5_i1	L10-interacting MYB domain-containing protein-like	WESTERN_Root	EASTERN_Root	5.49821	9.43e-08	1.8e-06
TRINITY_DN8245_c0_g1_i1	lactoylglutathione lyase	WESTERN_Root	EASTERN_Root	3.87706	4.4e-28	8.43e-26
TRINITY_DN3826_c0_g1_i1	lamin-like protein	WESTERN_Root	EASTERN_Root	-2.06807	9.14e-08	1.75e-06
TRINITY_DN4574_c0_g1_i1	lanC-like protein GCL2	WESTERN_Root	EASTERN_Root	-3.47611	3.02e-09	7.66e-08
TRINITY_DN29111_c0_g3_i2	La-related protein 1C	WESTERN_Root	EASTERN_Root	-6.6286	0.00830613	0.036637
TRINITY_DN3448_c0_g1_i5	L-ascorbate oxidase	WESTERN_Root	EASTERN_Root	-2.07421	5.01e-18	4.45e-16
TRINITY_DN19732_c0_g1_i12	L-ascorbate oxidase homolog	WESTERN_Root	EASTERN_Root	-7.342	3.43e-07	5.82e-06
TRINITY_DN2277_c0_g1_i17	L-ascorbate oxidase homolog	WESTERN_Root	EASTERN_Root	-2.21811	2.43e-14	1.38e-12
TRINITY_DN2277_c0_g2_i2	L-ascorbate oxidase homolog	WESTERN_Root	EASTERN_Root	-2.68671	3.78e-10	1.14e-08
TRINITY_DN5475_c0_g2_i6	L-ascorbate oxidase homolog	WESTERN_Root	EASTERN_Root	-2.71811	2.18e-05	0.000245345
TRINITY_DN2277_c0_g1_i10	L-ascorbate oxidase homolog	WESTERN_Root	EASTERN_Root	-2.91737	6.44e-12	2.62e-10
TRINITY_DN2556_c0_g1_i1	L-ascorbate oxidase homolog	WESTERN_Root	EASTERN_Root	-3.71039	8.32e-09	1.95e-07
TRINITY_DN2277_c1_g1_i20	L-ascorbate oxidase homolog	WESTERN_Root	EASTERN_Root	-4.03743	2.61e-07	4.55e-06
TRINITY_DN2277_c1_g1_i13	L-ascorbate oxidase homolog	WESTERN_Root	EASTERN_Root	-4.3821	0.000164176	0.00143872
TRINITY_DN2277_c0_g1_i3	L-ascorbate oxidase homolog	WESTERN_Root	EASTERN_Root	-10.7499	1.98e-42	8.26e-40
TRINITY_DN521_c0_g1_i39	late embryogenesis abundant protein Dc3-like	WESTERN_Root	EASTERN_Root	3.32494	0.00704617	0.0321956
TRINITY_DN24337_c0_g1_i14	LEAF RUST 10 DISEASE-RESISTANCE LOCUS RECEPTOR-LIKE PROTEIN KINASE-like 1.1 isoform X6	WESTERN_Root	EASTERN_Root	-2.59614	0.00373705	0.0194725
TRINITY_DN18046_c0_g2_i1	LEAF RUST 10 DISEASE-RESISTANCE LOCUS RECEPTOR-LIKE PROTEIN KINASE-like 1.2 isoform X2	WESTERN_Root	EASTERN_Root	-2.18452	6.18e-12	2.52e-10
TRINITY_DN29040_c0_g1_i1	LEAF RUST 10 DISEASE-RESISTANCE LOCUS RECEPTOR-LIKE PROTEIN KINASE-like 1.2 isoform X2	WESTERN_Root	EASTERN_Root	-4.65966	4.64e-17	3.76e-15
TRINITY_DN1956_c0_g1_i3	---NA---	WESTERN_Root	EASTERN_Root	2.36496	0.000506288	0.00379527
TRINITY_DN2903_c0_g1_i15	LEAF RUST 10 DISEASE-RESISTANCE LOCUS RECEPTOR-LIKE PROTEIN KINASE-like 1.2 isoform X8	WESTERN_Root	EASTERN_Root	-2.71117	0.00011355	0.00104736
TRINITY_DN2903_c0_g1_i6	LEAF RUST 10 DISEASE-RESISTANCE LOCUS RECEPTOR-LIKE PROTEIN KINASE-like 1.2 isoform X8	WESTERN_Root	EASTERN_Root	-4.29313	2.13e-11	7.97e-10
TRINITY_DN2903_c0_g1_i18	LEAF RUST 10 DISEASE-RESISTANCE LOCUS RECEPTOR-LIKE PROTEIN KINASE-like 1.2 isoform X8	WESTERN_Root	EASTERN_Root	-4.35092	0.00208907	0.0122477
TRINITY_DN29040_c0_g2_i3	LEAF RUST 10 DISEASE-RESISTANCE LOCUS RECEPTOR-LIKE PROTEIN KINASE-like 1.3 isoform X3	WESTERN_Root	EASTERN_Root	-3.59422	3.61e-20	3.93e-18
TRINITY_DN2903_c0_g1_i3	LEAF RUST 10 DISEASE-RESISTANCE LOCUS RECEPTOR-LIKE PROTEIN KINASE-like 2.1 isoform X2	WESTERN_Root	EASTERN_Root	-5.73001	7.71e-05	0.000744933
TRINITY_DN5448_c0_g1_i4	LEC14B homolog isoform X1	WESTERN_Root	EASTERN_Root	-2.76679	0.00739939	0.0334788
TRINITY_DN291_c0_g1_i3	lectin-like isoform X1	WESTERN_Root	EASTERN_Root	6.95573	9.63e-07	1.48e-05
TRINITY_DN3820_c0_g1_i3	---NA---	WESTERN_Root	EASTERN_Root	2.35254	5.39e-05	0.000542268
TRINITY_DN34729_c0_g1_i2	Leucine zipper protein	WESTERN_Root	EASTERN_Root	-2.1802	7.05e-08	1.38e-06
TRINITY_DN4361_c1_g1_i1	leucine-rich repeat extensin-like protein 3	WESTERN_Root	EASTERN_Root	-3.62079	1.12e-06	1.7e-05
TRINITY_DN15312_c0_g1_i1	Leucine-rich repeat receptor-like serine/threonine-protein kinase	WESTERN_Root	EASTERN_Root	-2.27696	0.00485659	0.0240012
TRINITY_DN1068_c0_g1_i1	leucine-rich repeat receptor-like serine/threonine-protein kinase At1g17230	WESTERN_Root	EASTERN_Root	-3.00548	0.000794249	0.00553259
TRINITY_DN22271_c0_g1_i2	leucine-rich repeat-containing DDB_G0290503	WESTERN_Root	EASTERN_Root	-2.63153	2.08e-06	3e-05
TRINITY_DN10536_c0_g1_i7	light-inducible protein CPRF2	WESTERN_Root	EASTERN_Root	3.738	3.13e-06	4.34e-05
TRINITY_DN10536_c0_g1_i2	light-inducible protein CPRF2	WESTERN_Root	EASTERN_Root	2.04119	9.83e-07	1.51e-05
TRINITY_DN5617_c0_g1_i3	light-regulated protein	WESTERN_Root	EASTERN_Root	2.81799	3.34e-11	1.2e-09
TRINITY_DN10954_c0_g1_i4	LIM domain-containing protein WLIM1-like	WESTERN_Root	EASTERN_Root	-7.33633	4.52e-07	7.52e-06
TRINITY_DN4469_c0_g1_i19	linoleate 13S-lipoxygenase 2-1, chloroplastic isoform X3	WESTERN_Root	EASTERN_Root	4.53731	0.00603166	0.028568
TRINITY_DN431_c0_g1_i8	linoleate 13S-lipoxygenase 3-1, chloroplastic-like	WESTERN_Root	EASTERN_Root	-2.48058	0.00239084	0.0136597
TRINITY_DN431_c0_g1_i10	linoleate 13S-lipoxygenase 3-1, chloroplastic-like	WESTERN_Root	EASTERN_Root	-3.02827	5.8e-14	3.15e-12
TRINITY_DN9950_c0_g1_i3	lipid phosphate phosphatase 3	WESTERN_Root	EASTERN_Root	5.21562	2.25e-06	3.21e-05
TRINITY_DN6910_c0_g1_i1	Lipoyl synthase	WESTERN_Root	EASTERN_Root	2.07916	0.00734534	0.0332807
TRINITY_DN20859_c0_g1_i1	LOB domain-containing protein 1-like	WESTERN_Root	EASTERN_Root	-4.62529	2.18e-17	1.83e-15
TRINITY_DN27019_c0_g2_i1	---NA---	WESTERN_Root	EASTERN_Root	2.32913	0.00113215	0.00742109
TRINITY_DN30895_c0_g2_i1	LOB domain-containing protein 25-like	WESTERN_Root	EASTERN_Root	9.69482	3.57e-25	5.59e-23
TRINITY_DN826_c0_g1_i3	---NA---	WESTERN_Root	EASTERN_Root	2.32721	0.00257267	0.0144715
TRINITY_DN11087_c0_g1_i2	LOC100500455 precursor	WESTERN_Root	EASTERN_Root	-3.27916	6.17e-05	0.000610397
TRINITY_DN10257_c0_g2_i3	---NA---	WESTERN_Root	EASTERN_Root	2.32626	4.97e-05	0.00050448
TRINITY_DN1104_c0_g2_i3	Lon protease	WESTERN_Root	EASTERN_Root	2.05525	0.00030827	0.00248406
TRINITY_DN950_c2_g1_i3	---NA---	WESTERN_Root	EASTERN_Root	2.325	0.0023977	0.0136881
TRINITY_DN12385_c0_g1_i3	---NA---	WESTERN_Root	EASTERN_Root	2.32474	4.25e-05	0.000440567
TRINITY_DN35878_c1_g3_i1	long chain acyl-CoA synthetase 1	WESTERN_Root	EASTERN_Root	4.33834	7.75e-05	0.000748436
TRINITY_DN4359_c1_g1_i10	long chain acyl-CoA synthetase 4-like	WESTERN_Root	EASTERN_Root	2.78419	4.6e-06	6.12e-05
TRINITY_DN10118_c0_g1_i5	long chain acyl-CoA synthetase 6, peroxisomal-like	WESTERN_Root	EASTERN_Root	-2.05987	0.00103569	0.0068852
TRINITY_DN12429_c0_g1_i30	long chain acyl-CoA synthetase 8	WESTERN_Root	EASTERN_Root	-7.05443	8.31e-07	1.29e-05
TRINITY_DN615_c0_g1_i56	long chain base biosynthesis protein 1	WESTERN_Root	EASTERN_Root	2.53125	0.000660082	0.00472451
TRINITY_DN615_c0_g1_i31	long chain base biosynthesis protein 1	WESTERN_Root	EASTERN_Root	2.3476	0.00322926	0.0172935
TRINITY_DN615_c0_g1_i8	long chain base biosynthesis protein 1-like	WESTERN_Root	EASTERN_Root	3.07766	0.000458625	0.00349919
TRINITY_DN615_c0_g1_i29	long chain base biosynthesis protein 1-like	WESTERN_Root	EASTERN_Root	-2.0879	3.46e-10	1.05e-08
TRINITY_DN5433_c0_g1_i3	Low-temperature-induced 65 kDa protein	WESTERN_Root	EASTERN_Root	-6.82388	9.21e-06	0.000113337
TRINITY_DN5433_c0_g3_i1	low-temperature-induced 65 kDa protein-like	WESTERN_Root	EASTERN_Root	-9.70807	2.58e-11	9.43e-10
TRINITY_DN3404_c0_g1_i31	LRR receptor-like serine/threonine-protein kinase GSO1	WESTERN_Root	EASTERN_Root	3.21504	1.12e-08	2.58e-07
TRINITY_DN8581_c0_g1_i4	---NA---	WESTERN_Root	EASTERN_Root	2.30746	0.00417294	0.0212572
TRINITY_DN3069_c1_g1_i8	LRR receptor-like serine/threonine-protein kinase GSO2	WESTERN_Root	EASTERN_Root	-7.34876	0.00507987	0.0248768
TRINITY_DN28678_c0_g3_i1	LRR receptor-like serine/threonine-protein kinase GSO2 isoform X1	WESTERN_Root	EASTERN_Root	5.53159	9.95e-08	1.88e-06
TRINITY_DN4193_c0_g1_i1	L-type lectin-domain containing receptor kinase S.4-like	WESTERN_Root	EASTERN_Root	2.92082	1.34e-11	5.16e-10
TRINITY_DN4333_c0_g1_i15	lycopene epsilon cyclase	WESTERN_Root	EASTERN_Root	2.37204	3.54e-07	5.99e-06
TRINITY_DN4333_c0_g1_i5	lycopene epsilon cyclase, chloroplastic	WESTERN_Root	EASTERN_Root	5.11178	0.00018412	0.00159337
TRINITY_DN15820_c0_g1_i5	lysine-rich arabinogalactan protein 18	WESTERN_Root	EASTERN_Root	-8.42421	5.59e-39	1.98e-36
TRINITY_DN15820_c0_g1_i3	lysine-rich arabinogalactan protein 18	WESTERN_Root	EASTERN_Root	-9.88037	6.1e-11	2.13e-09
TRINITY_DN1302_c1_g1_i1	lysine-specific demethylase JMJ25-like	WESTERN_Root	EASTERN_Root	-3.63278	2.27e-09	5.94e-08
TRINITY_DN17652_c0_g1_i3	lysine-specific demethylase JMJ25-like	WESTERN_Root	EASTERN_Root	-4.5331	1.11e-10	3.72e-09
TRINITY_DN1053_c0_g1_i5	lysine-specific demethylase JMJ706-like isoform X1	WESTERN_Root	EASTERN_Root	7.99152	0.000924141	0.00627778
TRINITY_DN1053_c0_g1_i22	lysine-specific demethylase JMJ706-like isoform X2	WESTERN_Root	EASTERN_Root	-2.5833	0.00221669	0.0128614
TRINITY_DN742_c0_g1_i27	lysM domain receptor-like kinase 3	WESTERN_Root	EASTERN_Root	-3.18537	1.52e-07	2.78e-06
TRINITY_DN35640_c0_g1_i3	lysM domain-containing GPI-anchored protein 2	WESTERN_Root	EASTERN_Root	-2.01152	0.00186903	0.0111712
TRINITY_DN23734_c0_g1_i1	---NA---	WESTERN_Root	EASTERN_Root	2.28969	0.00135312	0.00861984
TRINITY_DN803_c0_g2_i2	Lysophospholipase BODYGUARD 2 precursor	WESTERN_Root	EASTERN_Root	-3.67801	0.000233211	0.00195622
TRINITY_DN2984_c0_g1_i12	lysosomal Pro-X carboxypeptidase	WESTERN_Root	EASTERN_Root	-2.31412	0.0038841	0.0200875
TRINITY_DN3093_c0_g1_i3	---NA---	WESTERN_Root	EASTERN_Root	2.28466	0.000567855	0.00417938
TRINITY_DN36379_c0_g1_i3	MACPF domain-containing protein At1g14780-like	WESTERN_Root	EASTERN_Root	-4.03686	4.44e-12	1.84e-10
TRINITY_DN2346_c1_g1_i12	MACPF domain-containing protein NSL1	WESTERN_Root	EASTERN_Root	-2.0157	0.00208743	0.0122455
TRINITY_DN2346_c1_g1_i6	MACPF domain-containing protein NSL1	WESTERN_Root	EASTERN_Root	-2.50981	0.00463795	0.0231286
TRINITY_DN867_c1_g2_i4	MADS-box protein SOC1	WESTERN_Root	EASTERN_Root	-9.28635	1.09e-08	2.52e-07
TRINITY_DN6451_c0_g2_i2	---NA---	WESTERN_Root	EASTERN_Root	2.27742	0.000643659	0.00463543
TRINITY_DN13195_c0_g1_i2	MADS-box protein SOC1-like	WESTERN_Root	EASTERN_Root	-7.42459	6.79e-06	8.65e-05
TRINITY_DN867_c1_g5_i1	MADS-box protein SOC1-like	WESTERN_Root	EASTERN_Root	-9.4847	2.1e-08	4.54e-07
TRINITY_DN28507_c0_g1_i2	MADS-box transcription factor 6-like isoform X1	WESTERN_Root	EASTERN_Root	-8.11066	7.69e-19	7.4e-17
TRINITY_DN2603_c0_g3_i1	magnesium transporter MRS2-3-like	WESTERN_Root	EASTERN_Root	3.246	5.2e-08	1.04e-06
TRINITY_DN727_c0_g1_i2	magnesium-protoporphyrin IX monomethyl ester [oxidative] cyclase, chloroplastic-like	WESTERN_Root	EASTERN_Root	8.47302	1.19e-12	5.53e-11
TRINITY_DN3494_c0_g2_i2	MAGUK p55 subfamily member	WESTERN_Root	EASTERN_Root	3.00765	1.76e-08	3.85e-07
TRINITY_DN5054_c0_g1_i28	Major sperm protein	WESTERN_Root	EASTERN_Root	-2.76975	3.25e-16	2.34e-14
TRINITY_DN2199_c0_g1_i10	malonyl CoA-acyl carrier protein transacylase	WESTERN_Root	EASTERN_Root	-3.36619	0.00467256	0.0232654
TRINITY_DN14110_c0_g1_i1	---NA---	WESTERN_Root	EASTERN_Root	2.25927	0.00269344	0.0150204
TRINITY_DN522_c1_g1_i4	Malonyl-[acyl-carrier protein] O-methyltransferase	WESTERN_Root	EASTERN_Root	2.79046	3.21e-05	0.000346303
TRINITY_DN6662_c0_g1_i1	---NA---	WESTERN_Root	EASTERN_Root	2.25458	0.000296958	0.00240595
TRINITY_DN1160_c0_g1_i13	mannan synthase 1-like	WESTERN_Root	EASTERN_Root	5.18012	0.00770351	0.0345756
TRINITY_DN1160_c0_g1_i16	mannan synthase 1-like	WESTERN_Root	EASTERN_Root	5.01958	0.00646321	0.0300895
TRINITY_DN11402_c0_g1_i2	mannitol transporter	WESTERN_Root	EASTERN_Root	-2.04737	0.00171207	0.0104168
TRINITY_DN4301_c0_g1_i1	mannitol transporter	WESTERN_Root	EASTERN_Root	-3.48029	0.000302388	0.00244274
TRINITY_DN2883_c0_g1_i2	---NA---	WESTERN_Root	EASTERN_Root	2.24934	0.00124584	0.00803124
TRINITY_DN22671_c0_g1_i74	mannose-1-phosphate guanyltransferase alpha	WESTERN_Root	EASTERN_Root	9.23241	0.000196499	0.00168499
TRINITY_DN1406_c0_g2_i2	MDIS1-interacting receptor like kinase 2	WESTERN_Root	EASTERN_Root	-2.83386	0.000218916	0.00185107
TRINITY_DN4236_c0_g2_i1	---NA---	WESTERN_Root	EASTERN_Root	2.24528	0.00992086	0.0422685
TRINITY_DN20248_c0_g6_i1	MDIS1-interacting receptor like kinase 2-like	WESTERN_Root	EASTERN_Root	-2.02893	0.000720052	0.00509121
TRINITY_DN4951_c0_g2_i2	---NA---	WESTERN_Root	EASTERN_Root	2.24423	0.00143521	0.00902638
TRINITY_DN9950_c0_g4_i1	mechanosensitive ion channel protein 6-like	WESTERN_Root	EASTERN_Root	-2.93074	0.000446746	0.00341661
TRINITY_DN2848_c0_g1_i1	Mediator of RNA polymerase II transcription subunit	WESTERN_Root	EASTERN_Root	-2.69473	1.26e-09	3.45e-08
TRINITY_DN1141_c0_g1_i5	mediator of RNA polymerase II transcription subunit 10b-like	WESTERN_Root	EASTERN_Root	2.00027	1.48e-13	7.71e-12
TRINITY_DN16763_c0_g1_i4	mediator of RNA polymerase II transcription subunit 15a	WESTERN_Root	EASTERN_Root	2.75612	0.00274622	0.0152621
TRINITY_DN5066_c0_g1_i5	mediator of RNA polymerase II transcription subunit 17	WESTERN_Root	EASTERN_Root	2.40536	5.97e-17	4.78e-15
TRINITY_DN6605_c0_g1_i1	mediator of RNA polymerase II transcription subunit 24	WESTERN_Root	EASTERN_Root	-2.55024	5.27e-08	1.05e-06
TRINITY_DN5688_c1_g1_i2	mediator of RNA polymerase II transcription subunit 33A-like	WESTERN_Root	EASTERN_Root	-2.20286	0.000915201	0.00622654
TRINITY_DN15602_c0_g1_i9	mediator of RNA polymerase II transcription subunit 34	WESTERN_Root	EASTERN_Root	-4.33867	4.08e-05	0.000424517
TRINITY_DN38017_c0_g1_i1	mediator of RNA polymerase II transcription subunit 36a-like protein	WESTERN_Root	EASTERN_Root	-8.87153	1.29e-09	3.5e-08
TRINITY_DN33265_c0_g1_i5	mediator of RNA polymerase II transcription subunit 8 isoform X1	WESTERN_Root	EASTERN_Root	3.50424	2.63e-05	0.000290017
TRINITY_DN2627_c0_g1_i6	meiosis-specific protein ASY1	WESTERN_Root	EASTERN_Root	-2.31893	0.000770038	0.00538325
TRINITY_DN2627_c0_g1_i27	meiosis-specific protein ASY1	WESTERN_Root	EASTERN_Root	-8.02619	1.69e-07	3.08e-06
TRINITY_DN2627_c0_g1_i32	meiosis-specific protein ASY1-like	WESTERN_Root	EASTERN_Root	2.27784	0.000268325	0.00220424
TRINITY_DN1216_c0_g1_i65	meiotic recombination protein SPO11-1-like isoform X6	WESTERN_Root	EASTERN_Root	-3.13997	1.56e-06	2.3e-05
TRINITY_DN4600_c0_g1_i1	membrane magnesium transporter	WESTERN_Root	EASTERN_Root	-8.87522	2.23e-10	7.03e-09
TRINITY_DN27593_c0_g1_i4	membrane-associated progesterone-binding protein 4 isoform X2	WESTERN_Root	EASTERN_Root	-6.9241	2.6e-07	4.55e-06
TRINITY_DN21086_c0_g1_i1	---NA---	WESTERN_Root	EASTERN_Root	2.2198	0.00554394	0.0267096
TRINITY_DN37438_c0_g1_i1	Mesoderm induction early response protein	WESTERN_Root	EASTERN_Root	2.43021	1.68e-06	2.47e-05
TRINITY_DN21984_c0_g1_i1	metacaspase-3-like isoform X1	WESTERN_Root	EASTERN_Root	2.46222	6.36e-07	1.02e-05
TRINITY_DN36249_c0_g1_i1	---NA---	WESTERN_Root	EASTERN_Root	2.21745	0.00633567	0.0296465
TRINITY_DN22287_c0_g1_i1	metal transporter Nramp1	WESTERN_Root	EASTERN_Root	-5.84695	3.75e-14	2.08e-12
TRINITY_DN18359_c0_g2_i1	metalloendoproteinase 2-MMP-like	WESTERN_Root	EASTERN_Root	-3.7796	0.000635431	0.00458978
TRINITY_DN12041_c1_g1_i2	metallothionein-like protein 1	WESTERN_Root	EASTERN_Root	-4.66614	5.95e-05	0.000591352
TRINITY_DN19362_c0_g1_i1	---NA---	WESTERN_Root	EASTERN_Root	2.20853	0.000416528	0.00322273
TRINITY_DN12041_c0_g1_i1	metallothionein-like protein 1	WESTERN_Root	EASTERN_Root	-9.99642	7.26e-50	3.99e-47
TRINITY_DN924_c0_g1_i15	---NA---	WESTERN_Root	EASTERN_Root	2.2051	0.000732075	0.00515745
TRINITY_DN2526_c0_g1_i9	metallothionein-like protein type 3	WESTERN_Root	EASTERN_Root	10.9948	4.12e-29	8.76e-27
TRINITY_DN2526_c0_g2_i1	metallothionein-like protein type 3	WESTERN_Root	EASTERN_Root	-4.41799	0.000146728	0.00130785
TRINITY_DN2526_c0_g1_i13	metallothionein-like protein type 3	WESTERN_Root	EASTERN_Root	-11.6983	2.27e-28	4.49e-26
TRINITY_DN7359_c0_g3_i2	---NA---	WESTERN_Root	EASTERN_Root	2.20191	0.00125387	0.00807227
TRINITY_DN6808_c1_g1_i2	methionine synthase	WESTERN_Root	EASTERN_Root	-2.2809	1.14e-05	0.000136529
TRINITY_DN6832_c0_g1_i8	methionine-tRNA ligase	WESTERN_Root	EASTERN_Root	-10.2174	2.54e-15	1.62e-13
TRINITY_DN789_c0_g3_i3	Methionine--tRNA ligase	WESTERN_Root	EASTERN_Root	-7.99695	1.35e-09	3.65e-08
TRINITY_DN14508_c1_g1_i2	methyl-CpG-binding domain-containing protein 7-like isoform X2	WESTERN_Root	EASTERN_Root	2.20236	1.23e-05	0.000147005
TRINITY_DN13506_c0_g1_i1	methylesterase 10-like isoform X1	WESTERN_Root	EASTERN_Root	-5.06828	9.35e-06	0.000114812
TRINITY_DN7690_c0_g1_i3	methyltransferase-like protein 13	WESTERN_Root	EASTERN_Root	2.42031	8.39e-07	1.31e-05
TRINITY_DN8807_c0_g1_i3	methyltransferase-like protein 5	WESTERN_Root	EASTERN_Root	7.77037	8.84e-08	1.7e-06
TRINITY_DN9474_c0_g1_i1	mini zinc finger protein 3-like	WESTERN_Root	EASTERN_Root	-2.68621	8.21e-05	0.000787637
TRINITY_DN638_c1_g1_i3	mitochondrial adenine nucleotide translocator	WESTERN_Root	EASTERN_Root	2.8891	0.00456519	0.0228322
TRINITY_DN7594_c0_g1_i7	mitochondrial amidoxime reducing component 2-like	WESTERN_Root	EASTERN_Root	-6.78794	1.61e-05	0.00018742
TRINITY_DN4659_c0_g2_i1	Mitochondrial chaperone BCS1	WESTERN_Root	EASTERN_Root	2.77088	0.000686389	0.00488639
TRINITY_DN455_c0_g1_i10	---NA---	WESTERN_Root	EASTERN_Root	2.18732	0.000358518	0.00282644
TRINITY_DN1334_c0_g2_i2	mitochondrial import inner membrane translocase subunit TIM22-like	WESTERN_Root	EASTERN_Root	9.0792	3.32e-19	3.28e-17
TRINITY_DN38126_c0_g1_i1	mitochondrial inner membrane protease subunit 2-like	WESTERN_Root	EASTERN_Root	8.68292	5.17e-16	3.61e-14
TRINITY_DN1263_c0_g1_i7	mitochondrial outer membrane porin of 36 kDa	WESTERN_Root	EASTERN_Root	2.38024	2.78e-06	3.91e-05
TRINITY_DN7256_c0_g1_i1	mitochondrial outer membrane protein porin of 34 kDa-like	WESTERN_Root	EASTERN_Root	-7.29607	0.000913353	0.00621806
TRINITY_DN30860_c0_g2_i6	mitochondrial uncoupling protein 3	WESTERN_Root	EASTERN_Root	2.19448	0.000199802	0.00170828
TRINITY_DN4439_c0_g1_i3	mitochondrial-processing peptidase subunit alpha-like	WESTERN_Root	EASTERN_Root	2.89302	4.05e-05	0.000422346
TRINITY_DN36601_c0_g1_i1	mitogen-activated protein kinase 3	WESTERN_Root	EASTERN_Root	-3.64836	2.61e-09	6.67e-08
TRINITY_DN11217_c0_g1_i2	mitogen-activated protein kinase 3	WESTERN_Root	EASTERN_Root	-3.94322	3.77e-07	6.37e-06
TRINITY_DN3496_c0_g1_i40	mitogen-activated protein kinase 3-like	WESTERN_Root	EASTERN_Root	-9.69744	3.69e-10	1.12e-08
TRINITY_DN1698_c0_g1_i46	mitogen-activated protein kinase 9-like isoform X3	WESTERN_Root	EASTERN_Root	-4.27886	7.84e-07	1.23e-05
TRINITY_DN9799_c0_g1_i1	mitogen-activated protein kinase kinase 9	WESTERN_Root	EASTERN_Root	2.13917	9.97e-09	2.31e-07
TRINITY_DN1641_c0_g1_i18	mitogen-activated protein kinase kinase kinase 1	WESTERN_Root	EASTERN_Root	-8.93271	4.88e-15	3e-13
TRINITY_DN14951_c0_g1_i1	mitogen-activated protein kinase kinase kinase 18-like	WESTERN_Root	EASTERN_Root	4.43014	1.42e-07	2.61e-06
TRINITY_DN14951_c0_g2_i1	mitogen-activated protein kinase kinase kinase 18-like	WESTERN_Root	EASTERN_Root	3.8891	5.98e-08	1.18e-06
TRINITY_DN16432_c0_g1_i1	Mixed-linked glucan synthase	WESTERN_Root	EASTERN_Root	2.36792	0.000838992	0.00578307
TRINITY_DN37749_c0_g1_i1	MLO-like protein 14	WESTERN_Root	EASTERN_Root	-2.59606	0.000159838	0.00140578
TRINITY_DN32347_c0_g3_i1	---NA---	WESTERN_Root	EASTERN_Root	2.17158	7.26e-05	0.00070549
TRINITY_DN26690_c0_g1_i1	MLO-related protein	WESTERN_Root	EASTERN_Root	-3.00715	0.00038558	0.0030145
TRINITY_DN13434_c0_g1_i1	molybdate transporter 1	WESTERN_Root	EASTERN_Root	2.15702	0.00749945	0.0338235
TRINITY_DN5551_c0_g4_i1	molybdenum cofactor sulfurase-like	WESTERN_Root	EASTERN_Root	-7.05112	6.42e-05	0.000632076
TRINITY_DN5554_c0_g1_i1	monofunctional riboflavin biosynthesis protein RIBA 3, chloroplastic isoform X1	WESTERN_Root	EASTERN_Root	-2.23746	5.4e-07	8.79e-06
TRINITY_DN30330_c0_g3_i1	monogalactosyldiacylglycerol synthase 2, chloroplastic-like	WESTERN_Root	EASTERN_Root	2.47341	0.0037309	0.0194474
TRINITY_DN13703_c0_g1_i9	monoglyceride lipase-like	WESTERN_Root	EASTERN_Root	-3.57059	0.00112332	0.00737023
TRINITY_DN454_c2_g1_i1	---NA---	WESTERN_Root	EASTERN_Root	2.16397	0.000968191	0.00650927
TRINITY_DN6764_c0_g2_i1	monothiol glutaredoxin-S2-like	WESTERN_Root	EASTERN_Root	6.37946	2.39e-09	6.2e-08
TRINITY_DN2362_c0_g1_i23	mRNA-capping enzyme-like isoform X1	WESTERN_Root	EASTERN_Root	-2.98254	0.00216916	0.0126219
TRINITY_DN36512_c0_g1_i5	---NA---	WESTERN_Root	EASTERN_Root	2.15785	0.00130221	0.00834665
TRINITY_DN8869_c0_g2_i1	multicopper oxidase LPR1-like	WESTERN_Root	EASTERN_Root	-2.35343	0.000682215	0.00486024
TRINITY_DN8869_c0_g3_i1	multicopper oxidase LPR1-like	WESTERN_Root	EASTERN_Root	-2.52714	5.73e-10	1.67e-08
TRINITY_DN8869_c0_g1_i1	multicopper oxidase LPR2-like	WESTERN_Root	EASTERN_Root	-2.16502	3.51e-05	0.000373095
TRINITY_DN36407_c0_g2_i5	multidrug resistance protein 2	WESTERN_Root	EASTERN_Root	-2.36813	6.03e-15	3.66e-13
TRINITY_DN3975_c0_g1_i1	multiple organellar RNA editing factor 1, mitochondrial-like	WESTERN_Root	EASTERN_Root	-5.40999	1.44e-07	2.65e-06
TRINITY_DN284_c0_g1_i26	multiple organellar RNA editing factor 8, chloroplastic/mitochondrial-like	WESTERN_Root	EASTERN_Root	11.4257	8.64e-25	1.3e-22
TRINITY_DN284_c0_g1_i4	multiple organellar RNA editing factor 8, chloroplastic/mitochondrial-like	WESTERN_Root	EASTERN_Root	11.0317	2.25e-19	2.24e-17
TRINITY_DN284_c0_g1_i8	multiple organellar RNA editing factor 8, chloroplastic/mitochondrial-like	WESTERN_Root	EASTERN_Root	7.74177	1.16e-10	3.85e-09
TRINITY_DN11000_c0_g1_i3	myb family transcription factor EFM	WESTERN_Root	EASTERN_Root	3.01482	1.05e-15	7.11e-14
TRINITY_DN4397_c0_g1_i14	myb family transcription factor IPN2 isoform X2	WESTERN_Root	EASTERN_Root	2.43476	0.00101486	0.00676839
TRINITY_DN1676_c0_g1_i19	myb family transcription factor PHL8-like	WESTERN_Root	EASTERN_Root	-7.89952	3.65e-08	7.54e-07
TRINITY_DN894_c0_g1_i10	MYB transcription factor 1	WESTERN_Root	EASTERN_Root	-3.78303	0.000320069	0.00256778
TRINITY_DN34110_c0_g1_i1	---NA---	WESTERN_Root	EASTERN_Root	2.13664	0.000690717	0.0049148
TRINITY_DN8189_c0_g1_i4	myb-like protein X	WESTERN_Root	EASTERN_Root	2.4278	2.52e-09	6.48e-08
TRINITY_DN11426_c0_g1_i6	---NA---	WESTERN_Root	EASTERN_Root	2.1358	0.000220921	0.00186375
TRINITY_DN11000_c0_g4_i1	MYB-like putative GARP-type transcription factor	WESTERN_Root	EASTERN_Root	-3.77381	1.04e-08	2.4e-07
TRINITY_DN11000_c0_g1_i1	myb-like transcription factor family protein	WESTERN_Root	EASTERN_Root	7.75631	0.00421926	0.0214519
TRINITY_DN32530_c0_g1_i3	---NA---	WESTERN_Root	EASTERN_Root	2.13085	0.000251585	0.00208317
TRINITY_DN6682_c0_g1_i2	Myb-related protein 315	WESTERN_Root	EASTERN_Root	-4.60384	1.37e-08	3.08e-07
TRINITY_DN14599_c0_g1_i21	myb-related protein Myb4-like	WESTERN_Root	EASTERN_Root	-2.27075	0.000107891	0.00100119
TRINITY_DN5720_c0_g1_i1	Myc-type, basic helix-loop-helix (bHLH) domain containing protein	WESTERN_Root	EASTERN_Root	-3.31115	1.12e-08	2.58e-07
TRINITY_DN38556_c0_g1_i1	Myeloid-associated differentiation marker-like protein	WESTERN_Root	EASTERN_Root	-2.93966	3.49e-05	0.000371299
TRINITY_DN35065_c0_g3_i1	myosin heavy chain, embryonic smooth muscle isoform-like	WESTERN_Root	EASTERN_Root	7.43258	3.53e-28	6.86e-26
TRINITY_DN3693_c0_g1_i1	myosin-2 heavy chain	WESTERN_Root	EASTERN_Root	3.00287	1.45e-18	1.37e-16
TRINITY_DN1863_c0_g3_i3	myosin-8-like isoform X3	WESTERN_Root	EASTERN_Root	4.076	2.79e-11	1.01e-09
TRINITY_DN8402_c1_g1_i5	---NA---	WESTERN_Root	EASTERN_Root	2.12422	2.01e-05	0.000227894
TRINITY_DN696_c0_g1_i29	myosin-J heavy chain-like protein	WESTERN_Root	EASTERN_Root	3.47602	2.89e-05	0.000315112
TRINITY_DN2010_c0_g1_i7	NAC domain-containing protein	WESTERN_Root	EASTERN_Root	-3.52535	0.000114884	0.00105766
TRINITY_DN14044_c0_g1_i1	NAC domain-containing protein 104	WESTERN_Root	EASTERN_Root	3.17557	0.00050685	0.00379851
TRINITY_DN1343_c0_g1_i7	NAC domain-containing protein 17-like	WESTERN_Root	EASTERN_Root	2.75955	3.68e-05	0.000388679
TRINITY_DN1343_c0_g1_i13	NAC domain-containing protein 17-like	WESTERN_Root	EASTERN_Root	2.36883	0.00512335	0.0250225
TRINITY_DN7370_c0_g1_i2	---NA---	WESTERN_Root	EASTERN_Root	2.11133	0.000119908	0.00109629
TRINITY_DN2742_c0_g1_i12	NAC domain-containing protein 17-like	WESTERN_Root	EASTERN_Root	-2.17268	0.00375013	0.0195301
TRINITY_DN5931_c1_g1_i10	NAC domain-containing protein 72-like	WESTERN_Root	EASTERN_Root	2.3674	0.0033702	0.0179063
TRINITY_DN23164_c0_g1_i1	---NA---	WESTERN_Root	EASTERN_Root	2.10707	0.00466515	0.0232373
TRINITY_DN5931_c1_g1_i7	NAC domain-containing protein 72-like	WESTERN_Root	EASTERN_Root	6.56583	3.63e-10	1.1e-08
TRINITY_DN24205_c0_g1_i20	NAC domain-containing protein 82-like	WESTERN_Root	EASTERN_Root	-3.38019	2.85e-05	0.000311825
TRINITY_DN3849_c0_g1_i1	NAC domain-containing protein 83-like	WESTERN_Root	EASTERN_Root	-3.66776	4.03e-06	5.44e-05
TRINITY_DN1570_c0_g1_i5	NAC domain-containing protein 90-like	WESTERN_Root	EASTERN_Root	-4.27332	0.00126075	0.00810406
TRINITY_DN1873_c0_g1_i1	NAD(P)H-quinone oxidoreductase subunit M, chloroplastic	WESTERN_Root	EASTERN_Root	3.8519	0.00010287	0.000960097
TRINITY_DN2124_c0_g1_i2	NAD(P)H-quinone oxidoreductase subunit N, chloroplastic	WESTERN_Root	EASTERN_Root	2.12464	5.24e-07	8.55e-06
TRINITY_DN30615_c0_g1_i2	NADH dehydrogenase [ubiquinone] flavoprotein 1, mitochondrial	WESTERN_Root	EASTERN_Root	2.86132	0.000928552	0.00629945
TRINITY_DN2821_c0_g1_i2	NADH dehydrogenase [ubiquinone] iron-sulfur protein 6, mitochondrial	WESTERN_Root	EASTERN_Root	-8.02818	3.31e-22	4.29e-20
TRINITY_DN1047_c1_g1_i6	NADH dehydrogenase subunit 7	WESTERN_Root	EASTERN_Root	-12.5152	4.77e-104	1.39e-99
TRINITY_DN364_c0_g1_i13	NADH dehydrogenase subunit 9	WESTERN_Root	EASTERN_Root	-5.35019	0.00997167	0.0424229
TRINITY_DN30385_c0_g1_i4	NADP-dependent glyceraldehyde-3-phosphate dehydrogenase	WESTERN_Root	EASTERN_Root	4.10777	4.67e-08	9.45e-07
TRINITY_DN42_c0_g1_i2	NADP-dependent malic enzyme	WESTERN_Root	EASTERN_Root	4.55104	0.00523532	0.0254924
TRINITY_DN42_c1_g1_i19	NADP-dependent malic enzyme, chloroplastic-like	WESTERN_Root	EASTERN_Root	-3.93624	9.73e-06	0.000118904
TRINITY_DN9052_c0_g1_i29	NADPH-dependent aldehyde reductase-like protein, chloroplastic	WESTERN_Root	EASTERN_Root	9.01351	1.24e-14	7.34e-13
TRINITY_DN27680_c0_g4_i1	NADPH-dependent aldo-keto reductase, chloroplastic-like	WESTERN_Root	EASTERN_Root	-3.32682	8.69e-08	1.67e-06
TRINITY_DN2070_c0_g1_i2	NADPH-dependent thioredoxin reductase 3	WESTERN_Root	EASTERN_Root	2.81242	7.83e-06	9.8e-05
TRINITY_DN12660_c0_g2_i1	NDR1/HIN1-like protein 1	WESTERN_Root	EASTERN_Root	-4.13726	3.45e-05	0.00036839
TRINITY_DN98_c0_g1_i11	---NA---	WESTERN_Root	EASTERN_Root	2.08528	8.03e-07	1.26e-05
TRINITY_DN16825_c2_g1_i1	NDR1/HIN1-Like protein 3-like	WESTERN_Root	EASTERN_Root	-2.77238	1.96e-15	1.27e-13
TRINITY_DN4992_c0_g2_i40	NEDD8-activating enzyme E1 regulatory subunit AXR1	WESTERN_Root	EASTERN_Root	-8.75565	1.8e-14	1.04e-12
TRINITY_DN16994_c1_g1_i3	NEDD8-conjugating enzyme Ubc12	WESTERN_Root	EASTERN_Root	3.08311	0.000658	0.00471308
TRINITY_DN16994_c1_g4_i1	NEDD8-conjugating enzyme Ubc12-like	WESTERN_Root	EASTERN_Root	3.15688	1.19e-07	2.22e-06
TRINITY_DN1943_c0_g1_i29	NEDD8-conjugating enzyme Ubc12-like	WESTERN_Root	EASTERN_Root	2.57068	5.02e-07	8.23e-06
TRINITY_DN745_c0_g1_i26	NHL repeat-containing protein 2 isoform X1	WESTERN_Root	EASTERN_Root	2.50396	2.7e-06	3.81e-05
TRINITY_DN5188_c0_g1_i1	NHP2-like protein 1	WESTERN_Root	EASTERN_Root	2.49471	1.04e-09	2.88e-08
TRINITY_DN1018_c0_g1_i4	nicotinate-nucleotide pyrophosphorylase [carboxylating], chloroplastic-like isoform X2	WESTERN_Root	EASTERN_Root	2.76264	0.00172856	0.0104974
TRINITY_DN3156_c0_g1_i11	---NA---	WESTERN_Root	EASTERN_Root	2.07106	0.00230669	0.0132902
TRINITY_DN3363_c0_g2_i2	nifU-like protein 3, chloroplastic	WESTERN_Root	EASTERN_Root	2.39024	0.000172969	0.00150897
TRINITY_DN38185_c0_g1_i1	NIM1-INTERACTING 2	WESTERN_Root	EASTERN_Root	2.06174	0.000956937	0.00645296
TRINITY_DN5967_c0_g1_i6	nitrate reductase [NADH]-like	WESTERN_Root	EASTERN_Root	2.6267	7.25e-09	1.72e-07
TRINITY_DN14856_c0_g1_i4	non-functional NADPH-dependent codeinone reductase 2-like	WESTERN_Root	EASTERN_Root	8.34255	2.57e-12	1.12e-10
TRINITY_DN1392_c0_g2_i24	non-functional NADPH-dependent codeinone reductase 2-like	WESTERN_Root	EASTERN_Root	-2.49663	0.000585642	0.00429078
TRINITY_DN1392_c0_g2_i27	non-functional NADPH-dependent codeinone reductase 2-like	WESTERN_Root	EASTERN_Root	-2.557	1.51e-05	0.000176613
TRINITY_DN28210_c0_g1_i1	non-functional NADPH-dependent codeinone reductase 2-like	WESTERN_Root	EASTERN_Root	-2.68822	0.000168648	0.00147436
TRINITY_DN1392_c0_g2_i18	non-functional NADPH-dependent codeinone reductase 2-like	WESTERN_Root	EASTERN_Root	-6.20421	3.79e-10	1.14e-08
TRINITY_DN38469_c0_g1_i1	non-functional NADPH-dependent codeinone reductase 2-like	WESTERN_Root	EASTERN_Root	-7.28024	2.77e-07	4.81e-06
TRINITY_DN2397_c0_g1_i16	non-functional NADPH-dependent codeinone reductase 2-like	WESTERN_Root	EASTERN_Root	-9.46133	1.11e-15	7.54e-14
TRINITY_DN8572_c0_g1_i1	non-specific lipid-transfer protein	WESTERN_Root	EASTERN_Root	-3.36988	1.07e-05	0.000129234
TRINITY_DN19938_c0_g1_i1	Non-specific lipid-transfer protein 2	WESTERN_Root	EASTERN_Root	2.17784	0.000284139	0.00231977
TRINITY_DN1768_c0_g1_i1	non-specific lipid-transfer protein 2-like	WESTERN_Root	EASTERN_Root	2.30314	4.31e-05	0.000446035
TRINITY_DN35553_c0_g1_i4	---NA---	WESTERN_Root	EASTERN_Root	2.06163	3.82e-05	0.000401173
TRINITY_DN5155_c0_g2_i2	non-specific phospholipase C6	WESTERN_Root	EASTERN_Root	-2.51331	6.51e-13	3.11e-11
TRINITY_DN34143_c0_g1_i4	non-structural maintenance of chromosomes element 1 homolog	WESTERN_Root	EASTERN_Root	3.22858	6.35e-05	0.000625422
TRINITY_DN169_c0_g1_i2	nuclear poly(A) polymerase 4-like isoform X2	WESTERN_Root	EASTERN_Root	-7.82958	3.23e-05	0.000348381
TRINITY_DN14424_c0_g1_i25	nuclear pore complex protein NUP214	WESTERN_Root	EASTERN_Root	10.7868	3.53e-28	6.86e-26
TRINITY_DN22868_c0_g1_i1	Nuclear receptor corepressor 1	WESTERN_Root	EASTERN_Root	-6.27575	9.71e-12	3.83e-10
TRINITY_DN2175_c0_g1_i3	nuclear transcription factor Y subunit A-1-like	WESTERN_Root	EASTERN_Root	-7.18378	0.00610883	0.0288304
TRINITY_DN1634_c0_g1_i17	nuclear transport factor 2B-like	WESTERN_Root	EASTERN_Root	2.24089	2.89e-05	0.000315716
TRINITY_DN924_c0_g1_i25	nuclear-pore anchor isoform X1	WESTERN_Root	EASTERN_Root	4.09689	2.96e-05	0.000322597
TRINITY_DN526_c0_g1_i15	nucleobase-ascorbate transporter 3	WESTERN_Root	EASTERN_Root	4.81359	2.47e-08	5.24e-07
TRINITY_DN3244_c0_g1_i1	nucleobase-ascorbate transporter 3-like	WESTERN_Root	EASTERN_Root	-9.33388	8.27e-14	4.45e-12
TRINITY_DN410_c0_g1_i65	nucleobase-ascorbate transporter 6	WESTERN_Root	EASTERN_Root	4.5205	0.00233868	0.0134292
TRINITY_DN11554_c0_g1_i11	nucleoid-associated protein At4g30620, chloroplastic	WESTERN_Root	EASTERN_Root	-7.17084	8.83e-17	6.86e-15
TRINITY_DN25890_c0_g1_i6	nucleoporin GLE1-like	WESTERN_Root	EASTERN_Root	-8.1876	4.73e-07	7.82e-06
TRINITY_DN25890_c0_g1_i10	nucleoporin GLE1-like	WESTERN_Root	EASTERN_Root	-9.56766	1e-13	5.34e-12
TRINITY_DN4140_c0_g1_i33	nudix hydrolase 17, mitochondrial-like	WESTERN_Root	EASTERN_Root	-5.64656	0.00109335	0.00720282
TRINITY_DN4140_c0_g1_i35	nudix hydrolase 18, mitochondrial-like	WESTERN_Root	EASTERN_Root	2.6179	6.02e-05	0.000597075
TRINITY_DN4140_c0_g1_i5	nudix hydrolase 18, mitochondrial-like	WESTERN_Root	EASTERN_Root	2.96244	0.00364411	0.0191096
TRINITY_DN4140_c0_g1_i11	nudix hydrolase 18, mitochondrial-like	WESTERN_Root	EASTERN_Root	-2.07289	0.00230554	0.0132896
TRINITY_DN94_c0_g1_i6	nudix hydrolase 3-like	WESTERN_Root	EASTERN_Root	2.68993	2.06e-06	2.96e-05
TRINITY_DN4140_c0_g1_i22	NUDIX hydrolase domain	WESTERN_Root	EASTERN_Root	-9.98077	2.52e-27	4.53e-25
TRINITY_DN6916_c0_g1_i4	O-acyltransferase WSD1-like	WESTERN_Root	EASTERN_Root	2.91825	5.03e-10	1.48e-08
TRINITY_DN21482_c0_g1_i14	O-acyltransferase WSD1-like	WESTERN_Root	EASTERN_Root	-3.68972	1.74e-12	7.83e-11
TRINITY_DN21482_c0_g1_i7	O-acyltransferase WSD1-like	WESTERN_Root	EASTERN_Root	-5.23657	0.000345193	0.00273842
TRINITY_DN1389_c0_g2_i1	O-acyltransferase WSD1-like	WESTERN_Root	EASTERN_Root	-8.76077	1.53e-13	7.93e-12
TRINITY_DN31495_c0_g2_i19	Octicosapeptide/Phox/Bem1p family protein isoform 1	WESTERN_Root	EASTERN_Root	9.07611	5.55e-18	4.9e-16
TRINITY_DN31495_c0_g2_i14	Octicosapeptide/Phox/Bem1p family protein isoform 1	WESTERN_Root	EASTERN_Root	4.69138	3.9e-17	3.19e-15
TRINITY_DN31495_c0_g2_i11	Octicosapeptide/Phox/Bem1p family protein isoform 1	WESTERN_Root	EASTERN_Root	-4.52154	0.000106527	0.000990483
TRINITY_DN31495_c0_g2_i3	Octicosapeptide/Phox/Bem1p family protein isoform 1	WESTERN_Root	EASTERN_Root	-10.6279	1.39e-31	3.38e-29
TRINITY_DN2977_c0_g1_i2	O-fucosyltransferase 19	WESTERN_Root	EASTERN_Root	-2.07947	4.47e-09	1.1e-07
TRINITY_DN1398_c0_g1_i2	O-fucosyltransferase 19	WESTERN_Root	EASTERN_Root	-2.59877	2.08e-05	0.000235125
TRINITY_DN2977_c0_g1_i6	O-fucosyltransferase 19-like	WESTERN_Root	EASTERN_Root	-6.22838	3.37e-17	2.8e-15
TRINITY_DN7961_c0_g1_i1	O-fucosyltransferase 20	WESTERN_Root	EASTERN_Root	-4.28909	0.00105517	0.00699401
TRINITY_DN2977_c0_g1_i12	O-fucosyltransferase 28	WESTERN_Root	EASTERN_Root	-2.69794	9.22e-05	0.000871752
TRINITY_DN812_c0_g1_i4	O-fucosyltransferase family protein	WESTERN_Root	EASTERN_Root	9.87975	0.000196199	0.00168291
TRINITY_DN11471_c0_g1_i1	oleosin 18.2 kDa-like	WESTERN_Root	EASTERN_Root	4.26109	9.03e-06	0.000111385
TRINITY_DN5493_c0_g1_i7	oleosin 18.2 kDa-like	WESTERN_Root	EASTERN_Root	4.20028	3.71e-09	9.27e-08
TRINITY_DN37904_c0_g1_i1	oleosin 1-like	WESTERN_Root	EASTERN_Root	-2.7127	0.00987335	0.0420968
TRINITY_DN37874_c0_g1_i1	oleosin 1-like	WESTERN_Root	EASTERN_Root	-4.99446	3.26e-06	4.51e-05
TRINITY_DN4983_c0_g1_i1	oligopeptide transporter 1-like	WESTERN_Root	EASTERN_Root	-3.80067	7.17e-06	9.1e-05
TRINITY_DN1086_c0_g1_i1	oligopeptide transporter 3	WESTERN_Root	EASTERN_Root	-6.60025	0.000144768	0.00129315
TRINITY_DN2013_c0_g1_i50	omega-3 fatty acid desaturase, chloroplastic-like	WESTERN_Root	EASTERN_Root	3.14167	0.00303343	0.0164872
TRINITY_DN25931_c0_g1_i6	omega-3 fatty acid desaturase, chloroplastic-like	WESTERN_Root	EASTERN_Root	-2.08013	0.000994529	0.00665409
TRINITY_DN2240_c0_g1_i55	omega-hydroxypalmitate O-feruloyl transferase-like	WESTERN_Root	EASTERN_Root	7.90008	3.99e-09	9.95e-08
TRINITY_DN2240_c0_g1_i85	omega-hydroxypalmitate O-feruloyl transferase-like	WESTERN_Root	EASTERN_Root	6.41625	3.01e-20	3.31e-18
TRINITY_DN4811_c1_g2_i7	O-methyltransferase MdmC-like isoform X2	WESTERN_Root	EASTERN_Root	2.50521	2.65e-09	6.77e-08
TRINITY_DN1174_c0_g1_i14	orf101d	WESTERN_Root	EASTERN_Root	-10.0317	8.11e-18	7.05e-16
TRINITY_DN1047_c4_g1_i1	orf32	WESTERN_Root	EASTERN_Root	-2.14671	8.82e-13	4.17e-11
TRINITY_DN4052_c0_g3_i4	orf37	WESTERN_Root	EASTERN_Root	2.2481	8.1e-12	3.24e-10
TRINITY_DN23195_c0_g1_i1	organelle RRM domain-containing protein 2, mitochondrial	WESTERN_Root	EASTERN_Root	-4.67527	6.73e-15	4.08e-13
TRINITY_DN22045_c0_g1_i1	---NA---	WESTERN_Root	EASTERN_Root	-2.00095	0.00014196	0.00127275
TRINITY_DN23195_c0_g1_i2	organelle RRM domain-containing protein 2, mitochondrial	WESTERN_Root	EASTERN_Root	9.38024	6.03e-22	7.61e-20
TRINITY_DN3927_c0_g2_i2	organelle RRM domain-containing protein 2, mitochondrial-like	WESTERN_Root	EASTERN_Root	3.33238	0.000771872	0.00539477
TRINITY_DN32771_c0_g1_i3	osteocalcin 2-like	WESTERN_Root	EASTERN_Root	4.04325	0.00749807	0.0338235
TRINITY_DN4289_c0_g1_i22	Outer arm dynein light chain 1 protein, putative isoform 1	WESTERN_Root	EASTERN_Root	-3.07307	0.00526336	0.0255948
TRINITY_DN7378_c0_g3_i2	outer envelope pore protein 16-3, chloroplastic/mitochondrial	WESTERN_Root	EASTERN_Root	-10.2867	0.000570507	0.0041936
TRINITY_DN3444_c0_g1_i18	outer envelope protein 61	WESTERN_Root	EASTERN_Root	-6.74855	0.00787605	0.0351553
TRINITY_DN12456_c0_g1_i6	outer envelope protein 80, chloroplastic	WESTERN_Root	EASTERN_Root	4.76808	7.29e-07	1.15e-05
TRINITY_DN12456_c0_g1_i5	outer envelope protein 80, chloroplastic	WESTERN_Root	EASTERN_Root	2.36955	9.56e-06	0.000117113
TRINITY_DN12456_c0_g1_i2	outer envelope protein 80, chloroplastic	WESTERN_Root	EASTERN_Root	-9.31964	5.51e-20	5.78e-18
TRINITY_DN5077_c0_g1_i6	OVARIAN TUMOR DOMAIN-containing deubiquitinating enzyme 5-like	WESTERN_Root	EASTERN_Root	-7.52784	3.24e-07	5.52e-06
TRINITY_DN5092_c0_g1_i2	oxalate--CoA ligase	WESTERN_Root	EASTERN_Root	3.43284	2.85e-06	4e-05
TRINITY_DN5092_c0_g1_i1	oxalate--CoA ligase	WESTERN_Root	EASTERN_Root	3.08505	7.91e-06	9.89e-05
TRINITY_DN1483_c0_g1_i2	oxalate--CoA ligase-like	WESTERN_Root	EASTERN_Root	5.9985	6.05e-05	0.000599408
TRINITY_DN1483_c0_g1_i1	oxalate--CoA ligase-like	WESTERN_Root	EASTERN_Root	2.45403	1.41e-10	4.65e-09
TRINITY_DN35634_c0_g2_i1	oxygen-dependent coproporphyrinogen-III oxidase, chloroplastic-like	WESTERN_Root	EASTERN_Root	-8.79548	1.34e-25	2.15e-23
TRINITY_DN1807_c0_g1_i14	oxygen-evolving enhancer 1, chloroplastic	WESTERN_Root	EASTERN_Root	3.04742	2.98e-09	7.59e-08
TRINITY_DN2664_c1_g1_i14	oxygen-evolving enhancer protein 1, chloroplastic-like	WESTERN_Root	EASTERN_Root	2.38765	1.52e-06	2.25e-05
TRINITY_DN1807_c0_g1_i6	oxygen-evolving enhancer protein 1, chloroplastic-like	WESTERN_Root	EASTERN_Root	2.0619	0.00930673	0.0401629
TRINITY_DN4217_c0_g1_i15	oxygen-evolving enhancer protein 2, chloroplastic	WESTERN_Root	EASTERN_Root	3.99361	4.44e-06	5.94e-05
TRINITY_DN4507_c0_g1_i1	---NA---	WESTERN_Root	EASTERN_Root	-2.02235	0.00474519	0.0235586
TRINITY_DN4217_c0_g1_i35	oxygen-evolving enhancer protein 2-1, chloroplastic-like	WESTERN_Root	EASTERN_Root	2.44933	3.66e-12	1.54e-10
TRINITY_DN1347_c0_g1_i3	oxygen-evolving enhancer protein 3-2, chloroplastic-like	WESTERN_Root	EASTERN_Root	3.14642	2.23e-13	1.14e-11
TRINITY_DN1917_c0_g3_i1	---NA---	WESTERN_Root	EASTERN_Root	-2.02278	1.44e-06	2.14e-05
TRINITY_DN4151_c0_g1_i63	paladin isoform X2	WESTERN_Root	EASTERN_Root	2.20265	0.000103656	0.000966812
TRINITY_DN1925_c0_g1_i12	pantothenate kinase 2	WESTERN_Root	EASTERN_Root	7.11635	1.64e-21	2.01e-19
TRINITY_DN7074_c0_g1_i9	pathogenesis-related protein 1	WESTERN_Root	EASTERN_Root	2.46605	2e-07	3.59e-06
TRINITY_DN5145_c0_g2_i1	pathogenesis-related protein 2	WESTERN_Root	EASTERN_Root	-4.42138	5.96e-29	1.26e-26
TRINITY_DN7074_c0_g1_i16	pathogenesis-related protein A-like	WESTERN_Root	EASTERN_Root	6.39842	2.05e-14	1.17e-12
TRINITY_DN7074_c0_g1_i22	pathogenesis-related protein A-like	WESTERN_Root	EASTERN_Root	-2.92712	0.000487349	0.003676
TRINITY_DN22078_c0_g1_i1	pathogen-related protein	WESTERN_Root	EASTERN_Root	-2.06985	0.000839139	0.00578307
TRINITY_DN69_c1_g1_i28	pectin acetylesterase 8-like	WESTERN_Root	EASTERN_Root	-3.64625	0.000569652	0.00418837
TRINITY_DN69_c1_g1_i77	pectin acetylesterase 8-like	WESTERN_Root	EASTERN_Root	-3.76181	2.41e-19	2.39e-17
TRINITY_DN3419_c0_g2_i3	pectin methyl esterase	WESTERN_Root	EASTERN_Root	-2.78388	2.24e-06	3.2e-05
TRINITY_DN13280_c0_g1_i1	pectin methylesterase 44	WESTERN_Root	EASTERN_Root	-3.71042	2.23e-09	5.84e-08
TRINITY_DN5280_c0_g1_i4	pentatricopeptide repeat-containing protein At1g26460, mitochondrial-like	WESTERN_Root	EASTERN_Root	-8.59822	4.76e-13	2.32e-11
TRINITY_DN2785_c0_g2_i1	---NA---	WESTERN_Root	EASTERN_Root	-2.04093	0.00120965	0.00783786
TRINITY_DN7320_c0_g1_i16	pentatricopeptide repeat-containing protein At1g63330-like	WESTERN_Root	EASTERN_Root	2.32769	0.000660607	0.00472594
TRINITY_DN9924_c0_g1_i15	pentatricopeptide repeat-containing protein At1g63330-like	WESTERN_Root	EASTERN_Root	2.47292	0.000402738	0.00313267
TRINITY_DN2826_c0_g1_i12	pentatricopeptide repeat-containing protein At2g29760, chloroplastic-like	WESTERN_Root	EASTERN_Root	-7.1508	8.93e-08	1.71e-06
TRINITY_DN2826_c0_g1_i5	pentatricopeptide repeat-containing protein At2g29760, chloroplastic-like	WESTERN_Root	EASTERN_Root	-7.88349	4.46e-09	1.1e-07
TRINITY_DN11906_c0_g1_i8	pentatricopeptide repeat-containing protein At3g02490, mitochondrial-like	WESTERN_Root	EASTERN_Root	-2.60483	0.00666691	0.0309037
TRINITY_DN17569_c0_g1_i1	pentatricopeptide repeat-containing protein At4g01400, mitochondrial-like	WESTERN_Root	EASTERN_Root	-3.21164	3.66e-06	5e-05
TRINITY_DN25844_c0_g1_i2	pentatricopeptide repeat-containing protein At4g22760	WESTERN_Root	EASTERN_Root	-2.18921	6.68e-06	8.54e-05
TRINITY_DN1146_c0_g1_i6	pentatricopeptide repeat-containing protein At5g10690 isoform X1	WESTERN_Root	EASTERN_Root	2.05117	0.00319084	0.0171352
TRINITY_DN28318_c0_g1_i9	pentatricopeptide repeat-containing protein At5g21222-like	WESTERN_Root	EASTERN_Root	4.32369	0.000306853	0.00247401
TRINITY_DN28318_c0_g1_i11	pentatricopeptide repeat-containing protein At5g25630-like	WESTERN_Root	EASTERN_Root	2.38536	5.78e-06	7.52e-05
TRINITY_DN34927_c0_g2_i1	---NA---	WESTERN_Root	EASTERN_Root	-2.05521	0.00317046	0.0170445
TRINITY_DN30477_c0_g1_i1	---NA---	WESTERN_Root	EASTERN_Root	-2.05584	0.000673414	0.00480694
TRINITY_DN2252_c0_g1_i5	pentatricopeptide repeat-containing protein At5g46580, chloroplastic	WESTERN_Root	EASTERN_Root	3.026	0.000388497	0.00303649
TRINITY_DN36267_c0_g4_i1	peptidyl-prolyl cis-trans isomerase CYP18-1	WESTERN_Root	EASTERN_Root	4.15756	0.000191557	0.00164971
TRINITY_DN2934_c0_g1_i1	peptidyl-prolyl cis-trans isomerase CYP26-2, chloroplastic	WESTERN_Root	EASTERN_Root	4.22339	1.99e-08	4.32e-07
TRINITY_DN1792_c0_g1_i4	peptidyl-prolyl cis-trans isomerase CYP38, chloroplastic	WESTERN_Root	EASTERN_Root	2.01552	5.18e-05	0.000522502
TRINITY_DN9484_c1_g1_i8	peptidyl-prolyl cis-trans isomerase FKBP17-2, chloroplastic	WESTERN_Root	EASTERN_Root	8.20432	8.29e-12	3.3e-10
TRINITY_DN8378_c0_g1_i1	peptidyl-tRNA hydrolase, chloroplastic-like	WESTERN_Root	EASTERN_Root	-3.27501	1.07e-07	2.02e-06
TRINITY_DN32680_c0_g1_i1	peroxidase 19	WESTERN_Root	EASTERN_Root	3.07282	7.12e-05	0.000693219
TRINITY_DN24337_c0_g4_i1	peroxidase 3-like	WESTERN_Root	EASTERN_Root	-2.22742	3.17e-09	8.02e-08
TRINITY_DN13264_c0_g1_i1	peroxidase 41-like	WESTERN_Root	EASTERN_Root	-2.16215	0.00227836	0.0131589
TRINITY_DN867_c3_g1_i1	peroxidase 60-like	WESTERN_Root	EASTERN_Root	-2.73999	0.00262975	0.0147442
TRINITY_DN23502_c0_g1_i1	peroxidase N1-like	WESTERN_Root	EASTERN_Root	-3.13035	0.0009723	0.00653387
TRINITY_DN11170_c0_g1_i1	---NA---	WESTERN_Root	EASTERN_Root	-2.07231	0.00757714	0.034103
TRINITY_DN8755_c0_g1_i1	peroxidase P7-like	WESTERN_Root	EASTERN_Root	-4.14356	0.000341752	0.00271791
TRINITY_DN34958_c0_g2_i1	---NA---	WESTERN_Root	EASTERN_Root	-2.07341	0.000498968	0.00375295
TRINITY_DN798_c1_g2_i2	peroxisomal membrane protein 11D-like isoform X1	WESTERN_Root	EASTERN_Root	2.12806	0.00870093	0.0379988
TRINITY_DN643_c0_g1_i13	peroxisome biosynthesis protein PAS1-like	WESTERN_Root	EASTERN_Root	-2.28511	0.0025698	0.0144588
TRINITY_DN969_c1_g1_i13	pgr5-like protein 1b chloroplastic	WESTERN_Root	EASTERN_Root	2.61289	0.000327813	0.00261981
TRINITY_DN7171_c0_g1_i12	PH, RCC1 and FYVE domains-containing protein 1-like	WESTERN_Root	EASTERN_Root	4.48888	1.1e-07	2.06e-06
TRINITY_DN7171_c0_g3_i1	PH, RCC1 and FYVE domains-containing protein 1-like isoform X1	WESTERN_Root	EASTERN_Root	-2.57664	0.00011795	0.00108111
TRINITY_DN15896_c0_g1_i1	PH, RCC1 and FYVE domains-containing protein 1-like isoform X2	WESTERN_Root	EASTERN_Root	-2.91042	0.000923278	0.00627536
TRINITY_DN5120_c0_g1_i1	PHD finger protein ALFIN-LIKE 8	WESTERN_Root	EASTERN_Root	-8.17255	1.78e-09	4.73e-08
TRINITY_DN2671_c0_g1_i11	phenylalanine--tRNA ligase beta subunit, cytoplasmic	WESTERN_Root	EASTERN_Root	2.50493	0.000489522	0.00369143
TRINITY_DN1493_c0_g1_i4	phosphatase 2C 25	WESTERN_Root	EASTERN_Root	-2.19596	6.86e-07	1.09e-05
TRINITY_DN10256_c0_g1_i30	phosphate transporter PHO1 homolog 3-like	WESTERN_Root	EASTERN_Root	2.02711	0.000288308	0.00234723
TRINITY_DN10256_c0_g1_i4	phosphate transporter PHO1 homolog 3-like	WESTERN_Root	EASTERN_Root	2.88152	4.03e-15	2.51e-13
TRINITY_DN18092_c0_g4_i1	phosphatidylinositol 4-kinase gamma 8-like	WESTERN_Root	EASTERN_Root	2.0896	0.00388838	0.0200921
TRINITY_DN35072_c0_g2_i1	phosphatidylinositol glycan anchor biosynthesis class U protein-like isoform X2	WESTERN_Root	EASTERN_Root	-6.88679	3.11e-07	5.31e-06
TRINITY_DN1099_c0_g1_i7	phosphatidylinositol N-acetylglucosaminyltransferase subunit A-like	WESTERN_Root	EASTERN_Root	-8.78111	1.18e-15	7.94e-14
TRINITY_DN8447_c0_g2_i2	---NA---	WESTERN_Root	EASTERN_Root	-2.08777	0.000995321	0.00665634
TRINITY_DN226_c0_g1_i8	phosphatidylinositol:ceramide inositolphosphotransferase 1-like isoform X1	WESTERN_Root	EASTERN_Root	-2.49344	1.65e-05	0.000191135
TRINITY_DN28200_c0_g1_i4	phosphoenolpyruvate carboxylase kinase 1-like isoform X2	WESTERN_Root	EASTERN_Root	2.24942	5.34e-05	0.000537445
TRINITY_DN1880_c0_g1_i5	phosphoenolpyruvate carboxylase-like	WESTERN_Root	EASTERN_Root	-2.03319	3.96e-05	0.000413766
TRINITY_DN7860_c0_g1_i89	phosphoglucomutase, cytoplasmic	WESTERN_Root	EASTERN_Root	-5.15863	4.18e-07	7.01e-06
TRINITY_DN3337_c1_g1_i3	phosphoglycerate kinase, chloroplastic	WESTERN_Root	EASTERN_Root	12.408	2.66e-80	7.05e-77
TRINITY_DN3337_c1_g1_i2	phosphoglycerate kinase, chloroplastic	WESTERN_Root	EASTERN_Root	3.47346	0.00439381	0.0221692
TRINITY_DN16716_c0_g1_i35	phosphoglycerate kinase, cytosolic-like	WESTERN_Root	EASTERN_Root	3.86563	0.000778118	0.00543321
TRINITY_DN16716_c0_g1_i1	phosphoglycerate kinase, cytosolic-like	WESTERN_Root	EASTERN_Root	2.90127	5e-06	6.61e-05
TRINITY_DN2483_c1_g1_i12	phosphoglycolate phosphatase 1B, chloroplastic	WESTERN_Root	EASTERN_Root	-8.58729	0.0016979	0.0103544
TRINITY_DN5897_c0_g1_i1	phosphoinositide phospholipase C 2-like isoform X2	WESTERN_Root	EASTERN_Root	3.88656	0.000143452	0.0012829
TRINITY_DN569_c0_g1_i11	phosphoinositide phospholipase C 4-like	WESTERN_Root	EASTERN_Root	-2.48645	7.78e-06	9.76e-05
TRINITY_DN569_c0_g1_i3	phosphoinositide phospholipase C 4-like	WESTERN_Root	EASTERN_Root	-9.2699	1.18e-11	4.57e-10
TRINITY_DN26670_c0_g2_i1	phospholipase A1-Ibeta2, chloroplastic-like	WESTERN_Root	EASTERN_Root	-2.0065	0.0023098	0.0133036
TRINITY_DN5939_c0_g1_i14	phosphomannomutase/phosphoglucomutase isoform X1	WESTERN_Root	EASTERN_Root	-4.5302	1.15e-06	1.75e-05
TRINITY_DN5265_c0_g1_i38	phosphopantothenate--cysteine ligase 2-like isoform X3	WESTERN_Root	EASTERN_Root	-5.29178	1.97e-08	4.27e-07
TRINITY_DN4358_c0_g1_i3	Phosphoribosyl-AMP cyclohydrolase domain superfamily	WESTERN_Root	EASTERN_Root	5.80335	4.76e-06	6.32e-05
TRINITY_DN2111_c0_g1_i10	phosphoribulokinase, chloroplastic	WESTERN_Root	EASTERN_Root	3.67737	4.11e-06	5.54e-05
TRINITY_DN12303_c0_g2_i8	phosphoserine phosphatase, chloroplastic	WESTERN_Root	EASTERN_Root	-3.87453	3.08e-05	0.000333287
TRINITY_DN2061_c0_g1_i15	photosynthetic NDH subunit of subcomplex B 1, chloroplastic	WESTERN_Root	EASTERN_Root	2.68738	2e-07	3.58e-06
TRINITY_DN2061_c0_g1_i17	photosynthetic NDH subunit of subcomplex B 1, chloroplastic	WESTERN_Root	EASTERN_Root	-7.51263	1.37e-08	3.08e-07
TRINITY_DN33206_c0_g1_i10	photosynthetic NDH subunit of subcomplex B 4, chloroplastic	WESTERN_Root	EASTERN_Root	3.93936	8.89e-11	3.02e-09
TRINITY_DN6631_c0_g1_i1	photosystem 2 family protein	WESTERN_Root	EASTERN_Root	2.59425	3.87e-12	1.62e-10
TRINITY_DN17398_c0_g1_i6	photosystem I chlorophyll a/b-binding protein 6, chloroplastic	WESTERN_Root	EASTERN_Root	2.5698	4.4e-05	0.000453905
TRINITY_DN5723_c0_g1_i1	photosystem I reaction center subunit II, chloroplastic-like	WESTERN_Root	EASTERN_Root	2.38546	1.63e-12	7.38e-11
TRINITY_DN2969_c0_g1_i4	photosystem I reaction center subunit III, chloroplastic-like	WESTERN_Root	EASTERN_Root	4.11627	4.9e-07	8.06e-06
TRINITY_DN2969_c0_g1_i7	photosystem I reaction center subunit III, chloroplastic-like	WESTERN_Root	EASTERN_Root	2.32305	6.69e-10	1.92e-08
TRINITY_DN4861_c1_g1_i8	photosystem I reaction center subunit IV A, chloroplastic-like	WESTERN_Root	EASTERN_Root	2.18463	4.77e-12	1.96e-10
TRINITY_DN4861_c1_g1_i7	photosystem I reaction center subunit IV A, chloroplastic-like	WESTERN_Root	EASTERN_Root	2.17722	7.73e-08	1.5e-06
TRINITY_DN2899_c0_g1_i3	photosystem I reaction center subunit IV, chloroplastic	WESTERN_Root	EASTERN_Root	4.38622	2.88e-06	4.03e-05
TRINITY_DN1532_c1_g2_i15	photosystem I reaction center subunit psaK, chloroplastic	WESTERN_Root	EASTERN_Root	4.85671	3.44e-15	2.17e-13
TRINITY_DN1532_c1_g2_i10	photosystem I reaction center subunit psaK, chloroplastic	WESTERN_Root	EASTERN_Root	2.56098	4.12e-09	1.02e-07
TRINITY_DN1532_c1_g2_i2	photosystem I reaction center subunit psaK, chloroplastic	WESTERN_Root	EASTERN_Root	2.1975	4.42e-09	1.09e-07
TRINITY_DN1532_c1_g2_i17	photosystem I reaction center subunit psaK, chloroplastic-like	WESTERN_Root	EASTERN_Root	5.21981	1.31e-09	3.56e-08
TRINITY_DN4222_c0_g1_i1	photosystem I reaction center subunit V, chloroplastic	WESTERN_Root	EASTERN_Root	2.64797	6.17e-11	2.15e-09
TRINITY_DN2554_c1_g1_i7	photosystem I reaction center subunit XI, chloroplastic-like	WESTERN_Root	EASTERN_Root	2.57283	1.2e-10	3.97e-09
TRINITY_DN2554_c1_g1_i6	photosystem I reaction center subunit XI, chloroplastic-like	WESTERN_Root	EASTERN_Root	2.54345	4.49e-09	1.1e-07
TRINITY_DN2682_c0_g1_i2	photosystem I subunit O	WESTERN_Root	EASTERN_Root	2.3814	1.79e-20	2e-18
TRINITY_DN2896_c0_g1_i12	photosystem II 10 kDa polypeptide, chloroplastic	WESTERN_Root	EASTERN_Root	7.76844	3.6e-19	3.55e-17
TRINITY_DN5506_c0_g1_i20	photosystem II 10 kDa polypeptide, chloroplastic	WESTERN_Root	EASTERN_Root	4.89146	5.57e-25	8.59e-23
TRINITY_DN112_c0_g1_i12	photosystem II 10 kDa polypeptide, chloroplastic	WESTERN_Root	EASTERN_Root	3.96583	0.00366681	0.0192061
TRINITY_DN112_c0_g1_i13	photosystem II 10 kDa polypeptide, chloroplastic	WESTERN_Root	EASTERN_Root	-11.2321	3.43e-16	2.45e-14
TRINITY_DN112_c0_g1_i17	photosystem II 10 kDa polypeptide, chloroplastic-like	WESTERN_Root	EASTERN_Root	3.52209	0.00341056	0.0180784
TRINITY_DN34692_c0_g1_i3	photosystem II 22 kDa protein, chloroplastic	WESTERN_Root	EASTERN_Root	4.22554	9.24e-11	3.13e-09
TRINITY_DN20357_c0_g1_i5	photosystem II 5 kDa protein, chloroplastic-like	WESTERN_Root	EASTERN_Root	2.81578	0.00403791	0.0207142
TRINITY_DN364_c0_g1_i18	photosystem II CP43 reaction center protein	WESTERN_Root	EASTERN_Root	-3.92973	1.92e-10	6.12e-09
TRINITY_DN36557_c0_g1_i2	Photosystem II CP43 reaction center protein	WESTERN_Root	EASTERN_Root	-5.05252	4.81e-09	1.18e-07
TRINITY_DN26980_c0_g1_i1	photosystem II protein M	WESTERN_Root	EASTERN_Root	2.24264	1.56e-05	0.000181567
TRINITY_DN635_c0_g1_i7	piezo-type mechanosensitive ion channel homolog isoform X2	WESTERN_Root	EASTERN_Root	-3.93805	0.000183592	0.00158991
TRINITY_DN2058_c0_g1_i5	PI-PLC X domain-containing At5g67130-like isoform X1	WESTERN_Root	EASTERN_Root	-8.84977	8.59e-17	6.69e-15
TRINITY_DN22629_c0_g1_i4	PI-PLC X domain-containing protein At5g67130-like isoform X1	WESTERN_Root	EASTERN_Root	-2.56822	0.000120435	0.00110008
TRINITY_DN399_c0_g2_i11	Pkinase domain-containing protein	WESTERN_Root	EASTERN_Root	-5.16807	3.33e-14	1.86e-12
TRINITY_DN33613_c0_g1_i6	plant intracellular Ras-group-related LRR protein 6	WESTERN_Root	EASTERN_Root	-6.97725	0.000200344	0.00171191
TRINITY_DN406_c1_g1_i1	Plasma membrane	WESTERN_Root	EASTERN_Root	-2.16721	0.000217256	0.0018397
TRINITY_DN423_c1_g1_i14	Plasma-membrane choline transporter family protein	WESTERN_Root	EASTERN_Root	-4.037	3.44e-05	0.000366654
TRINITY_DN11934_c0_g1_i1	plasminogen-binding group A streptococcal M-like protein PAM	WESTERN_Root	EASTERN_Root	-9.54891	4.44e-20	4.72e-18
TRINITY_DN8115_c0_g2_i5	PLASMODESMATA CALLOSE-BINDING PROTEIN 3	WESTERN_Root	EASTERN_Root	5.7438	4.21e-19	4.13e-17
TRINITY_DN8115_c0_g2_i4	PLASMODESMATA CALLOSE-BINDING PROTEIN 4	WESTERN_Root	EASTERN_Root	4.86245	4.16e-07	6.98e-06
TRINITY_DN31508_c0_g2_i1	plasmodesmata-located protein 6	WESTERN_Root	EASTERN_Root	4.5118	1.12e-11	4.34e-10
TRINITY_DN2284_c0_g1_i2	plastidal glycolate/glycerate translocator 1, chloroplastic-like	WESTERN_Root	EASTERN_Root	3.20926	0.00685948	0.0315821
TRINITY_DN5620_c0_g1_i2	plastocyanin A'/A''	WESTERN_Root	EASTERN_Root	2.49595	4.15e-12	1.73e-10
TRINITY_DN9223_c0_g2_i1	pleiotropic drug resistance protein 1-like	WESTERN_Root	EASTERN_Root	-2.29541	0.00944654	0.0406158
TRINITY_DN1416_c0_g1_i13	pleiotropic drug resistance protein 1-like	WESTERN_Root	EASTERN_Root	-3.24175	0.000369817	0.00290294
TRINITY_DN10895_c0_g1_i1	pleiotropic drug resistance protein 1-like	WESTERN_Root	EASTERN_Root	-3.50723	1.47e-08	3.27e-07
TRINITY_DN1178_c1_g2_i8	pleiotropic drug resistance protein 3-like isoform X3	WESTERN_Root	EASTERN_Root	-4.85843	2.12e-08	4.56e-07
TRINITY_DN1178_c1_g2_i21	pleiotropic drug resistance protein 3-like isoform X3	WESTERN_Root	EASTERN_Root	-8.47217	4.56e-13	2.24e-11
TRINITY_DN1178_c1_g2_i3	pleiotropic drug resistance protein 3-like isoform X3	WESTERN_Root	EASTERN_Root	-8.49565	0.00181404	0.0109215
TRINITY_DN6498_c0_g1_i3	---NA---	WESTERN_Root	EASTERN_Root	-2.18176	0.00224483	0.0129962
TRINITY_DN34035_c0_g1_i4	---NA---	WESTERN_Root	EASTERN_Root	-2.18296	0.00323433	0.0173175
TRINITY_DN36395_c0_g1_i1	pleiotropic drug resistance transporter	WESTERN_Root	EASTERN_Root	6.54483	0.00437153	0.0220835
TRINITY_DN21740_c0_g9_i1	pol protein	WESTERN_Root	EASTERN_Root	-7.13733	0.00104564	0.00693692
TRINITY_DN8742_c0_g1_i1	---NA---	WESTERN_Root	EASTERN_Root	-2.1852	0.00854904	0.037453
TRINITY_DN8286_c0_g1_i2	pollen-specific leucine-rich repeat extensin-like protein 1	WESTERN_Root	EASTERN_Root	-2.00957	1.98e-06	2.87e-05
TRINITY_DN8445_c0_g1_i5	pollen-specific protein C13	WESTERN_Root	EASTERN_Root	-3.42289	0.000152827	0.00135558
TRINITY_DN2914_c0_g1_i11	---NA---	WESTERN_Root	EASTERN_Root	-2.19	0.0062689	0.0293954
TRINITY_DN6817_c0_g1_i5	pollen-specific protein SF21-like isoform X1	WESTERN_Root	EASTERN_Root	2.52912	0.00881478	0.0384096
TRINITY_DN12485_c0_g1_i20	Poly (A) polymerase	WESTERN_Root	EASTERN_Root	-4.69965	4.93e-09	1.2e-07
TRINITY_DN12485_c0_g1_i6	Poly (A) polymerase	WESTERN_Root	EASTERN_Root	-7.59377	3.33e-06	4.59e-05
TRINITY_DN3148_c0_g1_i15	poly [ADP-ribose] polymerase tankyrase-1	WESTERN_Root	EASTERN_Root	2.0877	0.00905087	0.0392622
TRINITY_DN3148_c0_g1_i17	poly [ADP-ribose] polymerase tankyrase-1	WESTERN_Root	EASTERN_Root	-2.45868	0.000593701	0.00433783
TRINITY_DN9708_c0_g1_i3	POLYADENYLATE-BINDING PROTEIN	WESTERN_Root	EASTERN_Root	-10.3719	8.45e-35	2.51e-32
TRINITY_DN1086_c0_g3_i12	---NA---	WESTERN_Root	EASTERN_Root	-2.19731	0.000134691	0.00121318
TRINITY_DN23499_c0_g2_i11	Polyadenylate-binding protein 2	WESTERN_Root	EASTERN_Root	8.40337	9.68e-10	2.7e-08
TRINITY_DN3883_c0_g1_i2	polygalacturonase At1g48100-like	WESTERN_Root	EASTERN_Root	2.29323	0.0012479	0.00804258
TRINITY_DN4891_c0_g1_i3	polygalacturonase inhibitor-like	WESTERN_Root	EASTERN_Root	-2.02245	0.00229832	0.0132567
TRINITY_DN11389_c0_g1_i19	Polyketide cyclase	WESTERN_Root	EASTERN_Root	3.96284	2.49e-10	7.81e-09
TRINITY_DN1742_c0_g2_i4	polyphenol oxidase I, chloroplastic-like	WESTERN_Root	EASTERN_Root	-2.98686	0.000403491	0.00313602
TRINITY_DN1251_c0_g1_i1	polyubiquitin 10	WESTERN_Root	EASTERN_Root	12.3878	6.21e-05	0.000613609
TRINITY_DN4508_c0_g1_i3	potassium channel AKT1-like	WESTERN_Root	EASTERN_Root	-8.12484	3.21e-05	0.000346303
TRINITY_DN4508_c0_g1_i15	potassium channel AKT1-like	WESTERN_Root	EASTERN_Root	-4.09102	3.39e-17	2.8e-15
TRINITY_DN36539_c0_g1_i7	potassium channel SKOR-like isoform X1	WESTERN_Root	EASTERN_Root	-2.35393	1.4e-12	6.41e-11
TRINITY_DN6351_c0_g1_i2	PP2A regulatory subunit TAP46	WESTERN_Root	EASTERN_Root	2.55944	0.00101166	0.00675164
TRINITY_DN27890_c0_g1_i1	PRA1 family protein F2-like	WESTERN_Root	EASTERN_Root	-3.21252	6.24e-06	8.02e-05
TRINITY_DN5311_c0_g1_i1	precursor of CEP14-like	WESTERN_Root	EASTERN_Root	-2.46732	0.0022251	0.0128995
TRINITY_DN11736_c0_g5_i1	PREDICTED: erlin-1-like	WESTERN_Root	EASTERN_Root	6.07558	1.43e-10	4.68e-09
TRINITY_DN624_c0_g1_i6	PREDICTED: lipase-like	WESTERN_Root	EASTERN_Root	3.67957	1.23e-05	0.000146899
TRINITY_DN26047_c0_g1_i2	PREDICTED: LOW QUALITY PROTEIN: uncharacterized protein LOC108220027	WESTERN_Root	EASTERN_Root	2.85097	0.00972425	0.041595
TRINITY_DN26047_c0_g1_i3	PREDICTED: LOW QUALITY PROTEIN: uncharacterized protein LOC108220027	WESTERN_Root	EASTERN_Root	-5.42256	1.28e-12	5.87e-11
TRINITY_DN16579_c0_g1_i1	PREDICTED: nucleolin-like	WESTERN_Root	EASTERN_Root	-2.72772	0.00871302	0.0380345
TRINITY_DN7316_c0_g2_i1	PREDICTED: thioredoxin-like	WESTERN_Root	EASTERN_Root	2.18303	0.000732451	0.0051576
TRINITY_DN4834_c0_g1_i3	PREDICTED: uncharacterized protein At1g03900	WESTERN_Root	EASTERN_Root	-8.93077	1.44e-08	3.21e-07
TRINITY_DN4022_c0_g1_i21	PREDICTED: uncharacterized protein At4g10930-like isoform X2	WESTERN_Root	EASTERN_Root	8.74907	3.54e-15	2.22e-13
TRINITY_DN14009_c0_g1_i6	PREDICTED: uncharacterized protein At4g14100-like	WESTERN_Root	EASTERN_Root	3.1519	2.54e-10	7.94e-09
TRINITY_DN836_c2_g2_i4	PREDICTED: uncharacterized protein At4g26485-like	WESTERN_Root	EASTERN_Root	-8.22744	1.15e-09	3.19e-08
TRINITY_DN3020_c0_g1_i1	PREDICTED: uncharacterized protein At5g39570-like	WESTERN_Root	EASTERN_Root	10.8337	5.63e-44	2.45e-41
TRINITY_DN3020_c0_g1_i6	PREDICTED: uncharacterized protein At5g39570-like	WESTERN_Root	EASTERN_Root	-12.4632	3.96e-54	2.89e-51
TRINITY_DN20808_c0_g1_i1	PREDICTED: uncharacterized protein C106.07c	WESTERN_Root	EASTERN_Root	2.3772	3.57e-06	4.9e-05
TRINITY_DN2657_c0_g4_i1	PREDICTED: uncharacterized protein LOC102581795 isoform X2	WESTERN_Root	EASTERN_Root	-6.56569	0.00893328	0.0388386
TRINITY_DN2987_c0_g1_i9	PREDICTED: uncharacterized protein LOC108192420	WESTERN_Root	EASTERN_Root	-6.45248	0.00369611	0.0193283
TRINITY_DN5382_c0_g1_i27	---NA---	WESTERN_Root	EASTERN_Root	-2.25109	6.47e-05	0.000636482
TRINITY_DN2987_c0_g1_i1	PREDICTED: uncharacterized protein LOC108192420	WESTERN_Root	EASTERN_Root	4.94784	1.5e-08	3.32e-07
TRINITY_DN10550_c0_g1_i1	PREDICTED: uncharacterized protein LOC108192535	WESTERN_Root	EASTERN_Root	11.8936	5.89e-52	3.73e-49
TRINITY_DN23453_c0_g1_i10	PREDICTED: uncharacterized protein LOC108192639	WESTERN_Root	EASTERN_Root	4.09987	1.34e-05	0.000158579
TRINITY_DN28657_c0_g2_i1	PREDICTED: uncharacterized protein LOC108192706	WESTERN_Root	EASTERN_Root	2.41943	0.000143213	0.00128201
TRINITY_DN771_c0_g1_i11	PREDICTED: uncharacterized protein LOC108192899	WESTERN_Root	EASTERN_Root	-2.45025	3.23e-05	0.000347957
TRINITY_DN771_c0_g1_i23	PREDICTED: uncharacterized protein LOC108192899	WESTERN_Root	EASTERN_Root	8.69955	2.38e-12	1.05e-10
TRINITY_DN771_c0_g1_i37	PREDICTED: uncharacterized protein LOC108192899	WESTERN_Root	EASTERN_Root	-9.50694	1.25e-18	1.19e-16
TRINITY_DN394_c0_g1_i11	PREDICTED: uncharacterized protein LOC108192951	WESTERN_Root	EASTERN_Root	3.99815	0.000184457	0.00159581
TRINITY_DN22905_c0_g1_i1	---NA---	WESTERN_Root	EASTERN_Root	-2.26641	5.44e-05	0.000545941
TRINITY_DN7600_c0_g1_i1	---NA---	WESTERN_Root	EASTERN_Root	-2.26858	0.00918855	0.0397962
TRINITY_DN26959_c0_g1_i3	PREDICTED: uncharacterized protein LOC108193344	WESTERN_Root	EASTERN_Root	-2.10909	0.00459605	0.0229511
TRINITY_DN12150_c1_g1_i1	---NA---	WESTERN_Root	EASTERN_Root	-2.27078	0.00789181	0.0351984
TRINITY_DN25339_c0_g1_i1	---NA---	WESTERN_Root	EASTERN_Root	-2.27087	0.00109306	0.00720282
TRINITY_DN6092_c0_g1_i4	PREDICTED: uncharacterized protein LOC108193959	WESTERN_Root	EASTERN_Root	3.04943	0.00980442	0.0418642
TRINITY_DN12674_c0_g1_i1	PREDICTED: uncharacterized protein LOC108193979	WESTERN_Root	EASTERN_Root	3.04401	9.56e-07	1.47e-05
TRINITY_DN380_c0_g1_i2	PREDICTED: uncharacterized protein LOC108194078	WESTERN_Root	EASTERN_Root	-2.02692	1.67e-07	3.05e-06
TRINITY_DN5302_c0_g1_i6	PREDICTED: uncharacterized protein LOC108194327 isoform X1	WESTERN_Root	EASTERN_Root	-5.91453	6.63e-09	1.58e-07
TRINITY_DN3642_c0_g1_i3	PREDICTED: uncharacterized protein LOC108194463	WESTERN_Root	EASTERN_Root	10.1647	6.86e-33	1.74e-30
TRINITY_DN3642_c0_g1_i1	PREDICTED: uncharacterized protein LOC108194463	WESTERN_Root	EASTERN_Root	-9.62231	0.00105712	0.00700528
TRINITY_DN17394_c0_g1_i2	PREDICTED: uncharacterized protein LOC108194535	WESTERN_Root	EASTERN_Root	2.49433	0.000251207	0.00208063
TRINITY_DN26973_c0_g1_i3	PREDICTED: uncharacterized protein LOC108194753	WESTERN_Root	EASTERN_Root	7.24767	5.63e-07	9.15e-06
TRINITY_DN38384_c0_g1_i1	PREDICTED: uncharacterized protein LOC108194764	WESTERN_Root	EASTERN_Root	3.21865	6.6e-14	3.58e-12
TRINITY_DN12534_c0_g1_i1	PREDICTED: uncharacterized protein LOC108194935	WESTERN_Root	EASTERN_Root	2.26394	0.00314055	0.016918
TRINITY_DN1439_c0_g1_i3	PREDICTED: uncharacterized protein LOC108194998	WESTERN_Root	EASTERN_Root	8.66363	1.39e-14	8.17e-13
TRINITY_DN18347_c0_g1_i1	---NA---	WESTERN_Root	EASTERN_Root	-2.28341	1.02e-05	0.000123723
TRINITY_DN2970_c0_g1_i3	PREDICTED: uncharacterized protein LOC108195077	WESTERN_Root	EASTERN_Root	2.57802	0.000201231	0.00171798
TRINITY_DN3909_c0_g1_i5	PREDICTED: uncharacterized protein LOC108195203	WESTERN_Root	EASTERN_Root	-4.2072	1.22e-09	3.35e-08
TRINITY_DN7124_c0_g1_i3	PREDICTED: uncharacterized protein LOC108195228	WESTERN_Root	EASTERN_Root	3.24264	2.19e-12	9.68e-11
TRINITY_DN4265_c0_g1_i2	PREDICTED: uncharacterized protein LOC108195346	WESTERN_Root	EASTERN_Root	4.39494	4.79e-11	1.69e-09
TRINITY_DN10584_c0_g1_i2	PREDICTED: uncharacterized protein LOC108195441	WESTERN_Root	EASTERN_Root	-2.95217	0.000191248	0.00164772
TRINITY_DN28047_c0_g1_i1	PREDICTED: uncharacterized protein LOC108195449	WESTERN_Root	EASTERN_Root	-3.2529	4.94e-05	0.000502535
TRINITY_DN28532_c0_g1_i1	PREDICTED: uncharacterized protein LOC108195548	WESTERN_Root	EASTERN_Root	-4.32936	1.03e-10	3.48e-09
TRINITY_DN4292_c0_g2_i1	PREDICTED: uncharacterized protein LOC108195889 isoform X3	WESTERN_Root	EASTERN_Root	-8.56301	1.34e-12	6.13e-11
TRINITY_DN11493_c0_g1_i3	---NA---	WESTERN_Root	EASTERN_Root	-2.29581	0.000185316	0.00160229
TRINITY_DN19271_c0_g1_i1	PREDICTED: uncharacterized protein LOC108196548	WESTERN_Root	EASTERN_Root	3.12072	0.00116901	0.00761346
TRINITY_DN6786_c0_g1_i2	PREDICTED: uncharacterized protein LOC108196708	WESTERN_Root	EASTERN_Root	2.12908	1.47e-08	3.27e-07
TRINITY_DN34181_c0_g1_i4	PREDICTED: uncharacterized protein LOC108196896	WESTERN_Root	EASTERN_Root	-2.9387	1.11e-07	2.08e-06
TRINITY_DN2961_c0_g1_i16	PREDICTED: uncharacterized protein LOC108197051	WESTERN_Root	EASTERN_Root	5.92278	4.78e-05	0.000488616
TRINITY_DN13290_c0_g1_i1	PREDICTED: uncharacterized protein LOC108197074 isoform X4	WESTERN_Root	EASTERN_Root	3.85341	2.05e-06	2.96e-05
TRINITY_DN595_c0_g1_i33	PREDICTED: uncharacterized protein LOC108197168 isoform X2	WESTERN_Root	EASTERN_Root	-2.70429	0.00315807	0.0169922
TRINITY_DN4071_c1_g1_i6	PREDICTED: uncharacterized protein LOC108197182 isoform X1	WESTERN_Root	EASTERN_Root	-2.62102	3.01e-07	5.16e-06
TRINITY_DN4873_c0_g1_i1	PREDICTED: uncharacterized protein LOC108197524	WESTERN_Root	EASTERN_Root	2.90198	3.46e-05	0.000369074
TRINITY_DN2179_c0_g3_i1	PREDICTED: uncharacterized protein LOC108197576	WESTERN_Root	EASTERN_Root	4.34975	6.36e-07	1.02e-05
TRINITY_DN8745_c0_g1_i11	PREDICTED: uncharacterized protein LOC108198046	WESTERN_Root	EASTERN_Root	-2.81663	0.000194081	0.00166818
TRINITY_DN21089_c0_g1_i1	PREDICTED: uncharacterized protein LOC108198230	WESTERN_Root	EASTERN_Root	-4.53621	3.73e-06	5.09e-05
TRINITY_DN26197_c0_g3_i2	PREDICTED: uncharacterized protein LOC108198267	WESTERN_Root	EASTERN_Root	2.87183	0.00238868	0.01365
TRINITY_DN3847_c0_g1_i4	---NA---	WESTERN_Root	EASTERN_Root	-2.30535	2.86e-08	6e-07
TRINITY_DN6599_c0_g2_i1	PREDICTED: uncharacterized protein LOC108198366 isoform X1	WESTERN_Root	EASTERN_Root	-4.4513	2.06e-07	3.67e-06
TRINITY_DN12804_c0_g6_i1	PREDICTED: uncharacterized protein LOC108198379	WESTERN_Root	EASTERN_Root	-6.91505	3.98e-06	5.38e-05
TRINITY_DN901_c0_g1_i1	PREDICTED: uncharacterized protein LOC108198467	WESTERN_Root	EASTERN_Root	11.3962	5.11e-44	2.26e-41
TRINITY_DN26566_c0_g1_i1	PREDICTED: uncharacterized protein LOC108198644 isoform X3	WESTERN_Root	EASTERN_Root	-10.3905	1.11e-20	1.26e-18
TRINITY_DN12838_c0_g1_i2	PREDICTED: uncharacterized protein LOC108198670	WESTERN_Root	EASTERN_Root	-2.96389	0.00532738	0.0258629
TRINITY_DN1797_c0_g1_i1	PREDICTED: uncharacterized protein LOC108199306	WESTERN_Root	EASTERN_Root	3.39212	1.24e-10	4.1e-09
TRINITY_DN1896_c0_g1_i4	PREDICTED: uncharacterized protein LOC108199788 isoform X1	WESTERN_Root	EASTERN_Root	-2.01347	8.68e-15	5.19e-13
TRINITY_DN5972_c0_g1_i1	PREDICTED: uncharacterized protein LOC108199956 isoform X1	WESTERN_Root	EASTERN_Root	-3.08281	4.7e-20	4.96e-18
TRINITY_DN24336_c0_g2_i7	PREDICTED: uncharacterized protein LOC108200126	WESTERN_Root	EASTERN_Root	5.01032	2.5e-05	0.000277815
TRINITY_DN26491_c0_g1_i4	PREDICTED: uncharacterized protein LOC108200190 isoform X1	WESTERN_Root	EASTERN_Root	-3.07995	7.72e-10	2.19e-08
TRINITY_DN5719_c0_g1_i9	PREDICTED: uncharacterized protein LOC108200286 isoform X1	WESTERN_Root	EASTERN_Root	-2.86585	1.22e-09	3.35e-08
TRINITY_DN10389_c1_g1_i2	PREDICTED: uncharacterized protein LOC108200286 isoform X2	WESTERN_Root	EASTERN_Root	-4.41821	0.000111456	0.00102984
TRINITY_DN5719_c0_g1_i3	PREDICTED: uncharacterized protein LOC108200286 isoform X2	WESTERN_Root	EASTERN_Root	-5.98601	5.94e-13	2.85e-11
TRINITY_DN7599_c2_g1_i6	PREDICTED: uncharacterized protein LOC108200354	WESTERN_Root	EASTERN_Root	2.39323	7.51e-05	0.000728176
TRINITY_DN6087_c0_g1_i2	PREDICTED: uncharacterized protein LOC108200473	WESTERN_Root	EASTERN_Root	5.96593	1.48e-16	1.11e-14
TRINITY_DN6087_c0_g1_i3	PREDICTED: uncharacterized protein LOC108200473	WESTERN_Root	EASTERN_Root	-10.7577	4.6e-35	1.41e-32
TRINITY_DN3400_c0_g1_i1	PREDICTED: uncharacterized protein LOC108200727 isoform X1	WESTERN_Root	EASTERN_Root	3.90646	7.14e-10	2.04e-08
TRINITY_DN22753_c0_g1_i8	PREDICTED: uncharacterized protein LOC108200743	WESTERN_Root	EASTERN_Root	4.89668	5.1e-05	0.000515146
TRINITY_DN7599_c1_g1_i1	PREDICTED: uncharacterized protein LOC108200744	WESTERN_Root	EASTERN_Root	4.37035	4.41e-06	5.9e-05
TRINITY_DN7599_c1_g1_i4	PREDICTED: uncharacterized protein LOC108200744	WESTERN_Root	EASTERN_Root	-8.81189	3.35e-16	2.4e-14
TRINITY_DN13798_c0_g1_i1	PREDICTED: uncharacterized protein LOC108200859	WESTERN_Root	EASTERN_Root	3.14905	1.02e-07	1.93e-06
TRINITY_DN12538_c0_g1_i2	PREDICTED: uncharacterized protein LOC108200869	WESTERN_Root	EASTERN_Root	2.42569	2.35e-06	3.35e-05
TRINITY_DN12538_c0_g1_i4	PREDICTED: uncharacterized protein LOC108200869	WESTERN_Root	EASTERN_Root	-7.22977	5.85e-07	9.46e-06
TRINITY_DN11934_c0_g5_i1	PREDICTED: uncharacterized protein LOC108200871 isoform X2	WESTERN_Root	EASTERN_Root	-8.19634	2.42e-11	8.92e-10
TRINITY_DN13277_c0_g1_i1	PREDICTED: uncharacterized protein LOC108200893	WESTERN_Root	EASTERN_Root	2.53605	0.00552566	0.0266347
TRINITY_DN5771_c0_g2_i1	PREDICTED: uncharacterized protein LOC108201012	WESTERN_Root	EASTERN_Root	5.94933	0.00357156	0.0188034
TRINITY_DN35152_c0_g2_i1	PREDICTED: uncharacterized protein LOC108201016	WESTERN_Root	EASTERN_Root	-8.81784	1.52e-06	2.25e-05
TRINITY_DN24391_c0_g1_i1	PREDICTED: uncharacterized protein LOC108201020	WESTERN_Root	EASTERN_Root	3.59061	1.31e-05	0.000155175
TRINITY_DN12639_c0_g2_i1	PREDICTED: uncharacterized protein LOC108201247	WESTERN_Root	EASTERN_Root	-6.06285	4.54e-10	1.34e-08
TRINITY_DN38355_c0_g1_i1	---NA---	WESTERN_Root	EASTERN_Root	-2.37413	0.00239725	0.0136881
TRINITY_DN28246_c0_g3_i1	PREDICTED: uncharacterized protein LOC108201304	WESTERN_Root	EASTERN_Root	-6.64972	0.000474987	0.00360233
TRINITY_DN12804_c0_g2_i2	PREDICTED: uncharacterized protein LOC108201344	WESTERN_Root	EASTERN_Root	-9.11397	1.21e-12	5.6e-11
TRINITY_DN23893_c0_g1_i5	PREDICTED: uncharacterized protein LOC108201666	WESTERN_Root	EASTERN_Root	7.94735	1.83e-67	2.67e-64
TRINITY_DN29136_c0_g1_i1	PREDICTED: uncharacterized protein LOC108201730	WESTERN_Root	EASTERN_Root	3.39259	3.03e-07	5.2e-06
TRINITY_DN16835_c0_g1_i11	PREDICTED: uncharacterized protein LOC108201774	WESTERN_Root	EASTERN_Root	2.96479	0.000331123	0.00264191
TRINITY_DN25397_c0_g1_i1	PREDICTED: uncharacterized protein LOC108202017	WESTERN_Root	EASTERN_Root	-6.04226	4.43e-14	2.44e-12
TRINITY_DN542_c0_g2_i5	PREDICTED: uncharacterized protein LOC108202117	WESTERN_Root	EASTERN_Root	-7.63109	1.59e-05	0.000185243
TRINITY_DN542_c0_g1_i5	PREDICTED: uncharacterized protein LOC108202117	WESTERN_Root	EASTERN_Root	7.58255	7.3e-21	8.5e-19
TRINITY_DN6923_c0_g1_i1	---NA---	WESTERN_Root	EASTERN_Root	-2.38613	0.00184798	0.0110681
TRINITY_DN542_c0_g1_i17	PREDICTED: uncharacterized protein LOC108202117	WESTERN_Root	EASTERN_Root	6.68731	4.53e-15	2.82e-13
TRINITY_DN37119_c0_g1_i12	PREDICTED: uncharacterized protein LOC108202348	WESTERN_Root	EASTERN_Root	2.03737	1.72e-09	4.58e-08
TRINITY_DN4958_c1_g1_i7	PREDICTED: uncharacterized protein LOC108202448 isoform X1	WESTERN_Root	EASTERN_Root	-3.95792	3.24e-05	0.000348623
TRINITY_DN16095_c0_g1_i61	PREDICTED: uncharacterized protein LOC108202573	WESTERN_Root	EASTERN_Root	-8.03953	2.97e-11	1.08e-09
TRINITY_DN20084_c0_g1_i1	PREDICTED: uncharacterized protein LOC108202792	WESTERN_Root	EASTERN_Root	-2.38476	1.16e-08	2.66e-07
TRINITY_DN1906_c0_g1_i48	PREDICTED: uncharacterized protein LOC108202805	WESTERN_Root	EASTERN_Root	10.4203	1.91e-36	6.11e-34
TRINITY_DN21219_c0_g1_i1	---NA---	WESTERN_Root	EASTERN_Root	-2.39946	0.000712348	0.00504654
TRINITY_DN1904_c2_g1_i1	PREDICTED: uncharacterized protein LOC108202826	WESTERN_Root	EASTERN_Root	2.24796	8.9e-05	0.000846908
TRINITY_DN2228_c0_g1_i17	PREDICTED: uncharacterized protein LOC108202831 isoform X3	WESTERN_Root	EASTERN_Root	2.09268	1.69e-06	2.49e-05
TRINITY_DN1764_c0_g2_i3	PREDICTED: uncharacterized protein LOC108202896	WESTERN_Root	EASTERN_Root	-7.43709	2.49e-08	5.26e-07
TRINITY_DN1764_c0_g1_i15	PREDICTED: uncharacterized protein LOC108202896	WESTERN_Root	EASTERN_Root	-7.46075	1.04e-45	5.03e-43
TRINITY_DN32780_c0_g1_i9	PREDICTED: uncharacterized protein LOC108202935 isoform X2	WESTERN_Root	EASTERN_Root	-9.59838	6.26e-20	6.54e-18
TRINITY_DN18147_c0_g1_i1	PREDICTED: uncharacterized protein LOC108203091	WESTERN_Root	EASTERN_Root	-8.51473	7.36e-10	2.09e-08
[truncated: 1,553 more rows]

## Sheet: Supplementary Table S5
Supplementary Table S5: List of Up and downregualted DEGs of FPL tissue across Western and Eastern carrot cutlivars and their functional annotation, LogFC (>2 or < -2.0) and P values (0.01)
Trinity_Genes	Description	sampleA	sampleB	logFC	PValue	FDR
TRINITY_DN1292_c0_g1_i12	1,4-dihydroxy-2-naphthoyl-CoA synthase, peroxisomal isoform X1	WESTERN_FPL	EASTERN_FPL	3.63086	7.53e-05	0.00153146
TRINITY_DN18272_c0_g1_i1	12-oxophytodienoate reductase 2-like	WESTERN_FPL	EASTERN_FPL	2.24635	0.00671522	0.059155
TRINITY_DN2068_c0_g1_i3	14 kDa proline-rich protein DC2.15-like	WESTERN_FPL	EASTERN_FPL	-2.33512	4.2e-05	0.000913846
TRINITY_DN24817_c1_g1_i1	18 kDa seed maturation protein-like	WESTERN_FPL	EASTERN_FPL	-4.97061	0.000585601	0.00873871
TRINITY_DN5307_c0_g1_i1	1-acyl-sn-glycerol-3-phosphate acyltransferase 2-like	WESTERN_FPL	EASTERN_FPL	-2.93505	3.41e-08	1.43e-06
TRINITY_DN1339_c0_g1_i1	1-aminocyclopropane-1-carboxylate oxidase 3	WESTERN_FPL	EASTERN_FPL	-3.49278	7.43e-07	2.39e-05
TRINITY_DN31094_c0_g1_i1	1-aminocyclopropane-1-carboxylate oxidase homolog	WESTERN_FPL	EASTERN_FPL	-3.02774	1.19e-09	6.49e-08
TRINITY_DN17339_c0_g1_i1	1-aminocyclopropane-1-carboxylate oxidase homolog 12-like	WESTERN_FPL	EASTERN_FPL	-2.79817	0.00176163	0.02102
TRINITY_DN1121_c0_g1_i28	1-aminocyclopropane-1-carboxylate synthase	WESTERN_FPL	EASTERN_FPL	3.34367	4.96e-05	0.00106383
TRINITY_DN1121_c0_g1_i25	1-aminocyclopropane-1-carboxylate synthase-like	WESTERN_FPL	EASTERN_FPL	-2.55802	9.6e-05	0.00189539
TRINITY_DN4889_c0_g1_i1	2,3-bisphosphoglycerate-independent phosphoglycerate mutase	WESTERN_FPL	EASTERN_FPL	-2.64834	0.000539216	0.0081923
TRINITY_DN27198_c0_g2_i1	21 kDa protein-like	WESTERN_FPL	EASTERN_FPL	3.52992	0.000751696	0.0107078
TRINITY_DN37515_c0_g1_i1	26S protease regulatory protein	WESTERN_FPL	EASTERN_FPL	-3.41615	0.000249059	0.00429671
TRINITY_DN2594_c0_g1_i13	26S proteasome non-ATPase regulatory subunit 13 homolog A	WESTERN_FPL	EASTERN_FPL	10.6289	1.04e-17	2.31e-15
TRINITY_DN7250_c0_g1_i2	26s proteasome non-atpase regulatory subunit 5	WESTERN_FPL	EASTERN_FPL	-2.62117	0.000633959	0.00929482
TRINITY_DN11248_c0_g1_i8	26S proteasome non-ATPase regulatory subunit 8 homolog A-like	WESTERN_FPL	EASTERN_FPL	-9.51554	3.09e-07	1.07e-05
TRINITY_DN2575_c0_g2_i5	28 kDa heat/acid-stable phosphoprotein-like protein	WESTERN_FPL	EASTERN_FPL	2.19839	0.000241897	0.00419945
TRINITY_DN5456_c0_g1_i10	2-alkenal reductase (NADP(+)-dependent)	WESTERN_FPL	EASTERN_FPL	-2.73159	9.35e-05	0.00185186
TRINITY_DN5419_c0_g1_i13	2-alkenal reductase (NADP(+)-dependent)-like	WESTERN_FPL	EASTERN_FPL	3.22256	0.000428094	0.00676856
TRINITY_DN7762_c0_g1_i70	2-carboxy-1,4-naphthoquinone phytyltransferase, chloroplastic-like isoform X1	WESTERN_FPL	EASTERN_FPL	3.07333	0.00153156	0.0189481
TRINITY_DN377_c0_g1_i4	2-oxoglutarate-Fe(II) type oxidoreductase hxnY	WESTERN_FPL	EASTERN_FPL	9.49494	5.52e-09	2.64e-07
TRINITY_DN157_c0_g2_i51	2-succinylbenzoate--CoA ligase, chloroplastic/peroxisomal-like	WESTERN_FPL	EASTERN_FPL	10.1272	0.000485082	0.00752696
TRINITY_DN157_c0_g2_i43	2-succinylbenzoate--CoA ligase, chloroplastic/peroxisomal-like	WESTERN_FPL	EASTERN_FPL	10.2577	1.61e-07	5.96e-06
TRINITY_DN157_c0_g2_i11	2-succinylbenzoate--CoA ligase, chloroplastic/peroxisomal-like	WESTERN_FPL	EASTERN_FPL	10.449	0.000363948	0.00591128
TRINITY_DN3150_c0_g1_i15	30S ribosomal protein S1	WESTERN_FPL	EASTERN_FPL	-5.30202	8.76e-05	0.00175354
TRINITY_DN3150_c0_g1_i8	30S ribosomal protein S1	WESTERN_FPL	EASTERN_FPL	-2.38789	4.92e-10	2.9e-08
TRINITY_DN282_c0_g1_i3	36.4 kDa proline-rich protein	WESTERN_FPL	EASTERN_FPL	-6.25235	0.00886113	0.0730953
TRINITY_DN18779_c0_g1_i3	36.4 kDa proline-rich protein-like isoform X4	WESTERN_FPL	EASTERN_FPL	-6.07831	0.000101932	0.00199594
TRINITY_DN510_c0_g1_i25	3-hydroxyisobutyryl-CoA hydrolase-like protein 5	WESTERN_FPL	EASTERN_FPL	-2.59483	2.91e-06	8.34e-05
TRINITY_DN26945_c0_g2_i1	3-isopropylmalate dehydratase small subunit 3-like	WESTERN_FPL	EASTERN_FPL	-2.57287	0.000443853	0.00697418
TRINITY_DN29185_c0_g3_i1	3-ketoacyl-CoA synthase 12-like	WESTERN_FPL	EASTERN_FPL	-2.42125	0.00666996	0.0588504
TRINITY_DN11578_c0_g2_i1	3-ketoacyl-CoA synthase 3-like	WESTERN_FPL	EASTERN_FPL	3.13958	0.00553296	0.0513373
TRINITY_DN14190_c0_g2_i1	3-ketoacyl-CoA synthase 5-like	WESTERN_FPL	EASTERN_FPL	-2.29843	4.77e-05	0.00102693
TRINITY_DN950_c0_g1_i19	3-ketoacyl-CoA thiolase 2, peroxisomal	WESTERN_FPL	EASTERN_FPL	9.6403	2.07e-14	2.76e-12
TRINITY_DN415_c0_g1_i10	3-oxo-5-alpha-steroid 4-dehydrogenase 2-like	WESTERN_FPL	EASTERN_FPL	-2.64106	0.00601507	0.0545571
TRINITY_DN415_c0_g1_i9	3-oxo-5-alpha-steroid 4-dehydrogenase 2-like	WESTERN_FPL	EASTERN_FPL	-2.29679	0.00657791	0.0582647
TRINITY_DN3982_c0_g1_i1	3-phosphoinositide-dependent protein kinase 2 isoform X2	WESTERN_FPL	EASTERN_FPL	-3.69023	0.00268	0.0291297
TRINITY_DN32155_c0_g1_i21	3-phosphoshikimate 1-carboxyvinyltransferase	WESTERN_FPL	EASTERN_FPL	-11.7247	2.52e-13	2.66e-11
TRINITY_DN32155_c0_g1_i11	3-phosphoshikimate 1-carboxyvinyltransferase	WESTERN_FPL	EASTERN_FPL	-3.29306	9.52e-13	9.21e-11
TRINITY_DN11721_c0_g1_i19	3-phosphoshikimate 1-carboxyvinyltransferase	WESTERN_FPL	EASTERN_FPL	-2.46786	0.000418331	0.00664626
TRINITY_DN32155_c0_g1_i24	3-phosphoshikimate 1-carboxyvinyltransferase	WESTERN_FPL	EASTERN_FPL	2.66591	0.00118606	0.0156258
TRINITY_DN32155_c0_g1_i31	3-phosphoshikimate 1-carboxyvinyltransferase	WESTERN_FPL	EASTERN_FPL	2.87443	0.00516596	0.0486397
TRINITY_DN32155_c0_g1_i26	3-phosphoshikimate 1-carboxyvinyltransferase	WESTERN_FPL	EASTERN_FPL	5.87081	2.47e-05	0.000570908
TRINITY_DN3208_c0_g1_i14	40S ribosomal protein S21-2	WESTERN_FPL	EASTERN_FPL	8.90534	4.25e-10	2.54e-08
TRINITY_DN2672_c0_g1_i1	40S ribosomal protein S2-4-like	WESTERN_FPL	EASTERN_FPL	-12.3797	1.67e-41	4.59e-38
TRINITY_DN4081_c0_g1_i4	40S ribosomal protein S3a-like	WESTERN_FPL	EASTERN_FPL	13.6753	1.24e-33	1.91e-30
TRINITY_DN11551_c0_g1_i1	4-coumarate--CoA ligase-like 6 isoform X1	WESTERN_FPL	EASTERN_FPL	2.60833	0.000185288	0.0033306
TRINITY_DN2929_c0_g1_i3	4-coumarate--CoA ligase-like 9	WESTERN_FPL	EASTERN_FPL	-10.0965	2.31e-16	4.09e-14
TRINITY_DN2929_c0_g1_i1	4-coumarate--CoA ligase-like 9	WESTERN_FPL	EASTERN_FPL	-9.48084	2.67e-07	9.34e-06
TRINITY_DN2866_c0_g1_i4	4-Hydroxy-3-methylbut-2-enyl diphosphate reductase	WESTERN_FPL	EASTERN_FPL	-4.83952	2.29e-07	8.18e-06
TRINITY_DN2866_c0_g1_i17	4-Hydroxy-3-methylbut-2-enyl diphosphate reductase	WESTERN_FPL	EASTERN_FPL	4.05066	1.87e-09	9.77e-08
TRINITY_DN2866_c0_g1_i11	4-Hydroxy-3-methylbut-2-enyl diphosphate reductase	WESTERN_FPL	EASTERN_FPL	4.48724	3.59e-08	1.49e-06
TRINITY_DN2866_c0_g1_i5	4-Hydroxy-3-methylbut-2-enyl diphosphate reductase	WESTERN_FPL	EASTERN_FPL	8.6758	2.37e-12	2.15e-10
TRINITY_DN2482_c0_g1_i14	4-hydroxy-3-methylbut-2-enyl diphosphate reductase, chloroplastic-like	WESTERN_FPL	EASTERN_FPL	-2.45835	6.28e-10	3.62e-08
TRINITY_DN8388_c0_g1_i1	50S ribosomal protein L33-like isoform X1	WESTERN_FPL	EASTERN_FPL	-8.91861	2.42e-13	2.57e-11
TRINITY_DN266_c0_g1_i18	5'-adenylylsulfate reductase 3, chloroplastic-like	WESTERN_FPL	EASTERN_FPL	2.38871	3.64e-05	0.000805002
TRINITY_DN266_c0_g1_i23	5'-adenylylsulfate reductase 3, chloroplastic-like	WESTERN_FPL	EASTERN_FPL	11.7191	0.00126744	0.0164011
TRINITY_DN5359_c0_g1_i2	5-methyltetrahydropteroyltriglutamate--homocysteine methyltransferase-like	WESTERN_FPL	EASTERN_FPL	2.69266	9.08e-05	0.00180529
TRINITY_DN14325_c0_g2_i1	5'-nucleotidase SurE-like	WESTERN_FPL	EASTERN_FPL	-2.18927	0.00013676	0.00257217
TRINITY_DN11486_c0_g1_i25	5'-nucleotidase SurE-like	WESTERN_FPL	EASTERN_FPL	7.79588	0.0053033	0.04963
TRINITY_DN17819_c0_g1_i1	60S acidic ribosomal protein P0	WESTERN_FPL	EASTERN_FPL	-4.08315	1.39e-08	6.18e-07
TRINITY_DN4562_c0_g1_i2	60S acidic ribosomal protein P1-like	WESTERN_FPL	EASTERN_FPL	2.09744	0.0031097	0.0327035
TRINITY_DN762_c0_g1_i41	60S ribosomal protein L10a	WESTERN_FPL	EASTERN_FPL	-2.2667	2.02e-05	0.000475498
TRINITY_DN5176_c0_g1_i5	60S ribosomal protein L10a	WESTERN_FPL	EASTERN_FPL	2.1366	5.4e-05	0.00114665
TRINITY_DN3118_c0_g2_i2	60S ribosomal protein L17	WESTERN_FPL	EASTERN_FPL	8.37069	2.57e-11	1.9e-09
TRINITY_DN7499_c0_g1_i3	60S ribosomal protein L18a-2	WESTERN_FPL	EASTERN_FPL	-2.25425	0.00479478	0.0459069
TRINITY_DN4801_c0_g2_i2	60S ribosomal protein L28-1	WESTERN_FPL	EASTERN_FPL	9.24998	3.19e-13	3.34e-11
TRINITY_DN5079_c0_g1_i2	60S ribosomal protein L34	WESTERN_FPL	EASTERN_FPL	2.83612	0.00945424	0.0766332
TRINITY_DN3929_c0_g2_i3	60S ribosomal protein L35-2	WESTERN_FPL	EASTERN_FPL	6.77923	1.06e-15	1.66e-13
TRINITY_DN497_c0_g1_i38	60S ribosomal protein L7-2-like	WESTERN_FPL	EASTERN_FPL	6.80046	2.15e-13	2.3e-11
TRINITY_DN6366_c0_g3_i1	7-deoxyloganetic acid glucosyltransferase-like	WESTERN_FPL	EASTERN_FPL	-2.01268	0.00178553	0.0212517
TRINITY_DN6366_c0_g2_i1	7-deoxyloganetic acid glucosyltransferase-like	WESTERN_FPL	EASTERN_FPL	2.13329	0.000472614	0.00735718
TRINITY_DN8461_c0_g3_i1	7-deoxyloganetic acid glucosyltransferase-like	WESTERN_FPL	EASTERN_FPL	2.50308	0.000362641	0.00589253
TRINITY_DN30522_c0_g2_i2	7-deoxyloganetic acid glucosyltransferase-like	WESTERN_FPL	EASTERN_FPL	2.58716	0.00737727	0.0635303
TRINITY_DN4309_c0_g1_i1	7-deoxyloganetin glucosyltransferase-like	WESTERN_FPL	EASTERN_FPL	-2.16131	0.00385695	0.0387927
TRINITY_DN4309_c1_g1_i7	7-deoxyloganetin glucosyltransferase-like isoform X1	WESTERN_FPL	EASTERN_FPL	-3.14468	9.19e-10	5.15e-08
TRINITY_DN4309_c1_g1_i2	7-deoxyloganetin glucosyltransferase-like isoform X1	WESTERN_FPL	EASTERN_FPL	-2.91615	9.78e-05	0.00192727
TRINITY_DN4309_c1_g1_i9	7-deoxyloganetin glucosyltransferase-like isoform X1	WESTERN_FPL	EASTERN_FPL	-2.71713	0.0001605	0.00295668
TRINITY_DN11369_c0_g1_i5	7-deoxyloganetin glucosyltransferase-like isoform X2	WESTERN_FPL	EASTERN_FPL	4.50963	3.78e-05	0.000831546
TRINITY_DN27808_c0_g2_i1	AAA-ATPase ASD, mitochondrial-like	WESTERN_FPL	EASTERN_FPL	-5.40375	0.000214254	0.00378399
TRINITY_DN27808_c0_g2_i2	AAA-ATPase ASD, mitochondrial-like	WESTERN_FPL	EASTERN_FPL	10.4449	1.37e-16	2.5e-14
TRINITY_DN7183_c0_g1_i16	AAA-ATPase At3g50940-like	WESTERN_FPL	EASTERN_FPL	3.39073	0.000789841	0.0111687
TRINITY_DN13601_c0_g1_i1	AAA-ATPase At3g50940-like	WESTERN_FPL	EASTERN_FPL	4.26325	0.00044913	0.00704276
TRINITY_DN9140_c0_g1_i6	AAA-ATPase At3g50940-like	WESTERN_FPL	EASTERN_FPL	4.62279	8.34e-05	0.00167882
TRINITY_DN5771_c0_g3_i1	ABC transporter B family member 19-like	WESTERN_FPL	EASTERN_FPL	9.09642	6.5e-05	0.00134948
TRINITY_DN9557_c0_g1_i3	ABC transporter B family member 21-like	WESTERN_FPL	EASTERN_FPL	3.2187	2.36e-06	6.9e-05
TRINITY_DN3022_c0_g1_i22	ABC transporter B family member 9-like isoform X2	WESTERN_FPL	EASTERN_FPL	-4.36252	0.00242773	0.0269341
TRINITY_DN8696_c0_g1_i4	ABC transporter C family member 10-like	WESTERN_FPL	EASTERN_FPL	2.7612	2.16e-06	6.35e-05
TRINITY_DN35054_c0_g1_i1	ABC transporter C family member 10-like isoform X2	WESTERN_FPL	EASTERN_FPL	2.39223	0.000588655	0.00877071
TRINITY_DN1120_c0_g2_i20	ABC transporter C family member 12-like	WESTERN_FPL	EASTERN_FPL	2.00959	0.00139019	0.0175998
TRINITY_DN3080_c0_g2_i12	ABC transporter C family member 2-like	WESTERN_FPL	EASTERN_FPL	2.31046	0.00171793	0.020651
TRINITY_DN1120_c0_g1_i10	ABC transporter C family member 2-like	WESTERN_FPL	EASTERN_FPL	2.38715	2.35e-05	0.000546044
TRINITY_DN10199_c0_g1_i1	ABC transporter C family member 3-like	WESTERN_FPL	EASTERN_FPL	2.12558	0.00316246	0.033168
TRINITY_DN10199_c0_g3_i1	ABC transporter C family member 3-like	WESTERN_FPL	EASTERN_FPL	2.35998	0.000320313	0.00531902
TRINITY_DN10199_c0_g4_i1	ABC transporter C family member 3-like	WESTERN_FPL	EASTERN_FPL	3.51131	0.00187018	0.0220079
TRINITY_DN10199_c0_g2_i1	ABC transporter C family member 3-like isoform X1	WESTERN_FPL	EASTERN_FPL	3.26084	4.98e-08	2.02e-06
TRINITY_DN33421_c0_g1_i1	ABC transporter C family member 8 isoform X2	WESTERN_FPL	EASTERN_FPL	-6.5882	2.47e-09	1.26e-07
TRINITY_DN15946_c0_g1_i1	ABC transporter F family member 1	WESTERN_FPL	EASTERN_FPL	14.0344	6.59e-05	0.00136368
TRINITY_DN2050_c0_g1_i3	ABC transporter F family member 5	WESTERN_FPL	EASTERN_FPL	-2.24506	0.00187333	0.0220316
TRINITY_DN2050_c0_g1_i6	ABC transporter F family member 5-like	WESTERN_FPL	EASTERN_FPL	-2.12919	6.62e-05	0.00136926
TRINITY_DN8444_c0_g1_i1	ABC transporter G family member 35-like	WESTERN_FPL	EASTERN_FPL	2.8242	2.5e-07	8.78e-06
TRINITY_DN191_c0_g1_i10	ABC transporter I family member 17	WESTERN_FPL	EASTERN_FPL	-3.2737	0.0015824	0.0194274
TRINITY_DN845_c0_g1_i58	ABC transporter I family member 17	WESTERN_FPL	EASTERN_FPL	-2.88306	0.000701687	0.0101112
TRINITY_DN31254_c0_g1_i2	ABC transporter I family member 19	WESTERN_FPL	EASTERN_FPL	-2.08177	2.52e-05	0.000580505
TRINITY_DN3373_c0_g1_i2	ABC transporter I family member 20	WESTERN_FPL	EASTERN_FPL	-2.17298	2.43e-05	0.000563175
TRINITY_DN736_c0_g1_i1	ABC transporter I family member 6, chloroplastic	WESTERN_FPL	EASTERN_FPL	-11.937	8.58e-29	7.52e-26
TRINITY_DN736_c0_g1_i4	ABC transporter I family member 6, chloroplastic	WESTERN_FPL	EASTERN_FPL	2.34341	0.00803711	0.0679627
TRINITY_DN10295_c0_g1_i13	abhydrolase domain-containing protein abhd-5.2 isoform X1	WESTERN_FPL	EASTERN_FPL	-5.5398	8.78e-12	7.17e-10
TRINITY_DN1626_c0_g1_i11	abscisic acid 8'-hydroxylase 4-like	WESTERN_FPL	EASTERN_FPL	-2.66186	0.000486471	0.0075364
TRINITY_DN1626_c0_g1_i6	abscisic acid 8'-hydroxylase 4-like	WESTERN_FPL	EASTERN_FPL	-2.41469	0.00893378	0.0734189
TRINITY_DN23530_c0_g1_i9	ABSCISIC ACID-INSENSITIVE 5-like protein 7	WESTERN_FPL	EASTERN_FPL	-5.03186	2.87e-05	0.000651589
TRINITY_DN5220_c0_g1_i1	acetylajmalan esterase-like	WESTERN_FPL	EASTERN_FPL	3.81591	6.02e-05	0.00126238
TRINITY_DN4315_c0_g1_i19	acid beta-fructofuranosidase-like	WESTERN_FPL	EASTERN_FPL	-5.06995	0.00157066	0.0193387
TRINITY_DN2415_c0_g1_i9	acidic endochitinase-like	WESTERN_FPL	EASTERN_FPL	3.16131	0.00803961	0.0679658
TRINITY_DN2415_c0_g1_i2	acidic endochitinase-like	WESTERN_FPL	EASTERN_FPL	3.28926	3.14e-05	0.000707976
TRINITY_DN7276_c0_g1_i5	acidic leucine-rich nuclear phosphoprotein 32-related protein	WESTERN_FPL	EASTERN_FPL	8.06457	2.06e-08	8.92e-07
TRINITY_DN1049_c0_g1_i11	ACT domain-containing protein ACR10-like	WESTERN_FPL	EASTERN_FPL	3.29704	0.00708911	0.0615075
TRINITY_DN114_c0_g1_i6	ACT domain-containing protein ACR11	WESTERN_FPL	EASTERN_FPL	10.8381	5.18e-18	1.23e-15
TRINITY_DN114_c0_g1_i32	ACT domain-containing protein ACR11-like	WESTERN_FPL	EASTERN_FPL	8.15285	0.00151821	0.0188131
TRINITY_DN789_c0_g2_i19	actin cytoskeleton-regulatory complex protein PAN1	WESTERN_FPL	EASTERN_FPL	-8.85794	1.75e-09	9.26e-08
TRINITY_DN789_c0_g2_i7	actin cytoskeleton-regulatory complex protein PAN1	WESTERN_FPL	EASTERN_FPL	-5.81436	1.81e-27	1.39e-24
TRINITY_DN789_c0_g2_i16	actin cytoskeleton-regulatory complex protein PAN1	WESTERN_FPL	EASTERN_FPL	-2.49305	2.01e-08	8.71e-07
TRINITY_DN19871_c0_g1_i18	Actin T1-like protein	WESTERN_FPL	EASTERN_FPL	-4.08273	6.32e-05	0.00131756
TRINITY_DN30131_c0_g1_i3	actin-related protein 2/3 complex subunit 4	WESTERN_FPL	EASTERN_FPL	-10.8353	2.72e-19	7.82e-17
TRINITY_DN19752_c0_g1_i2	acyl carrier protein 1, chloroplastic-like	WESTERN_FPL	EASTERN_FPL	-10.2359	0.000555757	0.00838745
TRINITY_DN8982_c0_g1_i1	acyl-coenzyme A oxidase 3, peroxisomal-like isoform X1	WESTERN_FPL	EASTERN_FPL	3.03815	0.000436451	0.00688311
TRINITY_DN3246_c0_g2_i4	acylsugar acyltransferase 3-like	WESTERN_FPL	EASTERN_FPL	-7.15775	2e-10	1.27e-08
TRINITY_DN1145_c0_g1_i25	acyltransferase-like protein At1g54570, chloroplastic	WESTERN_FPL	EASTERN_FPL	-3.38702	0.000558449	0.00842479
TRINITY_DN1145_c0_g1_i29	acyltransferase-like protein At1g54570, chloroplastic	WESTERN_FPL	EASTERN_FPL	-3.16657	0.00123521	0.0161028
TRINITY_DN1145_c0_g1_i2	acyltransferase-like protein At1g54570, chloroplastic	WESTERN_FPL	EASTERN_FPL	-2.39849	1.22e-07	4.58e-06
TRINITY_DN1145_c0_g1_i11	acyltransferase-like protein At1g54570, chloroplastic	WESTERN_FPL	EASTERN_FPL	-2.05554	0.000106522	0.00206694
TRINITY_DN16062_c0_g1_i4	acyltransferase-like protein At3g26840, chloroplastic isoform X2	WESTERN_FPL	EASTERN_FPL	-9.71111	1.51e-11	1.17e-09
TRINITY_DN16735_c0_g1_i15	ADP-ribosylation factor	WESTERN_FPL	EASTERN_FPL	-4.46844	7.15e-11	4.93e-09
TRINITY_DN28507_c0_g2_i1	Agamous like protein	WESTERN_FPL	EASTERN_FPL	-2.92935	9.12e-06	0.000236185
TRINITY_DN12028_c0_g1_i1	agamous-like MADS-box protein AGL27 isoform X1	WESTERN_FPL	EASTERN_FPL	5.57347	5.23e-08	2.11e-06
TRINITY_DN1202_c0_g3_i12	agamous-like MADS-box protein AGL6 isoform X4	WESTERN_FPL	EASTERN_FPL	-10.4572	1.66e-08	7.27e-07
TRINITY_DN1632_c0_g1_i6	agamous-like MADS-box protein AGL9 homolog	WESTERN_FPL	EASTERN_FPL	-3.79337	9.88e-07	3.11e-05
TRINITY_DN1735_c0_g1_i7	agamous-like MADS-box protein AGL9 homolog	WESTERN_FPL	EASTERN_FPL	-3.59596	0.00126533	0.0163903
TRINITY_DN1632_c0_g1_i1	Agamous-like MADS-box protein AGL9 isogeny	WESTERN_FPL	EASTERN_FPL	-8.76708	2.39e-10	1.49e-08
TRINITY_DN1632_c0_g1_i4	Agamous-like MADS-box protein AGL9 isogeny	WESTERN_FPL	EASTERN_FPL	-4.5376	0.00281315	0.0303036
TRINITY_DN154_c0_g1_i16	Agamous-like MADS-box protein AGL9 isogeny	WESTERN_FPL	EASTERN_FPL	-4.06408	6.53e-12	5.49e-10
TRINITY_DN1428_c0_g1_i4	agamous-like MADS-box protein MADS9	WESTERN_FPL	EASTERN_FPL	-4.32122	0.00881832	0.0728302
TRINITY_DN1255_c0_g1_i14	ALA-interacting subunit 3	WESTERN_FPL	EASTERN_FPL	8.69587	0.00317198	0.0332588
TRINITY_DN1355_c0_g1_i4	ALA-interacting subunit 3-like	WESTERN_FPL	EASTERN_FPL	-3.67014	2.43e-05	0.000563175
TRINITY_DN1545_c0_g1_i3	ALBINO3-like protein 1, chloroplastic	WESTERN_FPL	EASTERN_FPL	-2.92685	0.000244139	0.00423266
TRINITY_DN1785_c0_g1_i24	aldehyde dehydrogenase family 2 member C4-like	WESTERN_FPL	EASTERN_FPL	-2.4899	0.000335954	0.00552877
TRINITY_DN2453_c0_g1_i36	aldehyde dehydrogenase family 3 member H1 isoform X2	WESTERN_FPL	EASTERN_FPL	5.42145	0.000276401	0.00469906
TRINITY_DN2453_c0_g1_i17	aldehyde dehydrogenase family 3 member H1-like	WESTERN_FPL	EASTERN_FPL	-11.6932	8.68e-15	1.22e-12
TRINITY_DN2453_c0_g2_i1	aldehyde dehydrogenase family 3 member H1-like	WESTERN_FPL	EASTERN_FPL	-2.97452	0.000879821	0.012176
TRINITY_DN2453_c0_g1_i6	aldehyde dehydrogenase family 3 member H1-like	WESTERN_FPL	EASTERN_FPL	-2.26612	0.000543477	0.00824447
TRINITY_DN8584_c0_g1_i2	aldehyde oxidase GLOX	WESTERN_FPL	EASTERN_FPL	2.06325	0.00840271	0.0700831
TRINITY_DN364_c0_g7_i1	aldehyde oxidase GLOX-like	WESTERN_FPL	EASTERN_FPL	11.8801	3.16e-15	4.66e-13
TRINITY_DN3095_c0_g1_i6	Aldolase superfamily protein	WESTERN_FPL	EASTERN_FPL	3.40553	0.00293025	0.0312508
TRINITY_DN5375_c0_g2_i9	aldose 1-epimerase	WESTERN_FPL	EASTERN_FPL	5.56551	6.2e-06	0.000166232
TRINITY_DN2315_c0_g1_i28	alkaline/neutral invertase A, mitochondrial-like	WESTERN_FPL	EASTERN_FPL	-3.39446	9.56e-05	0.00189012
TRINITY_DN18145_c0_g3_i1	alkane hydroxylase MAH1-like	WESTERN_FPL	EASTERN_FPL	3.05302	0.00696353	0.0607784
TRINITY_DN2863_c0_g1_i9	alpha carbonic anhydrase 7-like	WESTERN_FPL	EASTERN_FPL	7.91911	2.49e-07	8.78e-06
TRINITY_DN6124_c0_g1_i17	alpha/beta hydrolase domain-containing protein 17B	WESTERN_FPL	EASTERN_FPL	5.28486	4.54e-09	2.2e-07
TRINITY_DN4480_c0_g1_i12	alpha/beta hydrolases superfamily protein	WESTERN_FPL	EASTERN_FPL	8.21147	5.38e-18	1.27e-15
TRINITY_DN1705_c0_g1_i2	alpha/beta-Hydrolases superfamily protein	WESTERN_FPL	EASTERN_FPL	-4.1829	0.000748798	0.0106818
TRINITY_DN1705_c0_g1_i8	alpha/beta-Hydrolases superfamily protein	WESTERN_FPL	EASTERN_FPL	-3.61059	0.00112595	0.0149724
TRINITY_DN1705_c0_g1_i7	Alpha/beta-Hydrolases superfamily protein	WESTERN_FPL	EASTERN_FPL	-3.36512	0.000833624	0.0116575
TRINITY_DN10165_c0_g1_i2	Alpha/beta-Hydrolases superfamily protein isoform 1	WESTERN_FPL	EASTERN_FPL	-2.19424	0.00139403	0.017631
TRINITY_DN3147_c0_g1_i12	alpha-crystallin domain 32.1	WESTERN_FPL	EASTERN_FPL	-3.79951	1.39e-10	9.05e-09
TRINITY_DN7195_c0_g1_i11	alpha-glucosidase-like isoform X1	WESTERN_FPL	EASTERN_FPL	-8.01113	3.88e-10	2.33e-08
TRINITY_DN27400_c0_g1_i1	alpha-L-fucosidase 1-like	WESTERN_FPL	EASTERN_FPL	3.83617	1.06e-06	3.32e-05
TRINITY_DN3051_c0_g1_i13	alpha-L-fucosidase 2-like isoform X1	WESTERN_FPL	EASTERN_FPL	2.45643	0.00170721	0.0205349
TRINITY_DN15166_c0_g1_i1	alpha-L-fucosidase 2-like isoform X2	WESTERN_FPL	EASTERN_FPL	2.76968	0.000321801	0.00533913
TRINITY_DN19480_c0_g1_i3	alpha-mannosidase At3g26720 isoform X1	WESTERN_FPL	EASTERN_FPL	-2.51977	4.04e-09	1.98e-07
TRINITY_DN3485_c0_g1_i12	alternative NAD(P)H-ubiquinone oxidoreductase C1, chloroplastic/mitochondrial	WESTERN_FPL	EASTERN_FPL	-2.20169	0.00454101	0.0439884
TRINITY_DN2818_c0_g1_i13	Amelogenin, X like	WESTERN_FPL	EASTERN_FPL	-11.5988	1.52e-15	2.35e-13
TRINITY_DN3574_c0_g1_i1	amino acid permease 6-like	WESTERN_FPL	EASTERN_FPL	-2.04341	0.00450604	0.0437174
TRINITY_DN419_c0_g1_i238	aminopeptidase M1-like isoform X2	WESTERN_FPL	EASTERN_FPL	-2.46011	0.00444529	0.0433352
TRINITY_DN419_c0_g1_i65	aminopeptidase M1-like isoform X2	WESTERN_FPL	EASTERN_FPL	-2.12357	7.78e-05	0.00157956
TRINITY_DN17023_c0_g1_i1	ammonium transporter 1 member 1	WESTERN_FPL	EASTERN_FPL	2.05676	0.000355013	0.00579299
TRINITY_DN19881_c1_g1_i2	ammonium transporter 3 member 1-like	WESTERN_FPL	EASTERN_FPL	4.87634	2.71e-05	0.000619574
TRINITY_DN19881_c1_g1_i3	ammonium transporter 3 member 3-like	WESTERN_FPL	EASTERN_FPL	6.17977	7.17e-05	0.00146888
TRINITY_DN1044_c0_g4_i1	AMP deaminase	WESTERN_FPL	EASTERN_FPL	-4.16696	0.00261817	0.0286206
TRINITY_DN23234_c0_g1_i1	ankyrin repeat and SAM domain-containing protein 1A-like isoform X2	WESTERN_FPL	EASTERN_FPL	5.2745	0.000874452	0.0121207
TRINITY_DN32290_c0_g2_i2	Ankyrin repeat domain-containing protein	WESTERN_FPL	EASTERN_FPL	2.2503	0.00018224	0.0032862
TRINITY_DN2599_c0_g1_i36	ankyrin repeat domain-containing protein 39-like	WESTERN_FPL	EASTERN_FPL	6.59308	2.2e-06	6.46e-05
TRINITY_DN8611_c0_g1_i3	ankyrin repeat-containing protein At3g12360-like	WESTERN_FPL	EASTERN_FPL	2.89188	1.45e-08	6.39e-07
TRINITY_DN8611_c0_g1_i2	ankyrin repeat-containing protein At3g12360-like	WESTERN_FPL	EASTERN_FPL	2.89444	2.07e-06	6.11e-05
TRINITY_DN9796_c0_g1_i4	ankyrin repeat-containing protein At3g12360-like	WESTERN_FPL	EASTERN_FPL	4.0478	1.02e-08	4.64e-07
TRINITY_DN9796_c0_g1_i18	ankyrin repeat-containing protein At3g12360-like	WESTERN_FPL	EASTERN_FPL	4.49174	4.39e-07	1.49e-05
TRINITY_DN8611_c0_g4_i1	ankyrin repeat-containing protein At3g12360-like isoform X1	WESTERN_FPL	EASTERN_FPL	2.18968	0.0002861	0.00484049
TRINITY_DN8611_c0_g1_i4	ankyrin repeat-containing protein At3g12360-like isoform X1	WESTERN_FPL	EASTERN_FPL	2.41495	1.21e-06	3.74e-05
TRINITY_DN19778_c0_g4_i1	ankyrin repeat-containing protein At5g02620-like	WESTERN_FPL	EASTERN_FPL	2.49533	0.000486061	0.00753307
TRINITY_DN692_c0_g1_i12	ankyrin repeat-containing protein At5g02620-like	WESTERN_FPL	EASTERN_FPL	6.84268	0.00638165	0.056879
TRINITY_DN16684_c0_g1_i1	ankyrin repeat-containing protein At5g02620-like	WESTERN_FPL	EASTERN_FPL	7.95586	2.74e-07	9.56e-06
TRINITY_DN2313_c0_g1_i14	ankyrin repeat-containing protein At5g02620-like	WESTERN_FPL	EASTERN_FPL	10.1376	0.00149355	0.0186031
TRINITY_DN2313_c0_g1_i5	ankyrin repeat-containing protein At5g02620-like	WESTERN_FPL	EASTERN_FPL	11.8207	2.46e-05	0.000568979
TRINITY_DN1350_c0_g1_i29	ankyrin repeat-containing protein At5g02620-like isoform X1	WESTERN_FPL	EASTERN_FPL	3.28627	0.0055646	0.0515794
TRINITY_DN24490_c1_g1_i1	ankyrin-3-like isoform X1	WESTERN_FPL	EASTERN_FPL	3.757	0.000812696	0.0114373
TRINITY_DN24490_c1_g1_i2	ankyrin-3-like isoform X3	WESTERN_FPL	EASTERN_FPL	4.91353	0.00509961	0.0481796
TRINITY_DN31862_c0_g1_i2	Annexin D5	WESTERN_FPL	EASTERN_FPL	-10.2053	1.98e-13	2.14e-11
TRINITY_DN9613_c0_g1_i41	annexin D5-like	WESTERN_FPL	EASTERN_FPL	-3.93945	1.05e-09	5.78e-08
TRINITY_DN6365_c0_g1_i1	anthocyanidin 3-O-glucosyltransferase 2-like	WESTERN_FPL	EASTERN_FPL	-3.39311	0.000200156	0.0035548
TRINITY_DN2397_c0_g1_i14	anthranilate phosphoribosyltransferase	WESTERN_FPL	EASTERN_FPL	-6.99415	9.85e-13	9.49e-11
TRINITY_DN9625_c0_g1_i11	AP2/ERF and B3 domain-containing transcription factor At1g51120-like	WESTERN_FPL	EASTERN_FPL	-2.30388	0.00891022	0.0733173
TRINITY_DN4827_c0_g1_i7	AP2/ERF transcription factor	WESTERN_FPL	EASTERN_FPL	9.0894	7.43e-17	1.43e-14
TRINITY_DN2230_c0_g1_i22	AP2-like ethylene-responsive transcription factor ANT	WESTERN_FPL	EASTERN_FPL	-10.691	1.78e-19	5.23e-17
TRINITY_DN2230_c0_g1_i13	AP2-like ethylene-responsive transcription factor ANT	WESTERN_FPL	EASTERN_FPL	2.42796	0.00138544	0.017557
TRINITY_DN2230_c0_g1_i3	AP2-like ethylene-responsive transcription factor ANT	WESTERN_FPL	EASTERN_FPL	3.11032	0.00956341	0.077226
TRINITY_DN2230_c0_g1_i12	AP2-like ethylene-responsive transcription factor ANT	WESTERN_FPL	EASTERN_FPL	10.9777	3.68e-10	2.21e-08
TRINITY_DN9948_c0_g1_i1	apoptosis inhibitor 5-like protein API5	WESTERN_FPL	EASTERN_FPL	11.1106	0.00103614	0.0139703
TRINITY_DN3414_c0_g1_i12	aquaporin PIP2-1-like	WESTERN_FPL	EASTERN_FPL	5.27269	3.41e-07	1.18e-05
TRINITY_DN1293_c0_g1_i36	ascorbate peroxidase	WESTERN_FPL	EASTERN_FPL	-10.9225	0.000652754	0.00950906
TRINITY_DN1293_c0_g1_i18	ascorbate peroxidase	WESTERN_FPL	EASTERN_FPL	-10.0791	0.00119739	0.0157374
TRINITY_DN6023_c0_g1_i1	asparagine synthetase [glutamine-hydrolyzing]	WESTERN_FPL	EASTERN_FPL	-4.76128	0.000110357	0.00212958
TRINITY_DN9705_c0_g1_i84	asparagine--tRNA ligase, chloroplastic mitochondrial-like	WESTERN_FPL	EASTERN_FPL	9.14407	4.05e-12	3.53e-10
TRINITY_DN9705_c0_g1_i33	asparagine--tRNA ligase, chloroplastic/mitochondrial	WESTERN_FPL	EASTERN_FPL	2.53744	1.34e-07	5.01e-06
TRINITY_DN9705_c0_g1_i34	asparagine--tRNA ligase, chloroplastic/mitochondrial-like isoform X2	WESTERN_FPL	EASTERN_FPL	2.10176	9.85e-06	0.000252479
TRINITY_DN1642_c2_g1_i22	aspartic proteinase Asp1-like isoform X1	WESTERN_FPL	EASTERN_FPL	2.12185	0.00633999	0.0565992
TRINITY_DN20600_c0_g2_i2	aspartic proteinase nepenthesin-1	WESTERN_FPL	EASTERN_FPL	2.47514	0.00616619	0.0554195
TRINITY_DN20600_c0_g1_i1	aspartic proteinase nepenthesin-1	WESTERN_FPL	EASTERN_FPL	2.61183	0.00960444	0.0774618
TRINITY_DN4295_c0_g2_i3	aspartyl protease family protein At5g10770-like	WESTERN_FPL	EASTERN_FPL	4.84038	1.24e-10	8.2e-09
TRINITY_DN696_c0_g1_i53	AT-hook motif nuclear-localized protein 3-like	WESTERN_FPL	EASTERN_FPL	8.68066	1.3e-12	1.22e-10
TRINITY_DN2241_c0_g1_i12	AT-hook motif nuclear-localized protein 9	WESTERN_FPL	EASTERN_FPL	-3.76439	2.09e-07	7.52e-06
TRINITY_DN25449_c0_g2_i10	ATP synthase mitochondrial F1 complex assembly factor 1-like isoform X1	WESTERN_FPL	EASTERN_FPL	7.76672	1.65e-09	8.76e-08
TRINITY_DN4881_c0_g2_i1	ATP synthase subunit delta', mitochondrial	WESTERN_FPL	EASTERN_FPL	-6.54412	7.43e-11	5.1e-09
TRINITY_DN4881_c0_g2_i3	ATP synthase subunit delta', mitochondrial	WESTERN_FPL	EASTERN_FPL	5.37225	0.000120616	0.00230452
TRINITY_DN11427_c0_g2_i1	ATP synthase subunit gamma, mitochondrial-like	WESTERN_FPL	EASTERN_FPL	8.61793	0.00360791	0.0367411
TRINITY_DN22395_c0_g2_i2	ATPase ASNA1 homolog	WESTERN_FPL	EASTERN_FPL	-11.0008	1.39e-11	1.09e-09
TRINITY_DN22395_c0_g2_i3	ATPase ASNA1 homolog	WESTERN_FPL	EASTERN_FPL	-8.11598	1.89e-06	5.61e-05
TRINITY_DN1900_c0_g1_i4	ATPase family AAA domain-containing protein	WESTERN_FPL	EASTERN_FPL	-10.0559	0.000735837	0.0105285
TRINITY_DN16812_c0_g4_i1	ATP-dependent Clp protease adapter protein CLPS1, chloroplastic-like	WESTERN_FPL	EASTERN_FPL	-2.14566	0.000552882	0.00835387
TRINITY_DN3976_c0_g1_i1	ATP-dependent Clp protease proteolytic subunit 5, chloroplastic	WESTERN_FPL	EASTERN_FPL	-2.67197	9.09e-06	0.000235684
TRINITY_DN6009_c0_g1_i14	ATP-dependent Clp protease proteolytic subunit-related protein 1, chloroplastic	WESTERN_FPL	EASTERN_FPL	10.9627	3.67e-24	2.05e-21
TRINITY_DN25715_c0_g2_i1	ATP-dependent DNA helicase pif1-like	WESTERN_FPL	EASTERN_FPL	-8.7694	0.00181557	0.0215424
TRINITY_DN3739_c0_g2_i1	ATP-dependent DNA helicase PIF1-like	WESTERN_FPL	EASTERN_FPL	-4.95006	0.000438857	0.00690693
TRINITY_DN17287_c0_g2_i1	ATP-dependent DNA helicase PIF1-like	WESTERN_FPL	EASTERN_FPL	8.7016	0.00105266	0.0141585
TRINITY_DN64_c0_g1_i3	ATP-dependent RNA helicase dbp2-like	WESTERN_FPL	EASTERN_FPL	-7.31732	3.2e-14	3.99e-12
TRINITY_DN5173_c0_g1_i6	ATP-dependent RNA helicase DEAH13 isoform X2	WESTERN_FPL	EASTERN_FPL	-2.34001	0.000566867	0.00852843
TRINITY_DN4232_c0_g1_i4	ATP-dependent zinc metalloprotease FTSH 2, chloroplastic	WESTERN_FPL	EASTERN_FPL	-2.12833	3.6e-06	0.00010181
TRINITY_DN6261_c0_g1_i2	ATP-dependent zinc metalloprotease FTSH 4, mitochondrial isoform X1	WESTERN_FPL	EASTERN_FPL	8.0909	2.66e-10	1.64e-08
TRINITY_DN3492_c0_g1_i7	ATP-dependent zinc metalloprotease FTSH, chloroplastic	WESTERN_FPL	EASTERN_FPL	-2.05647	6.28e-07	2.06e-05
TRINITY_DN2792_c0_g2_i1	ATP-dependent zinc metalloprotease FTSH, chloroplastic-like	WESTERN_FPL	EASTERN_FPL	-4.55189	6.07e-05	0.00127063
TRINITY_DN6535_c0_g1_i8	AT-rich interactive domain-containing protein 4	WESTERN_FPL	EASTERN_FPL	4.68982	1.32e-05	0.000327195
TRINITY_DN13779_c0_g1_i10	AUGMIN subunit 8	WESTERN_FPL	EASTERN_FPL	-4.47872	8.73e-11	5.92e-09
TRINITY_DN11789_c0_g2_i2	autophagy-related protein 101	WESTERN_FPL	EASTERN_FPL	9.94503	0.000510818	0.00783007
TRINITY_DN12170_c0_g1_i5	autophagy-related protein 18a-like	WESTERN_FPL	EASTERN_FPL	-6.45165	8.63e-08	3.34e-06
TRINITY_DN562_c0_g1_i19	auxin influx transport protein	WESTERN_FPL	EASTERN_FPL	-4.92137	0.000410582	0.00654201
TRINITY_DN350_c0_g1_i16	auxin response factor 15	WESTERN_FPL	EASTERN_FPL	-3.4147	1.88e-06	5.58e-05
TRINITY_DN2394_c0_g1_i15	auxin response factor 19-like	WESTERN_FPL	EASTERN_FPL	8.12446	1.9e-05	0.000451106
TRINITY_DN9044_c0_g1_i36	auxin response factor 9 isoform X2	WESTERN_FPL	EASTERN_FPL	-7.89362	2.59e-17	5.37e-15
TRINITY_DN1992_c0_g1_i32	auxin-responsive protein IAA16-like	WESTERN_FPL	EASTERN_FPL	-9.77005	2.86e-07	9.92e-06
TRINITY_DN1992_c0_g1_i13	auxin-responsive protein IAA16-like	WESTERN_FPL	EASTERN_FPL	-5.15364	5.04e-11	3.55e-09
TRINITY_DN3838_c0_g1_i1	auxin-responsive protein IAA7-like	WESTERN_FPL	EASTERN_FPL	2.32983	0.00305392	0.0322665
TRINITY_DN7094_c0_g2_i2	B3 DNA binding domain-containing protein	WESTERN_FPL	EASTERN_FPL	2.51465	2.71e-05	0.000619574
TRINITY_DN4343_c0_g1_i3	B3 domain-containing transcription factor VRN1-like	WESTERN_FPL	EASTERN_FPL	-3.6707	0.00273217	0.0295965
TRINITY_DN1825_c0_g1_i1	BAG family molecular chaperone regulator 7	WESTERN_FPL	EASTERN_FPL	-2.00075	0.00611691	0.0551308
TRINITY_DN1172_c0_g1_i6	basic leucine zipper 43-like	WESTERN_FPL	EASTERN_FPL	-4.71522	0.00823125	0.0691314
TRINITY_DN9934_c0_g1_i1	B-box domain protein 30-like	WESTERN_FPL	EASTERN_FPL	-4.64432	1.97e-05	0.000466513
TRINITY_DN10579_c0_g1_i1	B-box domain protein 30-like	WESTERN_FPL	EASTERN_FPL	-4.47671	1.38e-06	4.21e-05
TRINITY_DN9934_c1_g1_i1	B-box domain protein 30-like	WESTERN_FPL	EASTERN_FPL	-4.09851	5.31e-05	0.00113087
TRINITY_DN8839_c0_g2_i2	B-box zinc finger protein 22-like	WESTERN_FPL	EASTERN_FPL	-11.5568	1.71e-31	1.88e-28
TRINITY_DN8839_c0_g1_i2	B-box zinc finger protein 22-like	WESTERN_FPL	EASTERN_FPL	-2.69041	0.000360518	0.00586298
TRINITY_DN3543_c0_g1_i1	B-box zinc finger protein 24-like	WESTERN_FPL	EASTERN_FPL	-3.42947	1.11e-05	0.00027947
TRINITY_DN3543_c0_g1_i6	B-box zinc finger protein 24-like	WESTERN_FPL	EASTERN_FPL	-2.5121	5.21e-05	0.00111209
TRINITY_DN3543_c0_g1_i3	B-box zinc finger protein 24-like	WESTERN_FPL	EASTERN_FPL	5.15168	0.000471589	0.00734419
TRINITY_DN4866_c0_g1_i2	B-box zinc finger protein 32	WESTERN_FPL	EASTERN_FPL	-2.53251	0.00240215	0.0266963
TRINITY_DN3570_c0_g1_i2	B-cell receptor-associated protein 31-like	WESTERN_FPL	EASTERN_FPL	-10.5333	2.04e-08	8.82e-07
TRINITY_DN836_c2_g1_i2	BEACH domain-containing protein B-like isoform X1	WESTERN_FPL	EASTERN_FPL	11.3337	3.23e-05	0.000726098
TRINITY_DN9247_c0_g1_i13	BEL1-like homeodomain protein 1	WESTERN_FPL	EASTERN_FPL	-2.07701	0.000240711	0.00418263
TRINITY_DN13921_c0_g3_i1	BEL1-like homeodomain protein 8	WESTERN_FPL	EASTERN_FPL	-3.46887	0.00047051	0.00733391
TRINITY_DN10266_c0_g1_i15	benzoate carboxyl methyltransferase-like	WESTERN_FPL	EASTERN_FPL	4.06818	0.00385764	0.0387927
TRINITY_DN28927_c0_g1_i12	Beta-1,3-galactosyltransferase GALT1	WESTERN_FPL	EASTERN_FPL	-2.65958	0.00135132	0.0172207
TRINITY_DN22049_c0_g1_i1	beta-1,4-xylosyltransferase IRX9-like	WESTERN_FPL	EASTERN_FPL	2.38528	0.000171313	0.00312159
TRINITY_DN23152_c0_g3_i1	beta-amyrin synthase	WESTERN_FPL	EASTERN_FPL	-10.0572	2.74e-19	7.82e-17
TRINITY_DN8343_c0_g1_i18	beta-carotene hydroxylase 2, chloroplastic-like	WESTERN_FPL	EASTERN_FPL	-6.83839	4.71e-06	0.000129552
TRINITY_DN26230_c0_g1_i1	beta-caryophyllene synthase	WESTERN_FPL	EASTERN_FPL	2.7982	2.93e-06	8.37e-05
TRINITY_DN18101_c0_g1_i3	beta-fructofuranosidase, insoluble isoenzyme 1	WESTERN_FPL	EASTERN_FPL	2.92666	0.00352493	0.0360902
TRINITY_DN2275_c2_g1_i3	beta-fructofuranosidase, insoluble isoenzyme CWINV1-like isoform X1	WESTERN_FPL	EASTERN_FPL	2.02847	0.00452814	0.0438926
TRINITY_DN2275_c2_g1_i1	beta-fructofuranosidase, insoluble isoenzyme CWINV1-like isoform X1	WESTERN_FPL	EASTERN_FPL	2.23008	0.00393349	0.0393095
TRINITY_DN2517_c0_g1_i2	beta-galactosidase 3 isoform X2	WESTERN_FPL	EASTERN_FPL	5.08098	0.000472949	0.00735942
TRINITY_DN2699_c0_g1_i60	beta-galactosidase 3-like	WESTERN_FPL	EASTERN_FPL	2.43579	0.00805215	0.0680055
TRINITY_DN2699_c0_g1_i92	beta-galactosidase 5	WESTERN_FPL	EASTERN_FPL	6.17	0.00423537	0.0416784
TRINITY_DN9_c0_g1_i95	beta-galactosidase 8	WESTERN_FPL	EASTERN_FPL	-8.12188	6.23e-09	2.95e-07
TRINITY_DN4187_c0_g1_i21	beta-glucosidase 40	WESTERN_FPL	EASTERN_FPL	-2.07828	0.000865381	0.0120123
TRINITY_DN4294_c0_g3_i2	beta-glucosidase 44-like	WESTERN_FPL	EASTERN_FPL	-10.4599	2.13e-17	4.49e-15
TRINITY_DN5583_c0_g1_i2	beta-glucosidase BoGH3B-like	WESTERN_FPL	EASTERN_FPL	2.52457	0.000103718	0.00202359
TRINITY_DN3069_c0_g1_i15	beta-glucosidase BoGH3B-like isoform X1	WESTERN_FPL	EASTERN_FPL	-9.99522	9.72e-16	1.54e-13
TRINITY_DN3069_c0_g1_i1	beta-glucosidase BoGH3B-like isoform X1	WESTERN_FPL	EASTERN_FPL	-4.58435	1.27e-06	3.92e-05
TRINITY_DN572_c0_g1_i10	beta-glucosidase-like SFR2, chloroplastic isoform X1	WESTERN_FPL	EASTERN_FPL	3.54961	1.23e-09	6.7e-08
TRINITY_DN572_c0_g1_i35	beta-glucosidase-like SFR2, chloroplastic isoform X1	WESTERN_FPL	EASTERN_FPL	3.76754	2.57e-08	1.09e-06
TRINITY_DN2387_c0_g2_i17	beta-mannosyltransferase 2-like	WESTERN_FPL	EASTERN_FPL	-4.06923	0.00818454	0.068814
TRINITY_DN12784_c0_g1_i1	BIC	WESTERN_FPL	EASTERN_FPL	-7.80157	7.05e-06	0.000186292
TRINITY_DN13350_c0_g1_i1	BIC	WESTERN_FPL	EASTERN_FPL	-2.95838	0.00612731	0.0552056
TRINITY_DN13350_c0_g1_i4	BIC	WESTERN_FPL	EASTERN_FPL	-2.95405	4.62e-06	0.000127505
TRINITY_DN37218_c0_g1_i1	bidirectional sugar transporter SWEET17-like	WESTERN_FPL	EASTERN_FPL	4.32589	0.00061395	0.00906243
TRINITY_DN3804_c0_g1_i1	bidirectional sugar transporter SWEET2a-like	WESTERN_FPL	EASTERN_FPL	2.15287	0.00106792	0.0143337
TRINITY_DN7512_c0_g1_i2	bidirectional sugar transporter SWEET3	WESTERN_FPL	EASTERN_FPL	2.29512	0.0020158	0.0232952
TRINITY_DN15_c0_g2_i1	bifunctional epoxide hydrolase 2-like	WESTERN_FPL	EASTERN_FPL	2.1847	7.19e-07	2.32e-05
TRINITY_DN28117_c0_g2_i1	Bifunctional fucokinase/fucose pyrophosphorylase	WESTERN_FPL	EASTERN_FPL	2.79656	2.81e-06	8.08e-05
TRINITY_DN1878_c0_g1_i51	Binding isoform 1	WESTERN_FPL	EASTERN_FPL	7.88552	1.81e-06	5.38e-05
TRINITY_DN2043_c0_g1_i7	binding partner of ACD11 1-like	WESTERN_FPL	EASTERN_FPL	2.05196	0.000224088	0.00393275
TRINITY_DN8284_c0_g1_i20	binding partner of ACD11 1-like isoform X1	WESTERN_FPL	EASTERN_FPL	-2.52917	4.17e-05	0.000906891
TRINITY_DN28271_c0_g1_i3	blue copper protein-like	WESTERN_FPL	EASTERN_FPL	-3.34441	5.39e-10	3.16e-08
TRINITY_DN21187_c0_g1_i1	blue copper protein-like	WESTERN_FPL	EASTERN_FPL	2.84436	0.00122528	0.0160004
TRINITY_DN6378_c0_g1_i5	branched-chain-amino-acid aminotransferase 2, chloroplastic-like	WESTERN_FPL	EASTERN_FPL	2.03381	0.00390878	0.0391436
TRINITY_DN25999_c0_g1_i6	branched-chain-amino-acid aminotransferase 2, chloroplastic-like isoform X1	WESTERN_FPL	EASTERN_FPL	2.36815	0.00297158	0.0315913
TRINITY_DN2418_c0_g1_i2	BRASSINOSTEROID INSENSITIVE 1-associated receptor kinase 1-like	WESTERN_FPL	EASTERN_FPL	5.57958	0.000585853	0.00873909
TRINITY_DN29119_c0_g2_i5	BRO1 domain-containing protein	WESTERN_FPL	EASTERN_FPL	-2.15166	0.00981302	0.0786816
TRINITY_DN12213_c0_g2_i1	BTB/POZ domain-containing protein POB1-like	WESTERN_FPL	EASTERN_FPL	4.78319	3.6e-06	0.00010181
TRINITY_DN3319_c0_g1_i2	bZIP transcription factor 53-like	WESTERN_FPL	EASTERN_FPL	9.3072	0.000587898	0.00876282
TRINITY_DN16885_c0_g1_i3	C2H2-like zinc finger protein	WESTERN_FPL	EASTERN_FPL	9.27682	0.00216574	0.0246513
TRINITY_DN2771_c0_g2_i7	cactin isoform X2	WESTERN_FPL	EASTERN_FPL	8.07893	1.2e-14	1.65e-12
TRINITY_DN37420_c0_g1_i1	caffeoyl-CoA O-methyltransferase	WESTERN_FPL	EASTERN_FPL	-4.48135	4.67e-09	2.25e-07
TRINITY_DN520_c0_g1_i31	caffeoylshikimate esterase-like	WESTERN_FPL	EASTERN_FPL	-3.55858	5.75e-05	0.00121173
TRINITY_DN6609_c0_g1_i10	caffeoylshikimate esterase-like	WESTERN_FPL	EASTERN_FPL	2.02509	0.000835921	0.0116736
TRINITY_DN71_c0_g1_i63	calcium permeable stress-gated cation channel 1-like isoform X1	WESTERN_FPL	EASTERN_FPL	2.10625	3.92e-05	0.00085711
TRINITY_DN1906_c0_g1_i25	Calcium sensing receptor like	WESTERN_FPL	EASTERN_FPL	10.5284	4.12e-16	6.94e-14
TRINITY_DN1906_c0_g1_i9	calcium sensing receptor, chloroplastic-like	WESTERN_FPL	EASTERN_FPL	-10.2088	8.44e-17	1.62e-14
TRINITY_DN1906_c0_g1_i81	calcium sensing receptor, chloroplastic-like	WESTERN_FPL	EASTERN_FPL	3.10627	6.45e-07	2.1e-05
TRINITY_DN5713_c0_g2_i3	calcium-binding protein KRP1-like	WESTERN_FPL	EASTERN_FPL	-2.47258	0.00505778	0.0479135
TRINITY_DN13639_c0_g1_i1	calcium-dependent protein kinase 20	WESTERN_FPL	EASTERN_FPL	-3.36007	0.00399076	0.0397462
TRINITY_DN6180_c0_g1_i48	calcium-dependent protein kinase 26	WESTERN_FPL	EASTERN_FPL	2.17257	1.87e-06	5.58e-05
TRINITY_DN7767_c0_g1_i11	calcium-dependent protein kinase 26-like	WESTERN_FPL	EASTERN_FPL	9.41795	4.11e-08	1.69e-06
TRINITY_DN4845_c0_g1_i1	calcium-dependent protein kinase 32-like	WESTERN_FPL	EASTERN_FPL	2.63157	0.00181853	0.0215448
TRINITY_DN1666_c0_g1_i12	calcium-dependent protein kinase 32-like	WESTERN_FPL	EASTERN_FPL	2.73154	0.00463696	0.0447288
TRINITY_DN1666_c0_g1_i33	calcium-dependent protein kinase 8-like	WESTERN_FPL	EASTERN_FPL	-9.18421	7.72e-09	3.62e-07
TRINITY_DN1666_c0_g1_i39	calcium-dependent protein kinase 8-like isoform X2	WESTERN_FPL	EASTERN_FPL	-3.79897	0.00957994	0.0773109
TRINITY_DN31405_c0_g1_i7	calcium-transporting ATPase 4, plasma membrane-type-like	WESTERN_FPL	EASTERN_FPL	-13.5115	2.17e-47	1.05e-43
TRINITY_DN3879_c0_g1_i1	calcium-transporting ATPase 4, plasma membrane-type-like	WESTERN_FPL	EASTERN_FPL	2.26496	0.00889165	0.0732549
TRINITY_DN14641_c0_g1_i10	calmodulin-binding protein 60 A-like	WESTERN_FPL	EASTERN_FPL	-9.43776	0.00289023	0.0309227
TRINITY_DN1011_c0_g1_i8	calmodulin-binding protein 60 D	WESTERN_FPL	EASTERN_FPL	2.18691	0.000497385	0.00767158
TRINITY_DN1011_c0_g1_i46	calmodulin-binding protein 60 D	WESTERN_FPL	EASTERN_FPL	3.63144	7.54e-06	0.000198394
TRINITY_DN299_c0_g1_i28	calmodulin-binding protein 60 D	WESTERN_FPL	EASTERN_FPL	4.12754	1.81e-05	0.000433567
TRINITY_DN1011_c0_g1_i9	calmodulin-binding protein 60 D	WESTERN_FPL	EASTERN_FPL	4.2292	0.00412729	0.0407917
TRINITY_DN1011_c0_g1_i42	calmodulin-binding protein 60 D	WESTERN_FPL	EASTERN_FPL	9.81418	5.49e-08	2.2e-06
TRINITY_DN1011_c0_g1_i48	calmodulin-binding protein 60 D	WESTERN_FPL	EASTERN_FPL	10.6968	0.000507773	0.00779793
TRINITY_DN299_c0_g1_i25	calmodulin-binding protein 60 D-like isoform X2	WESTERN_FPL	EASTERN_FPL	3.40047	0.000115699	0.00222487
TRINITY_DN4649_c0_g1_i3	calmodulin-binding protein 60 E-like	WESTERN_FPL	EASTERN_FPL	8.11694	4.25e-09	2.07e-07
TRINITY_DN9587_c0_g2_i4	calmodulin-binding transcription activator 4-like	WESTERN_FPL	EASTERN_FPL	2.20672	1.01e-05	0.000256847
TRINITY_DN8210_c0_g1_i3	calmodulin-like protein 7	WESTERN_FPL	EASTERN_FPL	-9.59486	5.33e-13	5.34e-11
TRINITY_DN3015_c0_g1_i1	Calmodulin-related protein	WESTERN_FPL	EASTERN_FPL	2.50492	6.65e-05	0.00137312
TRINITY_DN32972_c0_g1_i7	calponin homology domain-containing protein DDB_G0272472-like isoform X3	WESTERN_FPL	EASTERN_FPL	2.46181	5.27e-05	0.00112261
TRINITY_DN8424_c0_g1_i1	CAMP-specific 3',5'-cyclic phosphodiesterase	WESTERN_FPL	EASTERN_FPL	-2.07249	0.00192791	0.0225361
TRINITY_DN1045_c0_g1_i9	carbon catabolite repressor protein 4 homolog 1-like	WESTERN_FPL	EASTERN_FPL	8.55436	7.9e-09	3.7e-07
TRINITY_DN3500_c0_g1_i2	carbonic anhydrase 2 isoform X1	WESTERN_FPL	EASTERN_FPL	-2.16326	3.25e-06	9.25e-05
TRINITY_DN3500_c0_g1_i3	carbonic anhydrase 2-like isoform X1	WESTERN_FPL	EASTERN_FPL	-5.93019	1.72e-05	0.000413019
TRINITY_DN732_c0_g1_i3	carotenoid 9,10(9',10')-cleavage dioxygenase 1-like	WESTERN_FPL	EASTERN_FPL	-10.2536	1.02e-07	3.91e-06
TRINITY_DN732_c0_g1_i40	carotenoid 9,10(9',10')-cleavage dioxygenase 1-like	WESTERN_FPL	EASTERN_FPL	-6.05533	0.000385591	0.00619241
TRINITY_DN732_c0_g1_i32	carotenoid 9,10(9',10')-cleavage dioxygenase 1-like	WESTERN_FPL	EASTERN_FPL	-5.21656	6.61e-06	0.000175709
TRINITY_DN732_c0_g1_i43	carotenoid 9,10(9',10')-cleavage dioxygenase 1-like	WESTERN_FPL	EASTERN_FPL	-5.17838	5.56e-05	0.00117669
TRINITY_DN732_c0_g1_i19	carotenoid cleavage dioxygenase 1	WESTERN_FPL	EASTERN_FPL	-5.15568	4.96e-13	5.01e-11
TRINITY_DN24450_c0_g4_i1	casein kinase I-like isoform X1	WESTERN_FPL	EASTERN_FPL	4.75964	0.00264627	0.0288606
TRINITY_DN25357_c0_g1_i3	CASP-like protein 5B2	WESTERN_FPL	EASTERN_FPL	7.44539	3.54e-07	1.22e-05
TRINITY_DN38195_c0_g1_i1	CASP-like protein PIMP1	WESTERN_FPL	EASTERN_FPL	3.48605	0.000146523	0.00272523
TRINITY_DN403_c0_g1_i3	catalase 1	WESTERN_FPL	EASTERN_FPL	-2.26403	0.0040841	0.040427
TRINITY_DN403_c0_g1_i4	catalase 1	WESTERN_FPL	EASTERN_FPL	-2.08477	0.000380297	0.00612525
TRINITY_DN12620_c0_g1_i2	catalytic, putative	WESTERN_FPL	EASTERN_FPL	3.49014	6.43e-05	0.00133527
TRINITY_DN919_c0_g1_i1	CBL-interacting protein kinase 25	WESTERN_FPL	EASTERN_FPL	-2.82881	0.0014971	0.0186352
TRINITY_DN21438_c0_g2_i1	CBL-interacting serine/threonine-protein kinase 1	WESTERN_FPL	EASTERN_FPL	7.37831	4.23e-06	0.000117437
TRINITY_DN473_c0_g1_i12	CBS domain-containing protein CBSX3, mitochondrial	WESTERN_FPL	EASTERN_FPL	8.63473	0.00125817	0.0163302
TRINITY_DN473_c0_g1_i8	CBS domain-containing protein CBSX3, mitochondrial	WESTERN_FPL	EASTERN_FPL	9.21084	0.00107292	0.0143808
TRINITY_DN483_c0_g1_i3	CCA tRNA nucleotidyltransferase, mitochondrial	WESTERN_FPL	EASTERN_FPL	-3.93593	0.00973202	0.0781459
TRINITY_DN31057_c0_g1_i1	CCR4-NOT transcription complex subunit 1 isoform X1	WESTERN_FPL	EASTERN_FPL	-7.25273	0.00235221	0.0262841
TRINITY_DN911_c0_g1_i4	cell division control protein 6 homolog B	WESTERN_FPL	EASTERN_FPL	2.18856	0.00337329	0.0348894
TRINITY_DN254_c0_g2_i20	cellulose synthase A catalytic subunit 3 [UDP-forming]	WESTERN_FPL	EASTERN_FPL	8.66102	4.02e-11	2.88e-09
TRINITY_DN254_c0_g5_i1	cellulose synthase A catalytic subunit 4 [UDP-forming]	WESTERN_FPL	EASTERN_FPL	2.08265	6.26e-06	0.000167695
TRINITY_DN254_c0_g1_i1	cellulose synthase A catalytic subunit 8 [UDP-forming]	WESTERN_FPL	EASTERN_FPL	2.05307	0.000118153	0.00226529
TRINITY_DN254_c0_g3_i1	cellulose synthase A catalytic subunit 8 [UDP-forming]	WESTERN_FPL	EASTERN_FPL	2.13632	0.00034164	0.00561276
TRINITY_DN36673_c0_g1_i1	cellulose synthase-like protein E1	WESTERN_FPL	EASTERN_FPL	2.65448	0.00122454	0.0159961
TRINITY_DN4303_c2_g1_i2	cellulose synthase-like protein G1	WESTERN_FPL	EASTERN_FPL	-10.1038	1.43e-14	1.95e-12
TRINITY_DN4303_c2_g1_i5	cellulose synthase-like protein G1	WESTERN_FPL	EASTERN_FPL	-9.86655	1.01e-14	1.4e-12
TRINITY_DN6925_c0_g1_i1	cellulose synthase-like protein H1	WESTERN_FPL	EASTERN_FPL	-3.29904	0.00302318	0.0320207
TRINITY_DN6925_c0_g1_i10	cellulose synthase-like protein H1	WESTERN_FPL	EASTERN_FPL	4.02451	4.57e-08	1.86e-06
TRINITY_DN19052_c1_g1_i1	centromeric histone H3	WESTERN_FPL	EASTERN_FPL	8.06959	0.0016227	0.0197712
TRINITY_DN12221_c0_g1_i2	Centrosomal protein	WESTERN_FPL	EASTERN_FPL	2.80323	0.00718342	0.0622138
TRINITY_DN1950_c0_g1_i5	chalcone synthase	WESTERN_FPL	EASTERN_FPL	-2.33705	0.00187594	0.0220489
TRINITY_DN7673_c0_g1_i1	Chalcone--flavonone isomerase	WESTERN_FPL	EASTERN_FPL	-3.13928	0.00117357	0.0154983
TRINITY_DN10426_c0_g1_i12	Chaperone DnaJ-domain superfamily protein	WESTERN_FPL	EASTERN_FPL	4.45545	1.37e-05	0.000337727
TRINITY_DN27907_c0_g1_i4	chaperone protein ClpC, chloroplastic-like isoform X2	WESTERN_FPL	EASTERN_FPL	-3.42622	7.31e-05	0.00149521
TRINITY_DN24154_c0_g1_i5	chaperone protein dnaJ 20, chloroplastic-like	WESTERN_FPL	EASTERN_FPL	-10.9821	0.00126687	0.0164007
TRINITY_DN9231_c0_g1_i1	chaperone protein dnaJ 6-like isoform X2	WESTERN_FPL	EASTERN_FPL	2.85476	8.15e-08	3.16e-06
TRINITY_DN4804_c0_g1_i5	chaperone protein dnaJ C76, chloroplastic isoform X1	WESTERN_FPL	EASTERN_FPL	-2.44801	0.00852846	0.0708867
TRINITY_DN13080_c0_g1_i5	chaperone protein DnaJ-like	WESTERN_FPL	EASTERN_FPL	-2.79307	0.00400948	0.0398742
TRINITY_DN13080_c0_g1_i2	chaperone protein DnaJ-like	WESTERN_FPL	EASTERN_FPL	-2.76821	0.00701899	0.0611203
TRINITY_DN2607_c0_g1_i8	chaperonin-like RbcX protein 2, chloroplastic	WESTERN_FPL	EASTERN_FPL	-2.6781	5.72e-06	0.000154574
TRINITY_DN6009_c0_g1_i28	chitinase 2-like	WESTERN_FPL	EASTERN_FPL	6.56723	2.08e-08	8.99e-07
TRINITY_DN2133_c0_g1_i20	chloride channel protein CLC-c-like	WESTERN_FPL	EASTERN_FPL	-3.19864	0.000643762	0.00941004
TRINITY_DN2133_c0_g1_i13	chloride channel protein CLC-c-like	WESTERN_FPL	EASTERN_FPL	2.70355	0.00147004	0.0183764
TRINITY_DN2229_c1_g1_i27	Chlorophyll A-B binding protein	WESTERN_FPL	EASTERN_FPL	-8.83749	4.48e-05	0.000971143
TRINITY_DN8289_c0_g1_i4	chlorophyll a-b binding protein 6A, chloroplastic	WESTERN_FPL	EASTERN_FPL	4.02915	0.00498936	0.0474288
TRINITY_DN2229_c1_g1_i23	chlorophyll a-b binding protein CP26, chloroplastic	WESTERN_FPL	EASTERN_FPL	-2.04241	8.91e-05	0.00177829
TRINITY_DN6248_c0_g2_i1	chlorophyll(ide) b reductase NOL, chloroplastic isoform X1	WESTERN_FPL	EASTERN_FPL	-2.57455	0.00575138	0.0528362
TRINITY_DN2017_c0_g1_i19	chlorophyllide a oxygenase, chloroplastic	WESTERN_FPL	EASTERN_FPL	-4.62884	1.09e-05	0.000275346
TRINITY_DN2494_c2_g1_i7	chloroplast envelope membrane protein	WESTERN_FPL	EASTERN_FPL	-3.92631	0.000507801	0.00779793
TRINITY_DN2494_c2_g1_i10	chloroplast envelope membrane protein	WESTERN_FPL	EASTERN_FPL	-2.56663	0.00321316	0.0335537
TRINITY_DN6681_c0_g1_i71	chloroplast stem-loop binding protein of 41 kDa b, chloroplastic	WESTERN_FPL	EASTERN_FPL	-2.16861	0.000107975	0.00209094
TRINITY_DN9759_c0_g1_i14	chloroplastic-like	WESTERN_FPL	EASTERN_FPL	9.76447	4.35e-12	3.75e-10
TRINITY_DN1313_c0_g1_i4	choline/ethanolaminephosphotransferase 1	WESTERN_FPL	EASTERN_FPL	-11.9167	9.19e-40	2.22e-36
TRINITY_DN1313_c0_g1_i83	choline/ethanolaminephosphotransferase 1	WESTERN_FPL	EASTERN_FPL	4.1163	0.000563567	0.00848871
TRINITY_DN1313_c0_g1_i36	choline/ethanolaminephosphotransferase 1	WESTERN_FPL	EASTERN_FPL	7.02732	1.26e-06	3.89e-05
TRINITY_DN3316_c0_g1_i3	chorismate mutase 2	WESTERN_FPL	EASTERN_FPL	-2.26905	0.00770986	0.0657644
TRINITY_DN174_c0_g1_i30	chromatin structure-remodeling complex protein SYD isoform X1	WESTERN_FPL	EASTERN_FPL	-11.9094	0.0004245	0.00672764
TRINITY_DN174_c0_g1_i16	chromatin structure-remodeling complex SYD	WESTERN_FPL	EASTERN_FPL	-6.04867	5.75e-05	0.00121197
TRINITY_DN1527_c0_g1_i23	chromophore lyase CRL, chloroplastic	WESTERN_FPL	EASTERN_FPL	-3.03459	0.00629387	0.0563047
TRINITY_DN13096_c0_g4_i2	cinnamoyl-CoA reductase 1-like	WESTERN_FPL	EASTERN_FPL	3.97891	0.000905819	0.0124793
TRINITY_DN1094_c0_g1_i5	cinnamyl alcohol dehydrogenase	WESTERN_FPL	EASTERN_FPL	-5.14302	0.000193323	0.00345732
TRINITY_DN1094_c0_g1_i2	cinnamyl alcohol dehydrogenase 1	WESTERN_FPL	EASTERN_FPL	-4.39476	3.89e-08	1.6e-06
TRINITY_DN2913_c0_g1_i1	classical arabinogalactan protein 10-like	WESTERN_FPL	EASTERN_FPL	2.25511	0.00368035	0.0373408
TRINITY_DN190_c0_g1_i18	clathrin heavy chain 1 isoform X1	WESTERN_FPL	EASTERN_FPL	-5.90341	5.03e-08	2.03e-06
TRINITY_DN470_c0_g1_i29	cleavage and polyadenylation specificity factor subunit 2	WESTERN_FPL	EASTERN_FPL	-4.36994	0.000399515	0.00638677
TRINITY_DN470_c0_g1_i13	cleavage and polyadenylation specificity factor subunit 2 isoform X2	WESTERN_FPL	EASTERN_FPL	-3.31579	0.00583047	0.0533595
TRINITY_DN11543_c0_g2_i2	CMP-sialic acid transporter 1	WESTERN_FPL	EASTERN_FPL	10.7667	1.95e-12	1.8e-10
TRINITY_DN30976_c0_g1_i4	Coatomer subunit beta'-1	WESTERN_FPL	EASTERN_FPL	-8.25563	1.36e-10	8.86e-09
TRINITY_DN5037_c0_g1_i10	coatomer subunit delta-like	WESTERN_FPL	EASTERN_FPL	2.47406	9.75e-06	0.000249951
TRINITY_DN6882_c0_g1_i1	coatomer subunit gamma	WESTERN_FPL	EASTERN_FPL	2.77439	1.48e-06	4.49e-05
TRINITY_DN31905_c0_g1_i1	COBRA-like protein 4	WESTERN_FPL	EASTERN_FPL	5.25314	0.00317995	0.0333152
TRINITY_DN3740_c0_g2_i5	Coiled-coil domain-containing protein	WESTERN_FPL	EASTERN_FPL	11.0671	1.67e-13	1.83e-11
TRINITY_DN3563_c0_g1_i2	coiled-coil domain-containing protein 130	WESTERN_FPL	EASTERN_FPL	9.03766	1.59e-11	1.23e-09
TRINITY_DN848_c0_g1_i2	coiled-coil domain-containing protein 18	WESTERN_FPL	EASTERN_FPL	-3.24848	1.46e-08	6.43e-07
TRINITY_DN7685_c1_g1_i14	Colanic acid biosynthesis glycosyltransferase	WESTERN_FPL	EASTERN_FPL	-2.26611	0.000389762	0.00625159
TRINITY_DN24871_c1_g1_i1	cold-regulated 413 inner membrane protein 1, chloroplastic-like isoform X1	WESTERN_FPL	EASTERN_FPL	2.32423	0.000138884	0.00260576
TRINITY_DN4916_c0_g1_i1	cold-regulated protein	WESTERN_FPL	EASTERN_FPL	-10.4001	1.64e-05	0.000394511
TRINITY_DN4916_c0_g1_i2	cold-regulated protein	WESTERN_FPL	EASTERN_FPL	-5.23006	0.000419756	0.00666067
TRINITY_DN9250_c0_g1_i1	cold-regulated protein	WESTERN_FPL	EASTERN_FPL	-2.55743	0.00703206	0.0611716
TRINITY_DN20904_c0_g2_i2	cold-shock protein CS120-like	WESTERN_FPL	EASTERN_FPL	-5.2556	1.09e-05	0.000275504
TRINITY_DN20904_c0_g1_i7	cold-shock protein CS120-like	WESTERN_FPL	EASTERN_FPL	-4.53736	1.18e-05	0.00029389
TRINITY_DN20904_c0_g1_i9	cold-shock protein CS120-like	WESTERN_FPL	EASTERN_FPL	-3.18247	0.00961646	0.0775407
TRINITY_DN423_c0_g1_i13	common plant regulatory factor 1-like isoform X1	WESTERN_FPL	EASTERN_FPL	-3.06501	0.000136138	0.00256547
TRINITY_DN4384_c0_g3_i1	Core-2/I-branching beta-1,6-N-acetylglucosaminyltransferase family protein	WESTERN_FPL	EASTERN_FPL	3.20889	0.0011924	0.0156933
TRINITY_DN4516_c1_g1_i9	CRAL-TRIO domain-containing protein YKL091C isoform X2	WESTERN_FPL	EASTERN_FPL	4.60341	0.000233544	0.00407277
TRINITY_DN7155_c0_g1_i2	crocetin glucosyltransferase 3-like	WESTERN_FPL	EASTERN_FPL	2.37234	7.74e-05	0.00157168
TRINITY_DN37272_c0_g1_i1	crocetin glucosyltransferase, chloroplastic-like	WESTERN_FPL	EASTERN_FPL	-2.03749	0.000112626	0.00217118
TRINITY_DN5329_c0_g1_i4	CTD small phosphatase-like protein 2	WESTERN_FPL	EASTERN_FPL	3.22875	0.000284244	0.00481754
TRINITY_DN7601_c0_g1_i4	cucumber peeling cupredoxin	WESTERN_FPL	EASTERN_FPL	-5.00709	2.92e-05	0.000661125
TRINITY_DN7601_c0_g1_i5	cucumber peeling cupredoxin	WESTERN_FPL	EASTERN_FPL	8.77855	1.42e-09	7.67e-08
TRINITY_DN7262_c0_g1_i1	cullin-associated NEDD8-dissociated protein 1	WESTERN_FPL	EASTERN_FPL	9.33858	2.96e-15	4.41e-13
TRINITY_DN17742_c0_g2_i2	cyanidin 3-O-glucoside 7-O-glucosyltransferase (acyl-glucose)-like	WESTERN_FPL	EASTERN_FPL	2.20089	0.00732453	0.0631948
TRINITY_DN3432_c0_g2_i1	cyclic dof factor 3-like	WESTERN_FPL	EASTERN_FPL	-3.77713	0.000308682	0.00515198
TRINITY_DN2473_c0_g1_i13	cyclic nucleotide-gated ion channel 4-like	WESTERN_FPL	EASTERN_FPL	-7.12732	4.12e-21	1.61e-18
TRINITY_DN5230_c0_g1_i10	cyclin-D1-1-like isoform X1	WESTERN_FPL	EASTERN_FPL	3.51115	0.00113486	0.0150644
TRINITY_DN34228_c0_g1_i1	cyclin-dependent kinase C-1-like	WESTERN_FPL	EASTERN_FPL	-2.19123	4.81e-06	0.000132116
TRINITY_DN14186_c0_g1_i10	cyclin-dependent kinase F-4-like isoform X1	WESTERN_FPL	EASTERN_FPL	-3.59043	8.47e-05	0.00170013
TRINITY_DN3538_c0_g1_i33	cyclin-dependent kinase F-4-like isoform X1	WESTERN_FPL	EASTERN_FPL	-2.39555	1.61e-06	4.84e-05
TRINITY_DN27033_c0_g1_i1	cyclin-dependent kinase F-4-like isoform X1	WESTERN_FPL	EASTERN_FPL	2.49751	0.000107706	0.00208676
TRINITY_DN6821_c0_g1_i7	cyclin-dependent kinase inhibitor 7-like isoform X2	WESTERN_FPL	EASTERN_FPL	-6.59494	0.00469254	0.0451409
TRINITY_DN181_c0_g1_i32	cyclin-T1-4-like isoform X1	WESTERN_FPL	EASTERN_FPL	-11.0342	4.94e-28	4.06e-25
TRINITY_DN181_c0_g1_i34	cyclin-T1-4-like isoform X1	WESTERN_FPL	EASTERN_FPL	-9.8421	3.94e-14	4.8e-12
TRINITY_DN11715_c0_g1_i1	cylicin-2-like isoform X1	WESTERN_FPL	EASTERN_FPL	-2.79159	8.27e-05	0.00166658
TRINITY_DN4725_c0_g1_i23	cysteine protease XCP1-like	WESTERN_FPL	EASTERN_FPL	2.03817	0.00121151	0.015869
TRINITY_DN2242_c0_g1_i37	cysteine proteinase inhibitor 12	WESTERN_FPL	EASTERN_FPL	11.3734	2.6e-31	2.71e-28
TRINITY_DN982_c0_g1_i46	cysteine synthase-like	WESTERN_FPL	EASTERN_FPL	-3.2057	0.000478375	0.00743786
TRINITY_DN15531_c0_g1_i1	Cysteine/Histidine-rich C1 domain family protein, putative	WESTERN_FPL	EASTERN_FPL	8.19235	5.71e-07	1.89e-05
TRINITY_DN5759_c0_g1_i7	cysteine-rich PDZ-binding protein-like	WESTERN_FPL	EASTERN_FPL	-5.06554	2.2e-06	6.47e-05
TRINITY_DN21_c0_g2_i1	cysteine-rich receptor-like protein kinase 10 isoform X1	WESTERN_FPL	EASTERN_FPL	4.31092	4.66e-08	1.89e-06
TRINITY_DN2123_c0_g1_i24	cysteine-rich receptor-like protein kinase 19	WESTERN_FPL	EASTERN_FPL	3.3254	0.000952644	0.0130405
TRINITY_DN4348_c0_g2_i1	cysteine-rich receptor-like protein kinase 2	WESTERN_FPL	EASTERN_FPL	2.39225	0.00548373	0.0509968
TRINITY_DN8129_c1_g1_i1	cysteine-rich receptor-like protein kinase 2	WESTERN_FPL	EASTERN_FPL	2.86505	0.000956004	0.0130728
TRINITY_DN4348_c0_g1_i10	cysteine-rich receptor-like protein kinase 2	WESTERN_FPL	EASTERN_FPL	3.44541	0.00153527	0.0189817
TRINITY_DN29923_c0_g2_i1	cysteine-rich receptor-like protein kinase 2	WESTERN_FPL	EASTERN_FPL	3.82582	4.67e-05	0.00100589
TRINITY_DN14479_c0_g3_i1	cysteine-rich receptor-like protein kinase 2	WESTERN_FPL	EASTERN_FPL	4.23214	3.12e-06	8.91e-05
TRINITY_DN1031_c0_g1_i20	Cytidylate kinase	WESTERN_FPL	EASTERN_FPL	3.41268	0.00157287	0.0193535
TRINITY_DN28441_c0_g1_i4	cytochrome b561 and DOMON domain-containing protein At5g35735-like	WESTERN_FPL	EASTERN_FPL	2.76673	0.00196408	0.0228551
TRINITY_DN28441_c0_g1_i1	cytochrome b561 and DOMON domain-containing protein At5g35735-like	WESTERN_FPL	EASTERN_FPL	3.58359	5.67e-06	0.000153247
TRINITY_DN28441_c0_g1_i3	cytochrome b561 and DOMON domain-containing protein At5g47530-like	WESTERN_FPL	EASTERN_FPL	3.98411	1.73e-07	6.35e-06
TRINITY_DN9556_c0_g2_i2	cytochrome b-c1 complex subunit 6	WESTERN_FPL	EASTERN_FPL	-4.34697	2.27e-10	1.42e-08
TRINITY_DN4052_c0_g2_i1	cytochrome c biogenesis CcmF C-terminal-like mitochondrial protein	WESTERN_FPL	EASTERN_FPL	7.39312	9.43e-06	0.000243233
TRINITY_DN3573_c0_g1_i4	cytochrome c oxidase assembly factor 5	WESTERN_FPL	EASTERN_FPL	5.89653	2.83e-06	8.12e-05
TRINITY_DN7644_c0_g1_i9	cytochrome c oxidase subunit 6b-1	WESTERN_FPL	EASTERN_FPL	-2.72572	8.84e-06	0.000229716
TRINITY_DN3266_c0_g1_i5	cytochrome c1-1 heme protein mitochondrial	WESTERN_FPL	EASTERN_FPL	-4.63755	2.43e-10	1.51e-08
TRINITY_DN6830_c0_g1_i5	cytochrome P450	WESTERN_FPL	EASTERN_FPL	2.30908	0.00150182	0.01867
TRINITY_DN15694_c0_g1_i10	CYTOCHROME P450	WESTERN_FPL	EASTERN_FPL	4.2417	5.22e-06	0.000142187
TRINITY_DN3052_c0_g1_i3	cytochrome P450 704B1	WESTERN_FPL	EASTERN_FPL	7.91781	6.1e-08	2.41e-06
TRINITY_DN15694_c0_g1_i9	cytochrome P450 704C1-like	WESTERN_FPL	EASTERN_FPL	-9.19279	5.03e-14	6.07e-12
TRINITY_DN15694_c0_g1_i14	cytochrome P450 704C1-like	WESTERN_FPL	EASTERN_FPL	6.57238	9.28e-16	1.49e-13
TRINITY_DN11548_c0_g1_i2	cytochrome P450 71A1-like	WESTERN_FPL	EASTERN_FPL	2.94977	6.22e-05	0.00129846
TRINITY_DN6326_c0_g1_i1	cytochrome P450 71A1-like	WESTERN_FPL	EASTERN_FPL	3.03279	0.000823166	0.0115552
TRINITY_DN6009_c0_g1_i8	cytochrome P450 71A8-like	WESTERN_FPL	EASTERN_FPL	8.149	1.68e-10	1.08e-08
TRINITY_DN9363_c0_g1_i2	cytochrome P450 71B34-like	WESTERN_FPL	EASTERN_FPL	10.374	3.79e-11	2.74e-09
TRINITY_DN10180_c0_g1_i1	cytochrome P450 94A1-like	WESTERN_FPL	EASTERN_FPL	4.05189	0.00369635	0.0374637
TRINITY_DN26335_c0_g1_i5	cytochrome P450 97B2, chloroplastic	WESTERN_FPL	EASTERN_FPL	-2.89412	1.03e-05	0.000261191
TRINITY_DN23621_c0_g1_i1	cytochrome P450 CYP736A12-like	WESTERN_FPL	EASTERN_FPL	2.35908	3.03e-05	0.000684294
TRINITY_DN8899_c0_g1_i2	cytochrome P450 CYP736A12-like	WESTERN_FPL	EASTERN_FPL	2.41112	0.00109956	0.0146919
TRINITY_DN8177_c0_g1_i2	cytokinin dehydrogenase 1-like	WESTERN_FPL	EASTERN_FPL	2.76734	0.00271533	0.0294473
TRINITY_DN28192_c0_g2_i2	cytokinin dehydrogenase 7	WESTERN_FPL	EASTERN_FPL	-2.75126	0.00234859	0.0262828
TRINITY_DN16102_c0_g1_i10	cytokinin riboside 5'-monophosphate phosphoribohydrolase LOG1-like	WESTERN_FPL	EASTERN_FPL	2.44689	0.000162106	0.00298342
TRINITY_DN23_c0_g3_i2	cytokinin riboside 5'-monophosphate phosphoribohydrolase LOG1-like isoform X2	WESTERN_FPL	EASTERN_FPL	-2.33794	0.00750157	0.0643321
TRINITY_DN1002_c0_g1_i2	cytosolic sulfotransferase 6-like	WESTERN_FPL	EASTERN_FPL	-2.11227	0.00915605	0.0748452
TRINITY_DN6919_c0_g1_i1	D-amino-acid transaminase, chloroplastic-like	WESTERN_FPL	EASTERN_FPL	-2.39699	0.000833779	0.0116575
TRINITY_DN15332_c0_g2_i2	DCC family protein At1g52590, chloroplastic	WESTERN_FPL	EASTERN_FPL	-2.3794	6.13e-09	2.91e-07
TRINITY_DN3700_c0_g2_i8	DDB1- and CUL4-associated factor homolog 1 isoform X1	WESTERN_FPL	EASTERN_FPL	8.90211	0.00116815	0.0154564
TRINITY_DN4042_c0_g1_i15	DEAD-box ATP-dependent RNA helicase 42	WESTERN_FPL	EASTERN_FPL	-3.03951	0.000273988	0.00466627
TRINITY_DN21154_c0_g4_i1	dehydration-responsive element-binding protein 1B-like	WESTERN_FPL	EASTERN_FPL	-4.59332	6.45e-07	2.1e-05
TRINITY_DN1467_c0_g1_i3	Dehydrodolichyl diphosphate synthase 2	WESTERN_FPL	EASTERN_FPL	-5.72584	0.000949269	0.0130128
TRINITY_DN1467_c0_g1_i6	Dehydrodolichyl diphosphate synthase 2	WESTERN_FPL	EASTERN_FPL	-4.97349	5.57e-08	2.23e-06
TRINITY_DN23960_c1_g1_i1	dehydrodolichyl diphosphate synthase 2-like	WESTERN_FPL	EASTERN_FPL	-2.91237	0.00890086	0.0732978
TRINITY_DN2063_c0_g1_i10	dehydrodolichyl diphosphate synthase 2-like	WESTERN_FPL	EASTERN_FPL	2.43078	0.00128632	0.0165897
TRINITY_DN3837_c0_g1_i12	dehydrodolichyl diphosphate synthase complex subunit nus1-like isoform X2	WESTERN_FPL	EASTERN_FPL	8.21221	5.35e-09	2.57e-07
TRINITY_DN7444_c0_g1_i1	delta(12) fatty acid desaturase FAD2-like	WESTERN_FPL	EASTERN_FPL	4.24525	6.27e-06	0.000167952
TRINITY_DN671_c0_g1_i183	Delta-1-pyrroline-5-carboxylate synthase	WESTERN_FPL	EASTERN_FPL	-3.28514	0.00034374	0.00564245
TRINITY_DN671_c0_g1_i33	Delta-1-pyrroline-5-carboxylate synthase	WESTERN_FPL	EASTERN_FPL	-3.2624	4.93e-05	0.00105838
TRINITY_DN671_c0_g1_i30	Delta-1-pyrroline-5-carboxylate synthase	WESTERN_FPL	EASTERN_FPL	-3.19952	0.000579783	0.00867538
TRINITY_DN671_c0_g1_i54	delta-1-pyrroline-5-carboxylate synthase	WESTERN_FPL	EASTERN_FPL	-3.08928	4.83e-05	0.00103816
TRINITY_DN671_c0_g1_i81	delta-1-pyrroline-5-carboxylate synthase	WESTERN_FPL	EASTERN_FPL	-3.0809	0.000127459	0.00241847
TRINITY_DN671_c0_g1_i76	delta-1-pyrroline-5-carboxylate synthase	WESTERN_FPL	EASTERN_FPL	-2.97183	0.000394078	0.0063077
TRINITY_DN671_c0_g1_i204	Delta-1-pyrroline-5-carboxylate synthase	WESTERN_FPL	EASTERN_FPL	-2.7609	0.00264551	0.0288606
TRINITY_DN671_c0_g1_i194	delta-1-pyrroline-5-carboxylate synthase-like	WESTERN_FPL	EASTERN_FPL	-4.88716	0.00528783	0.0495333
TRINITY_DN671_c0_g1_i115	delta-1-pyrroline-5-carboxylate synthase-like	WESTERN_FPL	EASTERN_FPL	-3.58125	0.00287946	0.03088
TRINITY_DN671_c0_g1_i148	delta-1-pyrroline-5-carboxylate synthase-like	WESTERN_FPL	EASTERN_FPL	-3.44784	0.00173385	0.0207917
TRINITY_DN1075_c0_g1_i111	deoxynucleoside triphosphate triphosphohydrolase SAMHD1 homolog	WESTERN_FPL	EASTERN_FPL	8.4386	1.31e-07	4.91e-06
TRINITY_DN37726_c0_g1_i1	Derlin-1 like	WESTERN_FPL	EASTERN_FPL	3.90558	0.00267322	0.0290723
TRINITY_DN428_c0_g1_i4	desiccation protectant protein Lea14 homolog	WESTERN_FPL	EASTERN_FPL	-11.6291	6.12e-19	1.65e-16
TRINITY_DN428_c0_g1_i1	desiccation protectant protein Lea14 homolog	WESTERN_FPL	EASTERN_FPL	-11.276	1.02e-06	3.21e-05
TRINITY_DN428_c0_g1_i26	desiccation protectant protein Lea14 homolog	WESTERN_FPL	EASTERN_FPL	9.14498	9.83e-10	5.44e-08
TRINITY_DN428_c0_g1_i34	desiccation protectant protein Lea14 homolog	WESTERN_FPL	EASTERN_FPL	9.44906	1.05e-15	1.65e-13
TRINITY_DN26937_c0_g1_i1	desiccation-related protein PCC3-06 isoform X2	WESTERN_FPL	EASTERN_FPL	-8.59958	5.28e-07	1.76e-05
TRINITY_DN4317_c0_g1_i1	deSI-like protein At4g17486	WESTERN_FPL	EASTERN_FPL	2.55313	0.00579199	0.0530806
TRINITY_DN2657_c0_g3_i1	Developmental and secondary metabolism regulator veA like	WESTERN_FPL	EASTERN_FPL	3.38413	0.000126465	0.00240433
TRINITY_DN1735_c0_g2_i8	developmental protein SEPALLATA 1	WESTERN_FPL	EASTERN_FPL	-2.9267	1.5e-07	5.55e-06
TRINITY_DN1735_c0_g2_i5	developmental protein SEPALLATA 1	WESTERN_FPL	EASTERN_FPL	-2.79777	1.99e-07	7.21e-06
TRINITY_DN1735_c0_g3_i3	developmental protein SEPALLATA 1-like isoform X2	WESTERN_FPL	EASTERN_FPL	-2.8955	0.00814943	0.0686006
TRINITY_DN6072_c0_g1_i25	diacylglycerol kinase 7	WESTERN_FPL	EASTERN_FPL	-2.0513	0.000645064	0.0094255
TRINITY_DN3735_c0_g1_i2	dicer-like protein 4 isoform X1	WESTERN_FPL	EASTERN_FPL	3.2522	4.1e-05	0.000895057
TRINITY_DN8073_c0_g1_i4	digalactosyldiacylglycerol synthase 2, chloroplastic-like	WESTERN_FPL	EASTERN_FPL	-2.04558	0.000293898	0.0049527
TRINITY_DN6885_c0_g1_i26	Dihydrofolate reductase	WESTERN_FPL	EASTERN_FPL	8.64446	0.00329304	0.0341936
TRINITY_DN3604_c0_g1_i1	dihydrofolate reductase-like	WESTERN_FPL	EASTERN_FPL	-2.52346	0.00801473	0.0678149
TRINITY_DN4231_c0_g1_i11	dihydropyrimidinase isoform X1	WESTERN_FPL	EASTERN_FPL	2.27419	0.000164713	0.00302274
TRINITY_DN4790_c0_g1_i21	dihydropyrimidine dehydrogenase (NADP(+)), chloroplastic	WESTERN_FPL	EASTERN_FPL	2.25078	0.000131286	0.00248742
TRINITY_DN590_c0_g3_i1	dirigent protein 22-like	WESTERN_FPL	EASTERN_FPL	-6.88421	1e-05	0.000255718
TRINITY_DN590_c0_g1_i1	dirigent protein 22-like	WESTERN_FPL	EASTERN_FPL	2.31699	0.00292078	0.0311757
TRINITY_DN13252_c0_g1_i1	dirigent protein 22-like	WESTERN_FPL	EASTERN_FPL	6.09284	1.65e-09	8.77e-08
TRINITY_DN39_c0_g1_i3	disease resistance protein Pik-1-like	WESTERN_FPL	EASTERN_FPL	4.09161	0.00027615	0.00469731
TRINITY_DN7232_c0_g1_i1	disease resistance protein RGA2-like	WESTERN_FPL	EASTERN_FPL	2.63724	0.00260863	0.0285389
TRINITY_DN37772_c0_g1_i1	disease resistance protein RML1B-like	WESTERN_FPL	EASTERN_FPL	5.32041	2.05e-07	7.39e-06
TRINITY_DN38023_c0_g1_i1	disease resistance protein RPM1	WESTERN_FPL	EASTERN_FPL	3.03771	0.000270413	0.00461556
TRINITY_DN28812_c0_g2_i1	disease resistance protein RPP13-like	WESTERN_FPL	EASTERN_FPL	-6.85217	4.07e-10	2.44e-08
TRINITY_DN27151_c0_g1_i11	disease resistance protein RPP13-like	WESTERN_FPL	EASTERN_FPL	-3.19979	1.02e-05	0.000259792
TRINITY_DN949_c0_g1_i3	disease resistance protein RPP13-like	WESTERN_FPL	EASTERN_FPL	-2.16636	0.00227191	0.0255806
TRINITY_DN3195_c0_g1_i1	disease resistance protein RPP13-like	WESTERN_FPL	EASTERN_FPL	2.41407	0.00227179	0.0255806
TRINITY_DN1843_c0_g1_i12	disease resistance protein RPP8-like	WESTERN_FPL	EASTERN_FPL	5.25004	2.38e-10	1.48e-08
TRINITY_DN1713_c2_g2_i2	disease resistance protein TAO1-like	WESTERN_FPL	EASTERN_FPL	2.832	2.49e-05	0.000573501
TRINITY_DN28789_c0_g1_i36	disease resistance protein TAO1-like	WESTERN_FPL	EASTERN_FPL	8.29402	1.23e-08	5.52e-07
TRINITY_DN35729_c0_g1_i3	disease resistance protein TAO1-like	WESTERN_FPL	EASTERN_FPL	9.65434	2.49e-12	2.26e-10
TRINITY_DN3903_c0_g1_i1	DNA (cytosine-5)-methyltransferase 1A-like	WESTERN_FPL	EASTERN_FPL	2.15987	6.77e-06	0.000179718
TRINITY_DN5038_c0_g2_i1	DNA (cytosine-5)-methyltransferase DRM2-like	WESTERN_FPL	EASTERN_FPL	-3.29599	1.32e-05	0.000327311
TRINITY_DN6829_c0_g2_i2	DNA ligase	WESTERN_FPL	EASTERN_FPL	-10.1988	0.0018205	0.0215615
TRINITY_DN1718_c0_g1_i2	DNA repair protein UVH3	WESTERN_FPL	EASTERN_FPL	8.79631	1.35e-10	8.83e-09
TRINITY_DN37311_c0_g1_i1	DNA-3-methyladenine glycosylase	WESTERN_FPL	EASTERN_FPL	2.78758	0.00311988	0.0327927
TRINITY_DN5896_c0_g1_i2	DNA-binding protein SMUBP-2	WESTERN_FPL	EASTERN_FPL	-2.4936	3.51e-05	0.000781048
TRINITY_DN4052_c0_g3_i3	DNA-directed DNA polymerase	WESTERN_FPL	EASTERN_FPL	-11.2675	1.4e-17	3.03e-15
TRINITY_DN4052_c0_g3_i10	DNA-directed DNA polymerase	WESTERN_FPL	EASTERN_FPL	-9.84512	2.7e-12	2.42e-10
TRINITY_DN4052_c0_g3_i9	DNA-directed RNA polymerase	WESTERN_FPL	EASTERN_FPL	-10.2467	3.42e-51	2.64e-47
TRINITY_DN4052_c0_g3_i6	DNA-directed RNA polymerase	WESTERN_FPL	EASTERN_FPL	-9.83844	0.000690695	0.00997886
TRINITY_DN2309_c0_g1_i31	DNA-directed RNA polymerase subunit beta	WESTERN_FPL	EASTERN_FPL	8.70014	0.00408372	0.040427
TRINITY_DN4922_c0_g1_i13	DNA-directed RNA polymerase subunit beta like	WESTERN_FPL	EASTERN_FPL	-2.4466	0.000110221	0.00212908
TRINITY_DN623_c2_g1_i6	DNA-directed RNA polymerases I and III subunit RPAC1	WESTERN_FPL	EASTERN_FPL	9.17919	1.03e-06	3.23e-05
TRINITY_DN4256_c0_g1_i2	DNA-directed RNA polymerases II, IV and V subunit 6A	WESTERN_FPL	EASTERN_FPL	3.18168	0.00888044	0.0732285
TRINITY_DN4804_c0_g1_i17	DNAJ heat shock N-terminal domain-containing protein	WESTERN_FPL	EASTERN_FPL	-2.17654	7.72e-06	0.000202608
TRINITY_DN3231_c0_g1_i6	dnaJ homolog subfamily B member 9 isoform X1	WESTERN_FPL	EASTERN_FPL	-7.50977	3.72e-06	0.000104776
TRINITY_DN20887_c0_g1_i11	DNA-repair protein XRCC1	WESTERN_FPL	EASTERN_FPL	8.62863	2.08e-11	1.57e-09
TRINITY_DN5628_c0_g2_i14	DOF transcription factor 8	WESTERN_FPL	EASTERN_FPL	2.05189	0.00428297	0.0420297
TRINITY_DN5392_c0_g1_i4	dof zinc finger protein DOF2.1-like	WESTERN_FPL	EASTERN_FPL	2.18862	1.32e-05	0.000327311
TRINITY_DN3757_c0_g1_i19	dolichyl-diphosphooligosaccharide--protein glycosyltransferase subunit 2-like	WESTERN_FPL	EASTERN_FPL	3.17991	0.00125548	0.0163174
TRINITY_DN9296_c0_g1_i6	dol-P-Man:Man(7)GlcNAc(2)-PP-Dol alpha-1,6-mannosyltransferase isoform X1	WESTERN_FPL	EASTERN_FPL	2.14751	3.07e-05	0.000692475
TRINITY_DN2156_c0_g1_i8	dormancy-associated protein 1	WESTERN_FPL	EASTERN_FPL	-8.05581	2.59e-05	0.000595557
TRINITY_DN4598_c0_g1_i25	dormancy-associated protein homolog 3 isoform X2	WESTERN_FPL	EASTERN_FPL	-11.5012	5.44e-12	4.61e-10
TRINITY_DN4598_c0_g1_i9	dormancy-associated protein homolog 3 isoform X2	WESTERN_FPL	EASTERN_FPL	8.5271	1.33e-08	5.93e-07
TRINITY_DN4598_c0_g1_i3	dormancy-associated protein homolog 3 isoform X2	WESTERN_FPL	EASTERN_FPL	9.69826	2.68e-12	2.41e-10
TRINITY_DN4598_c0_g1_i1	Dormancyauxin associated	WESTERN_FPL	EASTERN_FPL	13.2487	3.3e-31	3.35e-28
TRINITY_DN25104_c0_g1_i1	double-stranded RNA-binding protein 4-like	WESTERN_FPL	EASTERN_FPL	3.06484	0.000625726	0.0091987
TRINITY_DN6124_c1_g1_i4	Drug/metabolite transporter	WESTERN_FPL	EASTERN_FPL	4.00441	1.02e-06	3.21e-05
TRINITY_DN18468_c0_g1_i3	Drug/metabolite transporter protein	WESTERN_FPL	EASTERN_FPL	2.34182	6.59e-05	0.00136473
TRINITY_DN28491_c0_g2_i1	Dual specificity protein like	WESTERN_FPL	EASTERN_FPL	7.72706	2.9e-09	1.46e-07
TRINITY_DN618_c0_g2_i25	DUF1995 domain-containing protein	WESTERN_FPL	EASTERN_FPL	-2.34817	6.19e-06	0.000166106
TRINITY_DN4986_c0_g1_i15	DUF21 domain-containing protein	WESTERN_FPL	EASTERN_FPL	8.59782	9.57e-06	0.000246014
TRINITY_DN6410_c0_g1_i5	DUF3537 domain-containing protein	WESTERN_FPL	EASTERN_FPL	9.45378	0.00305085	0.0322605
TRINITY_DN26579_c0_g1_i1	DUF4283 domain-containing protein	WESTERN_FPL	EASTERN_FPL	10.9532	1.99e-05	0.0004681
TRINITY_DN328_c0_g1_i2	DUF724 domain-containing protein	WESTERN_FPL	EASTERN_FPL	-6.00559	1.34e-08	5.98e-07
TRINITY_DN328_c0_g1_i3	DUF724 domain-containing protein	WESTERN_FPL	EASTERN_FPL	10.5547	3.63e-21	1.43e-18
TRINITY_DN3359_c0_g1_i16	dymeclin-like isoform X2	WESTERN_FPL	EASTERN_FPL	2.18658	0.000236518	0.00412093
TRINITY_DN2348_c0_g1_i3	dynamin-related protein 4C-like	WESTERN_FPL	EASTERN_FPL	2.80231	0.000180423	0.00325833
TRINITY_DN2378_c0_g1_i1	dynein light chain LC6, flagellar outer arm	WESTERN_FPL	EASTERN_FPL	-4.26275	1.21e-08	5.45e-07
TRINITY_DN1119_c0_g1_i13	E3 ubiquitin ligase BIG BROTHER-related-like isoform X1	WESTERN_FPL	EASTERN_FPL	-4.99309	1.32e-05	0.000327311
TRINITY_DN17589_c0_g1_i2	E3 ubiquitin-protein ligase	WESTERN_FPL	EASTERN_FPL	-4.58746	6.52e-05	0.0013513
TRINITY_DN3714_c0_g1_i11	E3 ubiquitin-protein ligase BRE1-like 2 isoform X1	WESTERN_FPL	EASTERN_FPL	-8.33452	0.0023584	0.0263238
TRINITY_DN3329_c0_g1_i61	E3 ubiquitin-protein ligase COP1	WESTERN_FPL	EASTERN_FPL	-2.2168	0.00331169	0.0343502
TRINITY_DN3329_c0_g1_i122	E3 ubiquitin-protein ligase COP1-like	WESTERN_FPL	EASTERN_FPL	-2.92025	0.000269638	0.00461048
TRINITY_DN4809_c0_g1_i17	E3 ubiquitin-protein ligase HOS1-like	WESTERN_FPL	EASTERN_FPL	-3.92951	9.95e-23	4.68e-20
TRINITY_DN1224_c0_g1_i20	E3 ubiquitin-protein ligase MARCH2-like	WESTERN_FPL	EASTERN_FPL	2.60318	1.6e-05	0.000388556
TRINITY_DN13008_c0_g1_i5	E3 ubiquitin-protein ligase MARCH3	WESTERN_FPL	EASTERN_FPL	4.24737	9.98e-07	3.13e-05
TRINITY_DN3765_c0_g3_i1	E3 ubiquitin-protein ligase ORTHRUS 2	WESTERN_FPL	EASTERN_FPL	-2.34446	0.000406045	0.00647834
TRINITY_DN3765_c0_g3_i2	E3 ubiquitin-protein ligase ORTHRUS 2-like	WESTERN_FPL	EASTERN_FPL	7.91516	0.00544185	0.0507297
TRINITY_DN2522_c0_g1_i1	E3 ubiquitin-protein ligase RHA2B	WESTERN_FPL	EASTERN_FPL	2.07107	0.00175403	0.0209717
TRINITY_DN1738_c1_g1_i30	E3 ubiquitin-protein ligase SDIR1-like	WESTERN_FPL	EASTERN_FPL	5.08771	0.00578835	0.0530748
TRINITY_DN1738_c1_g1_i4	E3 ubiquitin-protein ligase SDIR1-like	WESTERN_FPL	EASTERN_FPL	6.49792	6.36e-06	0.00017001
TRINITY_DN603_c1_g1_i17	E3 ubiquitin-protein ligase UPL3-like	WESTERN_FPL	EASTERN_FPL	8.65319	1.27e-13	1.42e-11
TRINITY_DN4082_c1_g1_i16	E3 ubiquitin-protein ligase UPL6	WESTERN_FPL	EASTERN_FPL	9.77951	2.17e-17	4.56e-15
TRINITY_DN3643_c0_g1_i15	E3 ubiquitin-protein ligase WAV3-like isoform X1	WESTERN_FPL	EASTERN_FPL	2.03478	0.000120341	0.00230243
TRINITY_DN3359_c0_g1_i9	early light-induced protein 1, chloroplastic-like	WESTERN_FPL	EASTERN_FPL	-11.7331	1.28e-31	1.5e-28
TRINITY_DN2422_c0_g1_i7	early light-induced protein 1, chloroplastic-like	WESTERN_FPL	EASTERN_FPL	-11.2689	8.91e-25	5.45e-22
TRINITY_DN2422_c0_g1_i6	early light-induced protein 1, chloroplastic-like	WESTERN_FPL	EASTERN_FPL	-8.11719	5.58e-24	3.03e-21
TRINITY_DN2422_c0_g1_i34	early light-induced protein 1, chloroplastic-like	WESTERN_FPL	EASTERN_FPL	-8.0169	1.59e-15	2.43e-13
TRINITY_DN3359_c0_g1_i19	early light-induced protein 1, chloroplastic-like	WESTERN_FPL	EASTERN_FPL	-7.70135	1.29e-06	3.99e-05
TRINITY_DN2422_c0_g1_i33	early light-induced protein 1, chloroplastic-like	WESTERN_FPL	EASTERN_FPL	-7.16115	4.48e-09	2.18e-07
TRINITY_DN3359_c0_g1_i13	early light-induced protein 1, chloroplastic-like	WESTERN_FPL	EASTERN_FPL	-6.713	2.51e-08	1.07e-06
TRINITY_DN3359_c0_g1_i8	early light-induced protein 1, chloroplastic-like	WESTERN_FPL	EASTERN_FPL	-4.05946	9.27e-12	7.55e-10
TRINITY_DN2455_c0_g1_i1	early nodulin-93-like	WESTERN_FPL	EASTERN_FPL	3.33207	0.00119813	0.0157418
TRINITY_DN37870_c0_g1_i1	EG45-like domain containing protein	WESTERN_FPL	EASTERN_FPL	3.18508	6.9e-05	0.00141912
TRINITY_DN3182_c0_g1_i2	EKC/KEOPS complex subunit Tprkb	WESTERN_FPL	EASTERN_FPL	9.31047	2.21e-11	1.65e-09
TRINITY_DN277_c0_g1_i4	ELMO domain-containing protein A-like isoform X1	WESTERN_FPL	EASTERN_FPL	2.02164	3.67e-05	0.000811065
TRINITY_DN277_c0_g1_i9	ELMO domain-containing protein A-like isoform X1	WESTERN_FPL	EASTERN_FPL	2.9212	3.5e-07	1.2e-05
TRINITY_DN277_c0_g1_i2	ELMO domain-containing protein A-like isoform X1	WESTERN_FPL	EASTERN_FPL	3.0711	0.00128068	0.0165335
TRINITY_DN9462_c0_g1_i2	elongated hypocotyl 5	WESTERN_FPL	EASTERN_FPL	-2.5058	0.00117922	0.0155516
TRINITY_DN3679_c0_g1_i4	endoglucanase 25-like	WESTERN_FPL	EASTERN_FPL	-11.1154	3.59e-12	3.16e-10
TRINITY_DN3679_c0_g1_i12	endoglucanase 25-like	WESTERN_FPL	EASTERN_FPL	11.1996	4.2e-12	3.64e-10
TRINITY_DN4282_c0_g1_i75	endoribonuclease Dicer homolog 2-like	WESTERN_FPL	EASTERN_FPL	2.51352	5.82e-05	0.00122362
TRINITY_DN2317_c0_g1_i6	Endoribonuclease LACTB2	WESTERN_FPL	EASTERN_FPL	-2.19248	0.00151495	0.0187897
TRINITY_DN2317_c0_g1_i8	Endoribonuclease LACTB2	WESTERN_FPL	EASTERN_FPL	2.07215	0.00606526	0.0548575
TRINITY_DN470_c0_g1_i16	enolase 1, chloroplastic-like	WESTERN_FPL	EASTERN_FPL	9.24086	2.3e-12	2.1e-10
TRINITY_DN470_c0_g1_i4	enolase 1, chloroplastic-like	WESTERN_FPL	EASTERN_FPL	9.271	2.98e-14	3.77e-12
TRINITY_DN4418_c0_g1_i53	enolase-phosphatase E1	WESTERN_FPL	EASTERN_FPL	-4.32194	0.00153384	0.0189701
TRINITY_DN34318_c0_g1_i2	enoyl-[acyl-carrier-protein] reductase [NADH], chloroplastic-like	WESTERN_FPL	EASTERN_FPL	-5.59426	3.8e-08	1.57e-06
TRINITY_DN30101_c0_g1_i1	ENTH domain-containing protein C794.11c isoform X3	WESTERN_FPL	EASTERN_FPL	2.03403	0.00464666	0.0448
TRINITY_DN28519_c0_g1_i5	ent-kaurenoic acid 13-hydroxylase	WESTERN_FPL	EASTERN_FPL	3.93334	2.43e-10	1.51e-08
TRINITY_DN5372_c0_g1_i2	ent-kaurenoic acid oxidase	WESTERN_FPL	EASTERN_FPL	-2.45492	7.01e-09	3.3e-07
TRINITY_DN2658_c0_g1_i17	Enzymatic polyprotein	WESTERN_FPL	EASTERN_FPL	-2.18694	2.32e-07	8.27e-06
TRINITY_DN6898_c0_g1_i1	EPIDERMAL PATTERNING FACTOR-like protein 4	WESTERN_FPL	EASTERN_FPL	-3.23915	0.000726759	0.0104218
TRINITY_DN22524_c0_g1_i39	epimerase family protein SDR39U1 homolog, chloroplastic isoform X1	WESTERN_FPL	EASTERN_FPL	-3.03243	0.00230108	0.0258411
TRINITY_DN22524_c0_g1_i28	epimerase family protein SDR39U1 homolog, chloroplastic isoform X2	WESTERN_FPL	EASTERN_FPL	-2.82665	0.00016528	0.00302882
TRINITY_DN3008_c0_g1_i1	epoxide hydrolase 4-like	WESTERN_FPL	EASTERN_FPL	3.02936	0.000449639	0.00704501
TRINITY_DN446_c0_g1_i2	equilibrative nucleotide transporter 3-like	WESTERN_FPL	EASTERN_FPL	2.48497	1.16e-06	3.62e-05
TRINITY_DN446_c0_g1_i3	equilibrative nucleotide transporter 3-like	WESTERN_FPL	EASTERN_FPL	2.809	3.08e-05	0.000695347
TRINITY_DN3366_c0_g1_i18	ER lumen protein-retaining receptor	WESTERN_FPL	EASTERN_FPL	2.12139	9.89e-05	0.0019428
TRINITY_DN4184_c0_g1_i40	ethanolamine-phosphate cytidylyltransferase-like	WESTERN_FPL	EASTERN_FPL	-10.361	3.93e-11	2.83e-09
TRINITY_DN2161_c0_g1_i6	ethylene-responsive transcription factor 2-like	WESTERN_FPL	EASTERN_FPL	10.8868	4.29e-20	1.44e-17
TRINITY_DN16906_c0_g2_i1	ethylene-responsive transcription factor ERF027-like	WESTERN_FPL	EASTERN_FPL	7.45091	2.34e-06	6.86e-05
TRINITY_DN16906_c0_g3_i1	ethylene-responsive transcription factor ERF027-like	WESTERN_FPL	EASTERN_FPL	9.37889	2.05e-10	1.3e-08
TRINITY_DN1238_c0_g1_i11	ethylene-responsive transcription factor ERF057-like	WESTERN_FPL	EASTERN_FPL	4.01884	1.89e-06	5.62e-05
TRINITY_DN2513_c0_g1_i16	eugenol synthase 1-like	WESTERN_FPL	EASTERN_FPL	-3.03445	2.86e-06	8.19e-05
TRINITY_DN2513_c0_g1_i11	eugenol synthase 1-like	WESTERN_FPL	EASTERN_FPL	4.12509	2.21e-05	0.00051662
TRINITY_DN26661_c0_g1_i1	eukaryotic initiation factor 4A-8	WESTERN_FPL	EASTERN_FPL	10.8395	4.78e-24	2.63e-21
TRINITY_DN12284_c0_g1_i10	eukaryotic translation initiation factor 3 subunit L-like	WESTERN_FPL	EASTERN_FPL	-6.12419	1.08e-12	1.03e-10
TRINITY_DN12284_c0_g1_i3	eukaryotic translation initiation factor 3 subunit L-like	WESTERN_FPL	EASTERN_FPL	6.13322	2.41e-11	1.78e-09
TRINITY_DN37188_c0_g1_i1	eukaryotic translation initiation factor 3G2	WESTERN_FPL	EASTERN_FPL	-5.81377	0.000356449	0.00580905
TRINITY_DN26416_c0_g1_i1	eukaryotic translation initiation factor 5A-2	WESTERN_FPL	EASTERN_FPL	-2.30922	0.000452945	0.00708818
TRINITY_DN1830_c2_g1_i17	Exodeoxyribonuclease 7 large subunit like	WESTERN_FPL	EASTERN_FPL	-2.19914	0.000485793	0.00753307
TRINITY_DN15058_c0_g1_i6	exosome complex exonuclease RRP44 homolog A	WESTERN_FPL	EASTERN_FPL	6.04216	1.34e-10	8.75e-09
TRINITY_DN542_c0_g1_i22	extra-large guanine nucleotide-binding protein 1	WESTERN_FPL	EASTERN_FPL	-5.487	0.000510908	0.00783007
TRINITY_DN3264_c0_g1_i5	extra-large guanine nucleotide-binding protein 3-like	WESTERN_FPL	EASTERN_FPL	-2.90177	1.99e-11	1.5e-09
TRINITY_DN27899_c0_g1_i16	extra-large guanine nucleotide-binding protein 3-like	WESTERN_FPL	EASTERN_FPL	10.7931	1.21e-15	1.89e-13
TRINITY_DN20_c0_g1_i55	Fanconi anemia group D2 protein	WESTERN_FPL	EASTERN_FPL	-11.2016	2.52e-14	3.25e-12
TRINITY_DN31255_c0_g1_i1	Fanconi anemia group D2 protein isoform X1	WESTERN_FPL	EASTERN_FPL	-7.86328	0.0024935	0.0275319
TRINITY_DN20_c0_g1_i8	Fanconi anemia group D2 protein isoform X3	WESTERN_FPL	EASTERN_FPL	-10.0972	1.7e-14	2.3e-12
TRINITY_DN31255_c0_g1_i2	Fanconi anemia group D2 protein isoform X3	WESTERN_FPL	EASTERN_FPL	-9.28143	0.000880017	0.012176
TRINITY_DN38450_c0_g1_i1	fatty acid desaturase 4, chloroplastic-like	WESTERN_FPL	EASTERN_FPL	-2.36549	0.000116906	0.00224473
TRINITY_DN19075_c0_g1_i1	fatty acyl-CoA reductase 2-like	WESTERN_FPL	EASTERN_FPL	-3.21162	5.48e-05	0.0011611
TRINITY_DN1869_c0_g1_i1	F-box domain, FBD domain, leucine-rich repeat domain, L domain-like protein	WESTERN_FPL	EASTERN_FPL	-11.3724	1.41e-22	6.54e-20
TRINITY_DN1678_c0_g1_i20	F-box protein	WESTERN_FPL	EASTERN_FPL	-2.69144	0.000642362	0.00939314
TRINITY_DN7698_c0_g2_i1	F-box protein At1g61340-like	WESTERN_FPL	EASTERN_FPL	-2.14717	0.000537759	0.00817339
TRINITY_DN9631_c0_g1_i3	F-box protein At2g32560-like	WESTERN_FPL	EASTERN_FPL	-3.17661	0.00226904	0.0255649
TRINITY_DN6335_c0_g1_i7	F-box protein At3g07870-like	WESTERN_FPL	EASTERN_FPL	-4.21762	1.23e-08	5.52e-07
TRINITY_DN5541_c0_g1_i2	F-box protein CPR30-like	WESTERN_FPL	EASTERN_FPL	-12.5851	5.81e-50	3.25e-46
TRINITY_DN17048_c0_g1_i6	F-box protein CPR30-like	WESTERN_FPL	EASTERN_FPL	-3.21272	0.00169287	0.020388
TRINITY_DN3005_c0_g2_i13	F-box protein CPR30-like	WESTERN_FPL	EASTERN_FPL	6.37525	1.59e-09	8.47e-08
TRINITY_DN3005_c0_g2_i14	F-box protein CPR30-like	WESTERN_FPL	EASTERN_FPL	7.25794	9.4e-17	1.77e-14
TRINITY_DN15292_c0_g1_i9	F-box protein SKP2A-like	WESTERN_FPL	EASTERN_FPL	-2.72119	3.79e-05	0.000831546
TRINITY_DN15292_c0_g1_i7	F-box protein SKP2B-like isoform X1	WESTERN_FPL	EASTERN_FPL	-2.32045	6.29e-05	0.00131138
TRINITY_DN28196_c0_g1_i1	F-box/FBD/LRR-repeat protein At1g13570-like	WESTERN_FPL	EASTERN_FPL	-8.11316	0.00474235	0.045517
TRINITY_DN4354_c0_g4_i1	F-box/FBD/LRR-repeat protein At1g13570-like	WESTERN_FPL	EASTERN_FPL	-2.18559	0.00387968	0.0389533
TRINITY_DN4683_c0_g1_i1	F-box/FBD/LRR-repeat protein At1g13570-like	WESTERN_FPL	EASTERN_FPL	3.25999	0.00157688	0.0193844
TRINITY_DN38090_c0_g1_i1	F-box/kelch-repeat protein At1g57790-like	WESTERN_FPL	EASTERN_FPL	2.28592	0.00829095	0.0694363
TRINITY_DN9900_c0_g1_i1	F-box/kelch-repeat protein At3g06240-like	WESTERN_FPL	EASTERN_FPL	-2.69838	0.00416987	0.0411388
TRINITY_DN16884_c0_g1_i1	F-box/kelch-repeat protein At3g23880-like	WESTERN_FPL	EASTERN_FPL	2.28578	4.05e-05	0.000885103
TRINITY_DN5050_c0_g1_i1	FCS-Like Zinc finger 15-like	WESTERN_FPL	EASTERN_FPL	-3.14225	0.00265637	0.028938
TRINITY_DN4822_c0_g1_i6	FCS-Like Zinc finger 1-like	WESTERN_FPL	EASTERN_FPL	10.463	3e-14	3.78e-12
TRINITY_DN6848_c0_g1_i28	ferredoxin, leaf L-A-like	WESTERN_FPL	EASTERN_FPL	-6.19216	0.000106305	0.0020641
TRINITY_DN6848_c0_g1_i19	ferredoxin, leaf L-A-like	WESTERN_FPL	EASTERN_FPL	5.39311	3.98e-08	1.64e-06
TRINITY_DN864_c0_g1_i16	ferredoxin, root R-B2-like	WESTERN_FPL	EASTERN_FPL	-11.9423	3.93e-35	7.21e-32
TRINITY_DN864_c0_g1_i14	ferredoxin, root R-B2-like	WESTERN_FPL	EASTERN_FPL	7.4291	1.23e-20	4.58e-18
TRINITY_DN864_c0_g1_i9	ferredoxin, root R-B2-like	WESTERN_FPL	EASTERN_FPL	8.00838	2.52e-14	3.25e-12
TRINITY_DN21292_c0_g1_i8	ferredoxin--nitrite reductase, chloroplastic	WESTERN_FPL	EASTERN_FPL	-2.0155	1.91e-06	5.67e-05
TRINITY_DN5226_c0_g1_i43	Ferric reduction oxidase 2	WESTERN_FPL	EASTERN_FPL	-4.56153	7.42e-05	0.00151451
TRINITY_DN5226_c0_g1_i26	ferric reduction oxidase 2-like isoform X1	WESTERN_FPL	EASTERN_FPL	10.2641	7.66e-10	4.34e-08
TRINITY_DN2345_c0_g1_i42	ferric reduction oxidase 7, chloroplastic-like	WESTERN_FPL	EASTERN_FPL	-3.42305	2.03e-10	1.29e-08
TRINITY_DN1734_c1_g1_i2	ferric reduction oxidase 8, mitochondrial isoform X1	WESTERN_FPL	EASTERN_FPL	2.2176	0.00178401	0.0212402
TRINITY_DN37434_c0_g1_i1	ferritin 2	WESTERN_FPL	EASTERN_FPL	5.20446	0.00216119	0.0246069
TRINITY_DN2907_c0_g1_i68	ferrochelatase-2, chloroplastic-like	WESTERN_FPL	EASTERN_FPL	-2.85533	0.000426655	0.00675625
TRINITY_DN2907_c0_g1_i84	ferrochelatase-2, chloroplastic-like	WESTERN_FPL	EASTERN_FPL	-2.77351	0.00118974	0.0156636
TRINITY_DN10340_c0_g1_i5	FHA domain-containing protein PS1	WESTERN_FPL	EASTERN_FPL	4.81322	0.0016585	0.0200765
TRINITY_DN14421_c0_g3_i1	fibrous sheath CABYR-binding protein-like	WESTERN_FPL	EASTERN_FPL	-5.72525	2.82e-07	9.81e-06
TRINITY_DN20_c0_g1_i54	filament-like plant protein 7	WESTERN_FPL	EASTERN_FPL	-8.50516	6.42e-24	3.44e-21
TRINITY_DN4530_c0_g1_i4	FK506-binding 5	WESTERN_FPL	EASTERN_FPL	-12.35	5.74e-19	1.57e-16
TRINITY_DN4530_c0_g1_i5	FK506-binding 5	WESTERN_FPL	EASTERN_FPL	-11.2884	2.68e-07	9.36e-06
TRINITY_DN14065_c0_g2_i6	flavanone 3-dioxygenase	WESTERN_FPL	EASTERN_FPL	-3.16664	3.19e-05	0.000717466
TRINITY_DN3839_c0_g1_i5	flavone synthase-like isoform X1	WESTERN_FPL	EASTERN_FPL	-3.93815	9.83e-05	0.00193285
TRINITY_DN846_c0_g2_i4	flavonoid 3',5'-methyltransferase-like isoform X2	WESTERN_FPL	EASTERN_FPL	6.46188	0.000724333	0.0103909
TRINITY_DN24781_c0_g1_i4	Flavonol synthase	WESTERN_FPL	EASTERN_FPL	-3.60595	7.49e-05	0.00152479
TRINITY_DN1800_c0_g2_i1	flavonol synthase/flavanone 3-hydroxylase-like	WESTERN_FPL	EASTERN_FPL	-8.17024	3.35e-08	1.4e-06
TRINITY_DN1349_c1_g1_i34	flocculation protein FLO11 isoform X1	WESTERN_FPL	EASTERN_FPL	2.36511	0.000318896	0.00529777
TRINITY_DN9647_c0_g1_i12	flocculation protein FLO11-like isoform X4	WESTERN_FPL	EASTERN_FPL	8.06162	2.04e-16	3.65e-14
TRINITY_DN1632_c2_g1_i1	floral homeotic protein AGAMOUS-like	WESTERN_FPL	EASTERN_FPL	-8.05793	2.85e-09	1.43e-07
TRINITY_DN1632_c2_g2_i1	floral homeotic protein AGAMOUS-like	WESTERN_FPL	EASTERN_FPL	-5.15077	1.73e-05	0.000416756
TRINITY_DN1632_c1_g1_i1	floral homeotic protein AGAMOUS-like	WESTERN_FPL	EASTERN_FPL	-4.30181	0.00225806	0.0254766
TRINITY_DN17836_c0_g3_i1	fluoride export protein 2	WESTERN_FPL	EASTERN_FPL	-2.43166	4.06e-05	0.000886515
TRINITY_DN868_c0_g1_i76	fructose-1,6-bisphosphatase, cytosolic	WESTERN_FPL	EASTERN_FPL	-7.86199	3.54e-08	1.47e-06
TRINITY_DN868_c0_g1_i64	fructose-1,6-bisphosphatase, cytosolic	WESTERN_FPL	EASTERN_FPL	-5.39782	2.52e-14	3.25e-12
TRINITY_DN868_c0_g1_i7	fructose-1,6-bisphosphatase, cytosolic	WESTERN_FPL	EASTERN_FPL	-2.53194	6.91e-05	0.00142028
TRINITY_DN868_c0_g1_i41	fructose-1,6-bisphosphatase, cytosolic	WESTERN_FPL	EASTERN_FPL	4.50175	1.23e-10	8.16e-09
TRINITY_DN868_c0_g1_i26	fructose-1,6-bisphosphatase, cytosolic	WESTERN_FPL	EASTERN_FPL	9.31551	1.4e-20	5.13e-18
TRINITY_DN2263_c0_g2_i1	fucosyltransferase 13	WESTERN_FPL	EASTERN_FPL	-5.7775	8.33e-08	3.22e-06
TRINITY_DN15028_c0_g1_i13	fumarate hydratase 1, mitochondrial	WESTERN_FPL	EASTERN_FPL	7.98124	0.00508825	0.0481076
TRINITY_DN26897_c0_g2_i18	Futsch light chain LC(f) like	WESTERN_FPL	EASTERN_FPL	9.48441	5.3e-14	6.35e-12
TRINITY_DN11182_c0_g1_i13	galactinol synthase 1	WESTERN_FPL	EASTERN_FPL	-2.76606	0.00057154	0.00859539
TRINITY_DN11182_c0_g1_i21	galactinol synthase 1-like	WESTERN_FPL	EASTERN_FPL	-2.44784	0.000487219	0.00754494
TRINITY_DN11182_c0_g1_i16	galactinol synthase 1-like	WESTERN_FPL	EASTERN_FPL	-2.08624	5.03e-07	1.68e-05
TRINITY_DN500_c1_g1_i4	gamma-terpinene synthase	WESTERN_FPL	EASTERN_FPL	10.3487	2.02e-14	2.7e-12
TRINITY_DN23028_c0_g1_i1	GATA transcription factor 23-like protein	WESTERN_FPL	EASTERN_FPL	-4.7612	0.00120851	0.0158404
TRINITY_DN10836_c0_g1_i1	GBF-interacting protein like	WESTERN_FPL	EASTERN_FPL	-5.62723	0.000171438	0.00312195
TRINITY_DN10836_c0_g1_i6	GBF-interacting protein like	WESTERN_FPL	EASTERN_FPL	-2.7818	0.00161088	0.0196564
TRINITY_DN1151_c1_g2_i3	GDP-L-galactose phosphorylase 1	WESTERN_FPL	EASTERN_FPL	-2.07363	0.00619198	0.0555996
TRINITY_DN7655_c0_g3_i21	GDP-L-galactose phosphorylase 2-like	WESTERN_FPL	EASTERN_FPL	9.62771	0.00202223	0.023355
TRINITY_DN113_c0_g1_i1	GDP-mannose 3,5-epimerase 1	WESTERN_FPL	EASTERN_FPL	-2.51266	0.000253154	0.00435374
TRINITY_DN113_c0_g1_i24	GDP-mannose 3,5-epimerase 1	WESTERN_FPL	EASTERN_FPL	-2.38035	1.77e-08	7.73e-07
TRINITY_DN113_c0_g1_i41	GDP-mannose 3,5-epimerase 2	WESTERN_FPL	EASTERN_FPL	-3.52236	3.33e-10	2.01e-08
TRINITY_DN113_c0_g1_i46	GDP-mannose 3,5-epimerase 2	WESTERN_FPL	EASTERN_FPL	11.4658	7.77e-22	3.37e-19
TRINITY_DN10677_c0_g1_i1	GDSL esterase/lipase	WESTERN_FPL	EASTERN_FPL	2.91802	0.00264529	0.0288606
TRINITY_DN7273_c0_g1_i1	GDSL esterase/lipase At1g29670-like	WESTERN_FPL	EASTERN_FPL	2.49629	0.000155518	0.00287175
TRINITY_DN8205_c0_g1_i1	GDSL esterase/lipase At1g29670-like	WESTERN_FPL	EASTERN_FPL	4.11677	0.00768036	0.0655464
TRINITY_DN1600_c0_g3_i1	GDSL esterase/lipase At3g48460-like	WESTERN_FPL	EASTERN_FPL	3.51856	0.000104359	0.00203316
TRINITY_DN4303_c1_g1_i2	GDSL esterase/lipase At4g26790-like	WESTERN_FPL	EASTERN_FPL	2.28415	0.00228612	0.025721
TRINITY_DN5238_c0_g1_i2	GDSL esterase/lipase At5g33370-like	WESTERN_FPL	EASTERN_FPL	2.1745	6.12e-08	2.42e-06
TRINITY_DN4535_c0_g1_i8	GDSL esterase/lipase At5g45950	WESTERN_FPL	EASTERN_FPL	-4.32073	1.83e-07	6.71e-06
TRINITY_DN4535_c0_g1_i7	GDSL esterase/lipase At5g45950	WESTERN_FPL	EASTERN_FPL	-2.37796	5.3e-08	2.13e-06
TRINITY_DN1694_c0_g1_i70	GDT1-like protein 1, chloroplastic	WESTERN_FPL	EASTERN_FPL	2.09279	0.00628941	0.0562909
TRINITY_DN1062_c0_g1_i16	GDT1-like protein 2, chloroplastic	WESTERN_FPL	EASTERN_FPL	-5.44784	1.5e-09	8.03e-08
TRINITY_DN1062_c0_g1_i22	GDT1-like protein 2, chloroplastic	WESTERN_FPL	EASTERN_FPL	-4.0252	1.33e-10	8.69e-09
TRINITY_DN10586_c0_g2_i12	GDT1-like protein 4	WESTERN_FPL	EASTERN_FPL	-2.64826	6.96e-06	0.000184309
TRINITY_DN1599_c0_g1_i5	general transcription and DNA repair factor IIH subunit TFB2 isoform X1	WESTERN_FPL	EASTERN_FPL	-8.25922	0.00254623	0.0279991
TRINITY_DN1599_c0_g1_i3	general transcription and DNA repair factor IIH subunit TFB2 isoform X1	WESTERN_FPL	EASTERN_FPL	-2.48244	0.00582617	0.0533329
TRINITY_DN19968_c0_g2_i1	general transcription factor 3C polypeptide 5-like isoform X1	WESTERN_FPL	EASTERN_FPL	4.71906	3.38e-07	1.17e-05
TRINITY_DN22356_c0_g3_i2	general transcriptional corepressor trfA-like	WESTERN_FPL	EASTERN_FPL	2.94527	0.00140172	0.0177051
TRINITY_DN4111_c1_g1_i1	geraniol 8-hydroxylase-like	WESTERN_FPL	EASTERN_FPL	4.1447	0.00949128	0.0768849
TRINITY_DN1996_c0_g1_i10	geranylgeranyl transferase type-1 subunit beta	WESTERN_FPL	EASTERN_FPL	-2.26286	6.1e-05	0.00127629
TRINITY_DN7970_c0_g1_i1	gibberellin 2-beta-dioxygenase 2-like	WESTERN_FPL	EASTERN_FPL	5.01087	0.000685886	0.00992426
TRINITY_DN17672_c0_g1_i2	gibberellin 2-beta-dioxygenase 8-like	WESTERN_FPL	EASTERN_FPL	-3.93116	0.00305646	0.0322757
TRINITY_DN319_c0_g1_i107	gibberellin-regulated protein 11-like	WESTERN_FPL	EASTERN_FPL	8.28002	1.57e-08	6.91e-07
TRINITY_DN319_c0_g1_i82	gibberellin-regulated protein 11-like	WESTERN_FPL	EASTERN_FPL	9.30107	8.95e-14	1.03e-11
TRINITY_DN33068_c0_g1_i1	gibberellin-regulated protein 14-like	WESTERN_FPL	EASTERN_FPL	2.75527	0.00294119	0.0313502
TRINITY_DN2519_c0_g1_i7	gibberellin-regulated protein 6-like	WESTERN_FPL	EASTERN_FPL	8.47799	7.94e-11	5.43e-09
TRINITY_DN24419_c0_g1_i5	gibberellin-regulated protein 9-like	WESTERN_FPL	EASTERN_FPL	3.3396	0.00248251	0.0274235
TRINITY_DN2776_c0_g2_i2	GLABRA2 expression modulator	WESTERN_FPL	EASTERN_FPL	2.26947	7.18e-08	2.82e-06
TRINITY_DN2776_c0_g2_i3	GLABRA2 expression modulator-like	WESTERN_FPL	EASTERN_FPL	4.08627	1.89e-07	6.9e-06
TRINITY_DN38289_c0_g1_i1	glucan endo-1,3-beta-glucosidase 8	WESTERN_FPL	EASTERN_FPL	9.74349	7.9e-18	1.8e-15
TRINITY_DN9405_c0_g1_i4	glucan endo-1,3-beta-glucosidase-like	WESTERN_FPL	EASTERN_FPL	3.30042	0.0017609	0.02102
TRINITY_DN1550_c0_g1_i4	glucan endo-1,3-beta-glucosidase-like	WESTERN_FPL	EASTERN_FPL	3.59477	0.00160751	0.0196295
TRINITY_DN9405_c0_g1_i8	glucan endo-1,3-beta-glucosidase-like	WESTERN_FPL	EASTERN_FPL	4.07514	0.000544871	0.0082587
TRINITY_DN9405_c0_g3_i1	glucan endo-1,3-beta-glucosidase-like	WESTERN_FPL	EASTERN_FPL	5.40784	0.000530428	0.00807788
TRINITY_DN1550_c0_g1_i1	glucan endo-1,3-beta-glucosidase-like	WESTERN_FPL	EASTERN_FPL	5.85746	0.00200273	0.0231954
TRINITY_DN4522_c0_g1_i4	glucose-6-phosphate/phosphate translocator 2, chloroplastic-like	WESTERN_FPL	EASTERN_FPL	-2.7889	0.000136088	0.00256547
TRINITY_DN967_c0_g1_i3	glutamate decarboxylase	WESTERN_FPL	EASTERN_FPL	9.24051	4.54e-10	2.7e-08
TRINITY_DN967_c0_g1_i5	glutamate decarboxylase	WESTERN_FPL	EASTERN_FPL	11.6971	3.42e-17	6.9e-15
TRINITY_DN1723_c0_g1_i10	glutamate receptor 2.2-like	WESTERN_FPL	EASTERN_FPL	5.75109	5.91e-05	0.0012419
TRINITY_DN1723_c0_g1_i8	glutamate receptor 2.2-like	WESTERN_FPL	EASTERN_FPL	10.1231	2.42e-09	1.24e-07
TRINITY_DN4198_c0_g1_i42	glutamate--cysteine ligase, chloroplastic	WESTERN_FPL	EASTERN_FPL	-5.51373	2.44e-07	8.62e-06
TRINITY_DN1239_c0_g1_i2	glutamate--glyoxylate aminotransferase 2	WESTERN_FPL	EASTERN_FPL	2.35301	1.26e-05	0.000312669
TRINITY_DN1732_c0_g2_i17	glutamate--glyoxylate aminotransferase 2	WESTERN_FPL	EASTERN_FPL	5.01397	9.57e-06	0.000246014
TRINITY_DN12569_c0_g1_i5	glutamic acid-rich protein isoform X1	WESTERN_FPL	EASTERN_FPL	11.7378	1.03e-28	8.8e-26
TRINITY_DN13185_c0_g1_i2	GLUTAMINE SYNTHETASE	WESTERN_FPL	EASTERN_FPL	6.36188	1.03e-05	0.00026184
TRINITY_DN13185_c0_g1_i4	glutamine synthetase cytosolic isozyme	WESTERN_FPL	EASTERN_FPL	-8.10299	5.67e-11	3.95e-09
TRINITY_DN13185_c0_g1_i6	glutamine synthetase cytosolic isozyme	WESTERN_FPL	EASTERN_FPL	-3.03288	1.43e-07	5.31e-06
TRINITY_DN13185_c0_g1_i12	glutamine synthetase cytosolic isozyme	WESTERN_FPL	EASTERN_FPL	3.76554	2.43e-05	0.000563175
TRINITY_DN13185_c0_g1_i3	glutamine synthetase cytosolic isozyme	WESTERN_FPL	EASTERN_FPL	5.13115	3.48e-11	2.53e-09
TRINITY_DN950_c0_g1_i26	glutamine synthetase cytosolic isozyme	WESTERN_FPL	EASTERN_FPL	10.8299	1.27e-15	1.96e-13
TRINITY_DN950_c0_g1_i14	glutamine synthetase cytosolic isozyme 1	WESTERN_FPL	EASTERN_FPL	2.95299	2.68e-07	9.36e-06
TRINITY_DN4464_c0_g1_i6	glutamyl-tRNA reductase 1, chloroplastic-like	WESTERN_FPL	EASTERN_FPL	-2.49779	7.92e-06	0.000207141
TRINITY_DN2220_c0_g1_i12	glutamyl-tRNA(Gln) amidotransferase subunit B, chloroplastic/mitochondrial-like	WESTERN_FPL	EASTERN_FPL	2.72658	0.000390698	0.006264
TRINITY_DN1264_c0_g1_i2	Glutaredoxin family protein, putative	WESTERN_FPL	EASTERN_FPL	3.06383	1.01e-08	4.61e-07
TRINITY_DN6307_c0_g1_i3	glutathione S-transferase DHAR3, chloroplastic	WESTERN_FPL	EASTERN_FPL	-2.66855	1.32e-05	0.000327311
TRINITY_DN3055_c0_g1_i12	glutathione S-transferase U17-like	WESTERN_FPL	EASTERN_FPL	-3.01585	0.00261833	0.0286206
TRINITY_DN10364_c0_g1_i1	glutathione S-transferase U17-like	WESTERN_FPL	EASTERN_FPL	3.56103	0.000248288	0.00429109
TRINITY_DN34168_c0_g1_i1	glutathione S-transferase U8	WESTERN_FPL	EASTERN_FPL	3.58992	5.47e-09	2.62e-07
TRINITY_DN2741_c0_g1_i41	glyceraldehyde 3-phosphate dehydrogenase	WESTERN_FPL	EASTERN_FPL	2.66533	2.05e-05	0.000480414
TRINITY_DN19424_c0_g1_i2	glyceraldehyde-3-phosphate dehydrogenase A, chloroplastic-like	WESTERN_FPL	EASTERN_FPL	-2.09871	0.00453023	0.0438969
TRINITY_DN8218_c0_g1_i1	glyceraldehyde-3-phosphate dehydrogenase, cytosolic	WESTERN_FPL	EASTERN_FPL	-4.69006	0.00325144	0.0338802
TRINITY_DN2741_c0_g1_i18	glyceraldehyde-3-phosphate dehydrogenase, cytosolic	WESTERN_FPL	EASTERN_FPL	-3.24142	2.22e-10	1.39e-08
TRINITY_DN69_c1_g1_i92	Glycerol-3-phosphate 2-O-acyltransferase 6	WESTERN_FPL	EASTERN_FPL	-10.4393	1.62e-20	5.89e-18
TRINITY_DN69_c1_g1_i98	Glycerol-3-phosphate 2-O-acyltransferase 6	WESTERN_FPL	EASTERN_FPL	-10.0638	1.96e-15	2.98e-13
TRINITY_DN69_c1_g1_i25	Glycerol-3-phosphate 2-O-acyltransferase 6	WESTERN_FPL	EASTERN_FPL	-9.42112	2.81e-10	1.72e-08
TRINITY_DN31540_c0_g1_i27	Glycerol-3-phosphate 2-O-acyltransferase 6	WESTERN_FPL	EASTERN_FPL	4.78722	0.00529359	0.0495752
TRINITY_DN2797_c0_g1_i2	Glycerol-3-phosphate O-acyltransferase	WESTERN_FPL	EASTERN_FPL	2.97447	0.00120694	0.0158252
TRINITY_DN7105_c0_g1_i14	glycerophosphodiester phosphodiesterase GDPD6	WESTERN_FPL	EASTERN_FPL	2.353	0.00242162	0.026879
TRINITY_DN525_c0_g1_i4	glycerophosphodiester phosphodiesterase GDPDL3	WESTERN_FPL	EASTERN_FPL	3.75146	0.00603286	0.0546413
TRINITY_DN525_c0_g1_i13	glycerophosphodiester phosphodiesterase GDPDL3-like	WESTERN_FPL	EASTERN_FPL	3.20235	0.00170677	0.0205349
TRINITY_DN1316_c0_g1_i19	Glycine dehydrogenase (decarboxylating), mitochondrial	WESTERN_FPL	EASTERN_FPL	-4.0479	1.19e-11	9.48e-10
TRINITY_DN2856_c0_g1_i1	glycine-rich cell wall structural protein-like	WESTERN_FPL	EASTERN_FPL	2.00479	1.07e-08	4.87e-07
TRINITY_DN833_c0_g1_i3	glycine-rich RNA-binding protein RZ1C-like isoform X1	WESTERN_FPL	EASTERN_FPL	2.15944	1.18e-05	0.00029389
TRINITY_DN11680_c0_g1_i1	glycosyltransferase family 92 protein RCOM_0530710	WESTERN_FPL	EASTERN_FPL	2.35794	9.41e-05	0.00186306
TRINITY_DN16329_c0_g1_i4	Glyoxalase-like domain protein	WESTERN_FPL	EASTERN_FPL	-2.05936	1.23e-06	3.8e-05
TRINITY_DN6289_c0_g1_i2	glyoxylate/hydroxypyruvate reductase HPR3-like	WESTERN_FPL	EASTERN_FPL	5.66309	6.33e-05	0.00131767
TRINITY_DN542_c0_g1_i19	GMP synthase	WESTERN_FPL	EASTERN_FPL	-3.32636	4.16e-06	0.000115807
TRINITY_DN1738_c0_g1_i12	Golgi SNAP receptor complex member 1-2	WESTERN_FPL	EASTERN_FPL	8.06541	1.05e-05	0.000264885
TRINITY_DN23393_c0_g2_i2	golgin subfamily A member 4	WESTERN_FPL	EASTERN_FPL	-2.20029	0.00112217	0.0149474
TRINITY_DN2509_c0_g1_i24	GPI inositol-deacylase	WESTERN_FPL	EASTERN_FPL	2.21149	1.8e-07	6.6e-06
TRINITY_DN11020_c0_g1_i6	GPI-anchored protein like	WESTERN_FPL	EASTERN_FPL	-6.44507	8.94e-09	4.13e-07
TRINITY_DN2105_c0_g1_i46	G-protein coupled receptor 1	WESTERN_FPL	EASTERN_FPL	3.66832	0.00307057	0.0323803
TRINITY_DN2105_c0_g1_i23	G-protein coupled receptor 1	WESTERN_FPL	EASTERN_FPL	4.10151	0.00122241	0.0159737
TRINITY_DN6757_c0_g1_i1	G-type lectin S-receptor-like serine/threonine-protein kinase	WESTERN_FPL	EASTERN_FPL	3.04053	0.00796833	0.0674963
TRINITY_DN2126_c2_g1_i1	G-type lectin S-receptor-like serine/threonine-protein kinase At1g11410	WESTERN_FPL	EASTERN_FPL	3.4675	0.00265061	0.0288916
TRINITY_DN15228_c0_g1_i1	G-type lectin S-receptor-like serine/threonine-protein kinase At2g19130	WESTERN_FPL	EASTERN_FPL	3.03237	0.00275368	0.0297794
TRINITY_DN10817_c0_g1_i1	G-type lectin S-receptor-like serine/threonine-protein kinase At4g03230 isoform X1	WESTERN_FPL	EASTERN_FPL	2.85375	0.00167671	0.0202291
TRINITY_DN20778_c0_g1_i4	G-type lectin S-receptor-like serine/threonine-protein kinase At4g27290	WESTERN_FPL	EASTERN_FPL	2.14109	0.00324578	0.0338303
TRINITY_DN17377_c0_g3_i1	G-type lectin S-receptor-like serine/threonine-protein kinase At4g27290	WESTERN_FPL	EASTERN_FPL	2.24454	0.00518478	0.0487625
TRINITY_DN3507_c0_g1_i3	G-type lectin S-receptor-like serine/threonine-protein kinase At4g27290	WESTERN_FPL	EASTERN_FPL	2.96911	0.00487929	0.0465935
TRINITY_DN7700_c0_g1_i1	G-type lectin S-receptor-like serine/threonine-protein kinase At4g27290	WESTERN_FPL	EASTERN_FPL	3.69286	9.25e-05	0.00183482
TRINITY_DN3507_c0_g1_i1	G-type lectin S-receptor-like serine/threonine-protein kinase At4g27290	WESTERN_FPL	EASTERN_FPL	4.34092	0.00059754	0.00887225
TRINITY_DN21_c0_g3_i1	G-type lectin S-receptor-like serine/threonine-protein kinase At4g27290	WESTERN_FPL	EASTERN_FPL	4.62579	5.84e-08	2.32e-06
TRINITY_DN25290_c0_g1_i1	G-type lectin S-receptor-like serine/threonine-protein kinase CES101	WESTERN_FPL	EASTERN_FPL	5.10529	1.69e-07	6.21e-06
TRINITY_DN4227_c0_g2_i2	G-type lectin S-receptor-like serine/threonine-protein kinase LECRK3	WESTERN_FPL	EASTERN_FPL	-3.39731	0.00838808	0.0699762
TRINITY_DN11751_c0_g3_i4	G-type lectin S-receptor-like serine/threonine-protein kinase LECRK3	WESTERN_FPL	EASTERN_FPL	2.45227	0.00808063	0.068193
TRINITY_DN4294_c0_g3_i18	G-type lectin S-receptor-like serine/threonine-protein kinase LECRK3	WESTERN_FPL	EASTERN_FPL	3.29047	0.0029221	0.0311812
TRINITY_DN2126_c0_g1_i11	G-type lectin S-receptor-like serine/threonine-protein kinase RKS1	WESTERN_FPL	EASTERN_FPL	-4.86937	0.000147695	0.0027457
TRINITY_DN9301_c0_g2_i1	guanine nucleotide-binding protein-like NSN1	WESTERN_FPL	EASTERN_FPL	-9.03594	0.00133064	0.0170512
TRINITY_DN3947_c0_g1_i14	Guanylate kinase	WESTERN_FPL	EASTERN_FPL	2.79885	0.00704647	0.0612416
TRINITY_DN421_c0_g1_i105	guanylate kinase 2	WESTERN_FPL	EASTERN_FPL	3.40245	0.00551042	0.0511834
TRINITY_DN1819_c0_g1_i6	haloacid dehalogenase-like hydrolase domain-containing protein 3	WESTERN_FPL	EASTERN_FPL	-2.94324	4.37e-06	0.000121117
TRINITY_DN6672_c0_g1_i9	haloacid dehalogenase-like hydrolase domain-containing protein At3g48420	WESTERN_FPL	EASTERN_FPL	3.18967	0.00104099	0.0140259
TRINITY_DN3755_c0_g1_i29	haloacid dehalogenase-like hydrolase domain-containing protein At3g48420	WESTERN_FPL	EASTERN_FPL	3.74338	3.24e-05	0.000727037
TRINITY_DN3755_c0_g1_i31	haloacid dehalogenase-like hydrolase domain-containing protein At3g48420	WESTERN_FPL	EASTERN_FPL	7.99282	4.86e-06	0.000133285
TRINITY_DN5217_c0_g1_i1	heat shock 70 kDa protein	WESTERN_FPL	EASTERN_FPL	-3.96348	0.00430921	0.0422648
TRINITY_DN23467_c0_g6_i1	heat shock 70 kDa protein 18-like	WESTERN_FPL	EASTERN_FPL	2.67851	0.000164549	0.00302274
TRINITY_DN23467_c0_g4_i1	heat shock cognate 70 kDa protein-like	WESTERN_FPL	EASTERN_FPL	2.08646	3.93e-05	0.000859664
TRINITY_DN765_c0_g1_i9	Heat shock protein 70	WESTERN_FPL	EASTERN_FPL	7.59601	0.00997992	0.0796062
TRINITY_DN591_c1_g1_i5	heat shock protein 83-like	WESTERN_FPL	EASTERN_FPL	-3.47589	5.14e-08	2.07e-06
TRINITY_DN213_c1_g1_i4	HEAT SHOCK PROTEIN 90-1	WESTERN_FPL	EASTERN_FPL	-8.4257	2.43e-06	7.1e-05
TRINITY_DN4438_c0_g1_i7	heat stress transcription factor A-6b isoform X1	WESTERN_FPL	EASTERN_FPL	-2.8521	0.00988832	0.0790881
TRINITY_DN1392_c4_g2_i3	heat stress transcription factor A-7a-like isoform X2	WESTERN_FPL	EASTERN_FPL	9.68855	0.00060434	0.00895253
TRINITY_DN32153_c0_g1_i1	heavy metal-associated isoprenylated plant protein 16-like	WESTERN_FPL	EASTERN_FPL	-6.43849	0.00335217	0.0346954
TRINITY_DN39_c0_g1_i1	heavy metal-associated isoprenylated plant protein 16-like	WESTERN_FPL	EASTERN_FPL	4.67721	1.81e-05	0.000433567
TRINITY_DN37783_c0_g1_i1	heavy metal-associated isoprenylated plant protein 21-like	WESTERN_FPL	EASTERN_FPL	-3.52933	0.000577627	0.00865654
TRINITY_DN8211_c0_g1_i1	heavy metal-associated isoprenylated plant protein 23	WESTERN_FPL	EASTERN_FPL	2.50084	0.000415682	0.00661235
TRINITY_DN5158_c0_g1_i2	heavy metal-associated isoprenylated plant protein 26	WESTERN_FPL	EASTERN_FPL	-9.78937	3.63e-14	4.45e-12
TRINITY_DN5158_c0_g1_i1	heavy metal-associated isoprenylated plant protein 26	WESTERN_FPL	EASTERN_FPL	8.7406	7.67e-14	8.88e-12
TRINITY_DN6029_c1_g1_i16	heavy metal-associated isoprenylated plant protein 3	WESTERN_FPL	EASTERN_FPL	2.06167	0.000751123	0.0107036
TRINITY_DN941_c0_g1_i7	heavy metal-associated isoprenylated plant protein 37	WESTERN_FPL	EASTERN_FPL	3.36016	6e-07	1.97e-05
TRINITY_DN1304_c0_g1_i26	heavy metal-associated isoprenylated plant protein 3-like	WESTERN_FPL	EASTERN_FPL	-4.51903	4.73e-06	0.000130236
TRINITY_DN13913_c0_g2_i1	Heme-binding-like protein	WESTERN_FPL	EASTERN_FPL	5.80937	1.75e-05	0.000419743
TRINITY_DN2102_c0_g1_i6	heme-binding-like protein At3g10130, chloroplastic isoform X1	WESTERN_FPL	EASTERN_FPL	8.17774	0.00155173	0.0191668
TRINITY_DN11481_c0_g1_i8	Heptahelical transmembrane protein 1	WESTERN_FPL	EASTERN_FPL	-9.89163	7.73e-13	7.59e-11
TRINITY_DN11481_c0_g1_i2	Heptahelical transmembrane protein 1	WESTERN_FPL	EASTERN_FPL	-5.49288	2.4e-09	1.23e-07
TRINITY_DN28216_c0_g1_i6	heterogeneous nuclear ribonucleoprotein Q	WESTERN_FPL	EASTERN_FPL	-4.4786	0.00923442	0.0753262
TRINITY_DN37757_c0_g1_i1	high affinity nitrate transporter 2.5-like	WESTERN_FPL	EASTERN_FPL	3.11553	3.68e-05	0.00081304
TRINITY_DN4358_c0_g1_i18	histidine biosynthesis bifunctional protein hisIE, chloroplastic	WESTERN_FPL	EASTERN_FPL	-8.9508	1.57e-13	1.73e-11
TRINITY_DN4358_c0_g1_i21	histidine biosynthesis bifunctional protein hisIE, chloroplastic	WESTERN_FPL	EASTERN_FPL	-8.86994	7.69e-12	6.35e-10
TRINITY_DN4358_c0_g1_i22	histidine biosynthesis bifunctional protein hisIE, chloroplastic isoform X2	WESTERN_FPL	EASTERN_FPL	-8.50298	1.33e-11	1.05e-09
TRINITY_DN2160_c0_g2_i4	histidine kinase 4-like	WESTERN_FPL	EASTERN_FPL	8.88829	1.78e-09	9.36e-08
TRINITY_DN18257_c0_g1_i24	histidine--trna ligase, chloroplastic/mitochondrial	WESTERN_FPL	EASTERN_FPL	3.83156	1.42e-08	6.28e-07
TRINITY_DN18257_c0_g1_i21	histidine--tRNA ligase, chloroplastic/mitochondrial isoform X2	WESTERN_FPL	EASTERN_FPL	5.81363	1.01e-05	0.000258255
TRINITY_DN23998_c0_g1_i10	Histone acetyltransferase	WESTERN_FPL	EASTERN_FPL	-3.51424	0.000303617	0.00508335
TRINITY_DN3487_c0_g4_i5	histone deacetylase complex subunit SAP18	WESTERN_FPL	EASTERN_FPL	-2.9915	8.98e-05	0.00178997
TRINITY_DN3487_c0_g4_i6	histone deacetylase complex subunit SAP18-like	WESTERN_FPL	EASTERN_FPL	3.33185	1.68e-06	5.04e-05
TRINITY_DN7975_c0_g1_i6	histone deacetylase HDT2	WESTERN_FPL	EASTERN_FPL	-7.36281	6.5e-14	7.6e-12
TRINITY_DN905_c0_g1_i26	Histone H2A	WESTERN_FPL	EASTERN_FPL	8.7915	3.42e-08	1.43e-06
TRINITY_DN905_c0_g1_i8	Histone H2A	WESTERN_FPL	EASTERN_FPL	8.825	3.18e-09	1.58e-07
TRINITY_DN905_c0_g1_i5	Histone H2A	WESTERN_FPL	EASTERN_FPL	9.57746	1.89e-10	1.21e-08
TRINITY_DN273_c0_g1_i3	histone-lysine N-methyltransferase ASHH2-like	WESTERN_FPL	EASTERN_FPL	6.48517	0.00828671	0.0694159
TRINITY_DN2408_c0_g1_i2	histone-lysine N-methyltransferase ATX4-like	WESTERN_FPL	EASTERN_FPL	-2.08633	8.94e-05	0.0017839
TRINITY_DN12280_c0_g1_i1	histone-lysine N-methyltransferase, H3 lysine-9 specific SUVH4 isoform X1	WESTERN_FPL	EASTERN_FPL	-4.68642	1.38e-06	4.22e-05
TRINITY_DN12280_c0_g1_i17	histone-lysine N-methyltransferase, H3 lysine-9 specific SUVH4-like	WESTERN_FPL	EASTERN_FPL	-8.2955	1.89e-11	1.44e-09
TRINITY_DN12280_c0_g1_i21	histone-lysine N-methyltransferase, H3 lysine-9 specific SUVH4-like	WESTERN_FPL	EASTERN_FPL	-5.2602	5.17e-10	3.03e-08
TRINITY_DN5551_c0_g1_i2	homeobox protein knotted-1-like 7	WESTERN_FPL	EASTERN_FPL	3.56219	0.00390485	0.0391144
TRINITY_DN527_c0_g1_i15	Homeobox-leucine zipper protein ANTHOCYANINLESS 2	WESTERN_FPL	EASTERN_FPL	2.57974	7e-10	4.01e-08
TRINITY_DN3874_c0_g1_i1	homeobox-leucine zipper protein ATHB-12-like	WESTERN_FPL	EASTERN_FPL	-4.41655	1.13e-07	4.28e-06
TRINITY_DN1929_c0_g1_i1	homeobox-leucine zipper protein ATHB-12-like	WESTERN_FPL	EASTERN_FPL	-2.87233	0.00506792	0.0479742
TRINITY_DN24665_c0_g1_i2	homeobox-leucine zipper protein ATHB-40	WESTERN_FPL	EASTERN_FPL	-2.46484	0.00017557	0.00318711
TRINITY_DN24665_c0_g1_i5	homeobox-leucine zipper protein ATHB-40	WESTERN_FPL	EASTERN_FPL	-2.17168	0.00800834	0.0677757
TRINITY_DN27211_c0_g1_i1	homeobox-leucine zipper protein ATHB-6-like	WESTERN_FPL	EASTERN_FPL	3.29356	0.000681892	0.00987387
TRINITY_DN9857_c0_g1_i16	homeobox-leucine zipper protein HAT5-like	WESTERN_FPL	EASTERN_FPL	-3.02816	0.00203993	0.0235311
TRINITY_DN1929_c0_g1_i2	Homeobox-leucine zipper protein like	WESTERN_FPL	EASTERN_FPL	-2.41884	0.00398918	0.0397424
TRINITY_DN5015_c0_g1_i3	homeodomain-like superfamily protein	WESTERN_FPL	EASTERN_FPL	3.44044	3.53e-05	0.000783891
TRINITY_DN13588_c0_g1_i1	homocysteine S-methyltransferase 1	WESTERN_FPL	EASTERN_FPL	3.11752	0.000589479	0.00877764
TRINITY_DN163_c0_g1_i2	homogentisate phytyltransferase 1, chloroplastic-like isoform X1	WESTERN_FPL	EASTERN_FPL	2.54217	0.00357842	0.0364985
TRINITY_DN6946_c0_g4_i1	hydroxcinnamoyl-CoA quinate/shikimate hydroxycinnamoyltransferase	WESTERN_FPL	EASTERN_FPL	-3.69128	0.000194544	0.00347111
TRINITY_DN20393_c0_g1_i1	hydroxyproline O-galactosyltransferase GALT6-like	WESTERN_FPL	EASTERN_FPL	-2.13889	0.000447202	0.00701538
TRINITY_DN18703_c0_g1_i1	hydroxyproline-rich glycoprotein family protein	WESTERN_FPL	EASTERN_FPL	-8.63675	5.77e-09	2.75e-07
TRINITY_DN38554_c0_g1_i1	hydroxyproline-rich glycoprotein family protein	WESTERN_FPL	EASTERN_FPL	5.83557	7.98e-07	2.56e-05
TRINITY_DN18703_c0_g1_i2	hydroxyproline-rich glycoprotein family protein	WESTERN_FPL	EASTERN_FPL	8.78542	1.7e-13	1.85e-11
TRINITY_DN5939_c0_g1_i16	Hypersensitive-induced response protein 1	WESTERN_FPL	EASTERN_FPL	-9.49656	6.3e-14	7.43e-12
TRINITY_DN7917_c0_g1_i3	hyphally regulated cell wall protein 3	WESTERN_FPL	EASTERN_FPL	-3.51511	0.00163233	0.0198447
TRINITY_DN6482_c0_g1_i1	hypothetical plant O-methyltransferase	WESTERN_FPL	EASTERN_FPL	-2.64408	1.78e-13	1.94e-11
TRINITY_DN1381_c0_g1_i5	Hypothetical predicted protein	WESTERN_FPL	EASTERN_FPL	-5.96827	8.33e-07	2.65e-05
TRINITY_DN521_c0_g2_i1	Hypothetical predicted protein	WESTERN_FPL	EASTERN_FPL	-5.39577	0.00683251	0.0599282
TRINITY_DN11067_c0_g1_i6	Hypothetical predicted protein	WESTERN_FPL	EASTERN_FPL	-5.04371	0.0011684	0.0154564
TRINITY_DN11721_c0_g1_i1	Hypothetical predicted protein	WESTERN_FPL	EASTERN_FPL	-4.78461	9.16e-07	2.89e-05
TRINITY_DN2167_c0_g1_i44	Hypothetical predicted protein	WESTERN_FPL	EASTERN_FPL	-2.77542	0.000325344	0.00538633
TRINITY_DN11049_c0_g1_i1	Hypothetical predicted protein	WESTERN_FPL	EASTERN_FPL	-2.40425	4.7e-05	0.00101211
TRINITY_DN2936_c0_g1_i10	Hypothetical predicted protein	WESTERN_FPL	EASTERN_FPL	2.36119	1.07e-07	4.08e-06
TRINITY_DN10638_c0_g1_i18	Hypothetical predicted protein	WESTERN_FPL	EASTERN_FPL	2.65091	1.06e-05	0.000268593
TRINITY_DN1248_c0_g2_i4	Hypothetical predicted protein	WESTERN_FPL	EASTERN_FPL	3.01882	1.94e-05	0.000458707
TRINITY_DN219_c0_g1_i28	Hypothetical predicted protein	WESTERN_FPL	EASTERN_FPL	5.94404	2.16e-06	6.35e-05
TRINITY_DN219_c0_g1_i42	Hypothetical predicted protein	WESTERN_FPL	EASTERN_FPL	8.12402	1.36e-09	7.33e-08
TRINITY_DN636_c1_g1_i11	Hypothetical predicted protein	WESTERN_FPL	EASTERN_FPL	9.01345	0.00293765	0.0313211
TRINITY_DN1042_c0_g1_i7	Hypothetical predicted protein	WESTERN_FPL	EASTERN_FPL	9.32562	1.97e-11	1.5e-09
TRINITY_DN2179_c0_g2_i1	Hypothetical predicted protein	WESTERN_FPL	EASTERN_FPL	9.71399	1.36e-17	2.97e-15
TRINITY_DN1047_c2_g2_i1	hypothetical protein	WESTERN_FPL	EASTERN_FPL	2.96328	1e-11	8.1e-10
TRINITY_DN22176_c0_g3_i1	hypothetical protein C2845_PM09G08930	WESTERN_FPL	EASTERN_FPL	8.87548	5.13e-11	3.59e-09
TRINITY_DN364_c0_g4_i2	hypothetical protein CCACVL1_03143	WESTERN_FPL	EASTERN_FPL	14.5536	5.63e-45	2.17e-41
TRINITY_DN33383_c0_g1_i2	hypothetical protein CR513_00631, partial	WESTERN_FPL	EASTERN_FPL	2.10777	0.00121888	0.0159438
TRINITY_DN37803_c0_g1_i1	hypothetical protein DCAR_000576	WESTERN_FPL	EASTERN_FPL	10.3493	9.4e-20	2.95e-17
TRINITY_DN4696_c0_g1_i16	hypothetical protein DCAR_001089	WESTERN_FPL	EASTERN_FPL	8.91031	0.00295049	0.0314232
TRINITY_DN21863_c0_g4_i1	hypothetical protein DCAR_001394	WESTERN_FPL	EASTERN_FPL	7.47363	0.00691258	0.0604518
TRINITY_DN18704_c0_g1_i1	hypothetical protein DCAR_001666	WESTERN_FPL	EASTERN_FPL	6.10169	1.49e-08	6.56e-07
TRINITY_DN5040_c0_g1_i68	hypothetical protein DCAR_002224	WESTERN_FPL	EASTERN_FPL	3.89451	3.64e-11	2.64e-09
TRINITY_DN5040_c0_g1_i9	hypothetical protein DCAR_002224	WESTERN_FPL	EASTERN_FPL	4.58944	0.000695176	0.0100323
TRINITY_DN5040_c0_g1_i14	hypothetical protein DCAR_002224	WESTERN_FPL	EASTERN_FPL	9.14416	0.000806997	0.0113737
TRINITY_DN20334_c0_g1_i1	hypothetical protein DCAR_002251	WESTERN_FPL	EASTERN_FPL	5.40514	9.21e-06	0.000238509
TRINITY_DN2235_c0_g1_i2	hypothetical protein DCAR_002265	WESTERN_FPL	EASTERN_FPL	-2.24473	0.000825246	0.0115717
TRINITY_DN18035_c0_g1_i14	hypothetical protein DCAR_002278	WESTERN_FPL	EASTERN_FPL	-8.07146	1.17e-19	3.56e-17
TRINITY_DN5546_c0_g2_i1	hypothetical protein DCAR_002461	WESTERN_FPL	EASTERN_FPL	2.12464	0.00766682	0.065477
TRINITY_DN27671_c0_g1_i1	hypothetical protein DCAR_002729	WESTERN_FPL	EASTERN_FPL	-3.67229	0.00610756	0.0550594
TRINITY_DN7195_c0_g1_i10	hypothetical protein DCAR_004308	WESTERN_FPL	EASTERN_FPL	-2.34486	6.9e-06	0.000182848
TRINITY_DN5953_c1_g1_i2	hypothetical protein DCAR_005045	WESTERN_FPL	EASTERN_FPL	8.3745	2e-09	1.04e-07
TRINITY_DN37284_c0_g1_i1	hypothetical protein DCAR_005103	WESTERN_FPL	EASTERN_FPL	4.94824	4.62e-09	2.24e-07
TRINITY_DN12102_c0_g1_i1	hypothetical protein DCAR_005627	WESTERN_FPL	EASTERN_FPL	-8.12546	7.26e-09	3.41e-07
TRINITY_DN12102_c0_g1_i2	hypothetical protein DCAR_005627	WESTERN_FPL	EASTERN_FPL	2.02565	0.00254884	0.0280198
TRINITY_DN1077_c0_g1_i31	hypothetical protein DCAR_006027	WESTERN_FPL	EASTERN_FPL	9.02337	4.34e-13	4.43e-11
TRINITY_DN1077_c0_g1_i17	hypothetical protein DCAR_006027	WESTERN_FPL	EASTERN_FPL	9.7809	2.1e-13	2.25e-11
TRINITY_DN5071_c0_g1_i3	hypothetical protein DCAR_006957	WESTERN_FPL	EASTERN_FPL	-2.118	0.000890339	0.0123056
TRINITY_DN8151_c0_g1_i1	hypothetical protein DCAR_007875	WESTERN_FPL	EASTERN_FPL	-2.79903	0.000912305	0.0125462
TRINITY_DN7511_c0_g1_i2	hypothetical protein DCAR_007876	WESTERN_FPL	EASTERN_FPL	-2.23443	0.00667596	0.0588898
TRINITY_DN533_c0_g1_i2	hypothetical protein DCAR_008210	WESTERN_FPL	EASTERN_FPL	13.4171	1.08e-24	6.41e-22
TRINITY_DN533_c0_g1_i1	hypothetical protein DCAR_008211	WESTERN_FPL	EASTERN_FPL	5.18387	0.00107026	0.0143551
TRINITY_DN20391_c0_g1_i1	hypothetical protein DCAR_008217	WESTERN_FPL	EASTERN_FPL	8.37066	3.06e-08	1.29e-06
TRINITY_DN36240_c2_g1_i1	hypothetical protein DCAR_008575	WESTERN_FPL	EASTERN_FPL	2.4393	0.00179434	0.0213303
TRINITY_DN24346_c0_g2_i1	hypothetical protein DCAR_008650	WESTERN_FPL	EASTERN_FPL	8.28319	5.16e-14	6.21e-12
TRINITY_DN1724_c0_g1_i7	hypothetical protein DCAR_008930	WESTERN_FPL	EASTERN_FPL	4.31988	4.34e-07	1.47e-05
TRINITY_DN13632_c0_g1_i1	hypothetical protein DCAR_009456	WESTERN_FPL	EASTERN_FPL	-6.9236	0.00678346	0.0595789
TRINITY_DN4413_c0_g1_i3	hypothetical protein DCAR_009746	WESTERN_FPL	EASTERN_FPL	10.0997	0.00206012	0.0237151
TRINITY_DN4128_c0_g1_i1	hypothetical protein DCAR_009995	WESTERN_FPL	EASTERN_FPL	2.93708	3.8e-05	0.000833234
TRINITY_DN4128_c0_g1_i13	hypothetical protein DCAR_009995	WESTERN_FPL	EASTERN_FPL	7.04732	9.63e-07	3.03e-05
TRINITY_DN13270_c0_g1_i1	hypothetical protein DCAR_010414	WESTERN_FPL	EASTERN_FPL	-9.7947	3.58e-14	4.41e-12
TRINITY_DN7731_c0_g5_i1	hypothetical protein DCAR_010523	WESTERN_FPL	EASTERN_FPL	-7.4736	0.00397878	0.0396595
TRINITY_DN22266_c0_g1_i1	hypothetical protein DCAR_011393	WESTERN_FPL	EASTERN_FPL	4.23594	0.000982776	0.0133268
TRINITY_DN6871_c0_g1_i1	hypothetical protein DCAR_011779	WESTERN_FPL	EASTERN_FPL	4.11677	0.000930515	0.0127784
TRINITY_DN1738_c1_g1_i6	hypothetical protein DCAR_012395	WESTERN_FPL	EASTERN_FPL	-4.70785	1.84e-05	0.000439415
TRINITY_DN15546_c0_g1_i1	hypothetical protein DCAR_013006	WESTERN_FPL	EASTERN_FPL	-5.4376	2.69e-06	7.79e-05
TRINITY_DN15546_c0_g1_i10	hypothetical protein DCAR_013006	WESTERN_FPL	EASTERN_FPL	-3.21746	3.96e-06	0.00011072
TRINITY_DN11738_c0_g1_i3	hypothetical protein DCAR_013575	WESTERN_FPL	EASTERN_FPL	6.64734	2.92e-08	1.23e-06
TRINITY_DN3379_c0_g1_i18	hypothetical protein DCAR_013814	WESTERN_FPL	EASTERN_FPL	7.97216	0.00199117	0.0230977
TRINITY_DN1381_c0_g1_i1	hypothetical protein DCAR_014720	WESTERN_FPL	EASTERN_FPL	-5.30443	0.000377723	0.00609907
TRINITY_DN22356_c0_g1_i1	hypothetical protein DCAR_014747	WESTERN_FPL	EASTERN_FPL	3.35768	0.000120877	0.00230604
TRINITY_DN3575_c0_g1_i4	hypothetical protein DCAR_014774	WESTERN_FPL	EASTERN_FPL	-12.2259	2.03e-26	1.51e-23
TRINITY_DN3575_c0_g1_i1	hypothetical protein DCAR_014774	WESTERN_FPL	EASTERN_FPL	-10.005	8.73e-18	1.98e-15
TRINITY_DN11843_c0_g1_i5	hypothetical protein DCAR_015738	WESTERN_FPL	EASTERN_FPL	6.39868	5.27e-08	2.12e-06
TRINITY_DN38701_c0_g1_i1	hypothetical protein DCAR_015919	WESTERN_FPL	EASTERN_FPL	8.20843	3.09e-08	1.3e-06
TRINITY_DN91_c0_g1_i13	hypothetical protein DCAR_016022	WESTERN_FPL	EASTERN_FPL	8.7406	0.00120118	0.0157604
TRINITY_DN5633_c0_g1_i5	hypothetical protein DCAR_016102	WESTERN_FPL	EASTERN_FPL	8.59889	8.49e-22	3.64e-19
TRINITY_DN1040_c0_g1_i14	hypothetical protein DCAR_016177	WESTERN_FPL	EASTERN_FPL	6.03381	0.00721976	0.0624725
TRINITY_DN16555_c0_g1_i1	hypothetical protein DCAR_016466	WESTERN_FPL	EASTERN_FPL	-4.6315	0.00115796	0.0153447
TRINITY_DN32824_c0_g2_i1	hypothetical protein DCAR_016663	WESTERN_FPL	EASTERN_FPL	7.7538	1.15e-07	4.33e-06
TRINITY_DN3292_c0_g1_i17	hypothetical protein DCAR_016713	WESTERN_FPL	EASTERN_FPL	-2.00564	0.00156923	0.0193273
TRINITY_DN15454_c0_g1_i1	hypothetical protein DCAR_016813	WESTERN_FPL	EASTERN_FPL	7.71124	0.00554498	0.05143
TRINITY_DN1256_c1_g6_i1	hypothetical protein DCAR_017363	WESTERN_FPL	EASTERN_FPL	8.8183	1.29e-10	8.54e-09
TRINITY_DN8365_c0_g1_i7	hypothetical protein DCAR_017525	WESTERN_FPL	EASTERN_FPL	-3.61698	0.00179588	0.021342
TRINITY_DN12485_c0_g1_i12	hypothetical protein DCAR_017883	WESTERN_FPL	EASTERN_FPL	-10.9216	2.95e-18	7.39e-16
TRINITY_DN9625_c0_g1_i2	hypothetical protein DCAR_018250	WESTERN_FPL	EASTERN_FPL	-2.82892	3.24e-05	0.000727612
TRINITY_DN11105_c0_g4_i1	hypothetical protein DCAR_018389	WESTERN_FPL	EASTERN_FPL	8.08381	1.05e-07	4e-06
TRINITY_DN5499_c0_g2_i1	hypothetical protein DCAR_018619	WESTERN_FPL	EASTERN_FPL	2.54748	0.00774461	0.0660071
TRINITY_DN52_c1_g1_i2	hypothetical protein DCAR_018770	WESTERN_FPL	EASTERN_FPL	10.7826	1.1e-21	4.65e-19
TRINITY_DN7685_c1_g1_i22	hypothetical protein DCAR_019055	WESTERN_FPL	EASTERN_FPL	-8.67881	2.92e-12	2.6e-10
TRINITY_DN11375_c0_g1_i3	hypothetical protein DCAR_020905	WESTERN_FPL	EASTERN_FPL	-2.57801	0.000328799	0.00542722
TRINITY_DN12485_c0_g1_i14	hypothetical protein DCAR_022109	WESTERN_FPL	EASTERN_FPL	-9.02595	5.7e-10	3.31e-08
TRINITY_DN7049_c0_g1_i7	hypothetical protein DCAR_022312	WESTERN_FPL	EASTERN_FPL	5.58521	0.000333585	0.00549447
TRINITY_DN7049_c0_g1_i11	hypothetical protein DCAR_022312	WESTERN_FPL	EASTERN_FPL	8.17449	0.00151288	0.0187832
TRINITY_DN5054_c0_g3_i1	hypothetical protein DCAR_022490	WESTERN_FPL	EASTERN_FPL	-4.31878	1.98e-05	0.000468017
TRINITY_DN26771_c0_g1_i2	hypothetical protein DCAR_022518	WESTERN_FPL	EASTERN_FPL	9.99034	8.7e-28	6.85e-25
TRINITY_DN38163_c0_g1_i1	hypothetical protein DCAR_022716	WESTERN_FPL	EASTERN_FPL	7.61541	0.00225328	0.0254599
TRINITY_DN5040_c0_g1_i92	hypothetical protein DCAR_022801	WESTERN_FPL	EASTERN_FPL	8.54484	5.63e-06	0.000152301
TRINITY_DN4842_c0_g1_i20	hypothetical protein DCAR_023343	WESTERN_FPL	EASTERN_FPL	-3.13466	0.00616205	0.0553953
TRINITY_DN28969_c0_g2_i1	hypothetical protein DCAR_023610	WESTERN_FPL	EASTERN_FPL	3.89816	2.08e-05	0.000488025
TRINITY_DN20996_c0_g2_i3	hypothetical protein DCAR_023943	WESTERN_FPL	EASTERN_FPL	4.60375	4.28e-11	3.06e-09
TRINITY_DN5934_c0_g1_i2	hypothetical protein DCAR_024108	WESTERN_FPL	EASTERN_FPL	-9.86927	0.00109165	0.0145963
TRINITY_DN5934_c0_g1_i1	hypothetical protein DCAR_024108	WESTERN_FPL	EASTERN_FPL	-9.69303	0.0010456	0.0140733
TRINITY_DN1083_c0_g1_i5	hypothetical protein DCAR_024406	WESTERN_FPL	EASTERN_FPL	4.19908	0.00375355	0.037904
TRINITY_DN6097_c0_g3_i3	hypothetical protein DCAR_024921	WESTERN_FPL	EASTERN_FPL	3.25983	0.00193088	0.0225572
TRINITY_DN5859_c0_g1_i10	hypothetical protein DCAR_025900	WESTERN_FPL	EASTERN_FPL	3.06449	0.0089155	0.0733295
TRINITY_DN6097_c0_g1_i15	hypothetical protein DCAR_025931	WESTERN_FPL	EASTERN_FPL	7.87297	1.23e-07	4.61e-06
TRINITY_DN7460_c0_g1_i1	hypothetical protein DCAR_026774	WESTERN_FPL	EASTERN_FPL	2.0324	0.000368484	0.00596987
TRINITY_DN4475_c0_g1_i6	hypothetical protein DCAR_026914	WESTERN_FPL	EASTERN_FPL	-2.86153	0.000812987	0.0114373
TRINITY_DN24320_c0_g1_i25	hypothetical protein DCAR_027063	WESTERN_FPL	EASTERN_FPL	-2.38679	0.00166603	0.0201338
TRINITY_DN3561_c0_g1_i10	hypothetical protein DCAR_027788	WESTERN_FPL	EASTERN_FPL	2.1513	0.00892296	0.0733596
TRINITY_DN595_c0_g1_i1	hypothetical protein DCAR_028192	WESTERN_FPL	EASTERN_FPL	-3.27265	0.00706666	0.0613675
TRINITY_DN26925_c0_g1_i1	hypothetical protein DCAR_028460	WESTERN_FPL	EASTERN_FPL	10.2578	3.73e-20	1.27e-17
TRINITY_DN3322_c0_g1_i8	hypothetical protein DCAR_028560	WESTERN_FPL	EASTERN_FPL	-2.41105	0.000892832	0.0123356
TRINITY_DN3322_c0_g1_i5	hypothetical protein DCAR_028560	WESTERN_FPL	EASTERN_FPL	2.85529	0.000708896	0.0101998
TRINITY_DN6165_c0_g2_i1	hypothetical protein DCAR_028560	WESTERN_FPL	EASTERN_FPL	3.4032	0.00173604	0.0208034
TRINITY_DN9623_c0_g1_i1	hypothetical protein DCAR_028716	WESTERN_FPL	EASTERN_FPL	-2.66513	4.93e-08	2e-06
TRINITY_DN17422_c0_g1_i1	hypothetical protein DCAR_028926	WESTERN_FPL	EASTERN_FPL	4.07572	9.69e-09	4.44e-07
TRINITY_DN4752_c0_g1_i5	hypothetical protein DCAR_028980	WESTERN_FPL	EASTERN_FPL	-5.23327	0.000145623	0.0027111
TRINITY_DN5920_c0_g1_i12	hypothetical protein DCAR_029221	WESTERN_FPL	EASTERN_FPL	-9.39149	6.13e-17	1.19e-14
TRINITY_DN37502_c0_g1_i1	hypothetical protein DCAR_029323	WESTERN_FPL	EASTERN_FPL	6.30023	4.97e-06	0.000135872
TRINITY_DN16095_c0_g1_i36	hypothetical protein DCAR_029393	WESTERN_FPL	EASTERN_FPL	3.41323	6.08e-05	0.00127163
TRINITY_DN13683_c1_g1_i1	hypothetical protein DCAR_029538	WESTERN_FPL	EASTERN_FPL	-9.36173	6.9e-17	1.34e-14
TRINITY_DN2986_c0_g1_i44	hypothetical protein DCAR_029641	WESTERN_FPL	EASTERN_FPL	2.74509	0.000760238	0.0107936
TRINITY_DN2986_c0_g1_i36	hypothetical protein DCAR_029641	WESTERN_FPL	EASTERN_FPL	9.31011	9.32e-16	1.49e-13
TRINITY_DN12615_c0_g2_i3	hypothetical protein DCAR_029699	WESTERN_FPL	EASTERN_FPL	-2.1799	0.00226515	0.0255358
TRINITY_DN6089_c2_g1_i3	hypothetical protein DCAR_029755	WESTERN_FPL	EASTERN_FPL	5.6643	1.1e-07	4.18e-06
TRINITY_DN24272_c0_g1_i30	hypothetical protein DCAR_029861	WESTERN_FPL	EASTERN_FPL	10.0207	0.00201281	0.0232747
TRINITY_DN21407_c0_g1_i1	hypothetical protein DCAR_029964	WESTERN_FPL	EASTERN_FPL	6.1367	7.42e-08	2.9e-06
TRINITY_DN401_c0_g1_i77	hypothetical protein DCAR_030665	WESTERN_FPL	EASTERN_FPL	-2.49387	0.00352529	0.0360902
TRINITY_DN867_c1_g1_i1	hypothetical protein DCAR_031327	WESTERN_FPL	EASTERN_FPL	2.25819	0.00243119	0.0269646
TRINITY_DN8718_c0_g2_i2	hypothetical protein DCAR_031327	WESTERN_FPL	EASTERN_FPL	5.29195	0.00139175	0.0176105
TRINITY_DN3989_c0_g2_i6	hypothetical protein DCAR_031465	WESTERN_FPL	EASTERN_FPL	3.11151	2.12e-05	0.00049563
TRINITY_DN10419_c0_g1_i1	hypothetical protein DCAR_031539	WESTERN_FPL	EASTERN_FPL	-11.3101	1.56e-15	2.4e-13
TRINITY_DN628_c0_g1_i10	hypothetical protein DCAR_031789	WESTERN_FPL	EASTERN_FPL	-3.84304	0.00515984	0.0486394
TRINITY_DN628_c0_g1_i2	hypothetical protein DCAR_031789	WESTERN_FPL	EASTERN_FPL	-2.6985	0.00119477	0.0157137
TRINITY_DN1456_c1_g1_i1	hypothetical protein DCAR_031809	WESTERN_FPL	EASTERN_FPL	5.65283	3.73e-07	1.28e-05
TRINITY_DN14242_c0_g8_i1	hypothetical protein DCAR_031905	WESTERN_FPL	EASTERN_FPL	-8.7581	0.00129676	0.0166853
TRINITY_DN5724_c0_g1_i1	hypothetical protein DCAR_031980	WESTERN_FPL	EASTERN_FPL	-3.80617	0.000249325	0.00429938
TRINITY_DN33208_c0_g1_i1	hypothetical protein DCAR_031980	WESTERN_FPL	EASTERN_FPL	4.25933	0.000374769	0.00605897
TRINITY_DN9646_c0_g2_i7	hypothetical protein DCAR_032297	WESTERN_FPL	EASTERN_FPL	2.99942	1.74e-05	0.00041814
TRINITY_DN364_c0_g4_i1	hypothetical protein FH972_025290	WESTERN_FPL	EASTERN_FPL	-14.1186	7.13e-44	2.29e-40
TRINITY_DN22904_c0_g1_i1	hypothetical protein JHK85_027344	WESTERN_FPL	EASTERN_FPL	-2.11094	0.00139195	0.0176105
TRINITY_DN4871_c0_g4_i2	hypothetical protein KFK09_026723	WESTERN_FPL	EASTERN_FPL	-4.91299	6.79e-05	0.00139923
TRINITY_DN495_c0_g2_i1	hypothetical protein KPL70_008004	WESTERN_FPL	EASTERN_FPL	-11.7186	3.09e-22	1.4e-19
TRINITY_DN6220_c0_g1_i9	hypothetical protein L6452_18348	WESTERN_FPL	EASTERN_FPL	-2.45131	5.63e-06	0.000152375
TRINITY_DN1174_c0_g1_i7	hypothetical protein LI410_mgp029	WESTERN_FPL	EASTERN_FPL	-3.09674	5.44e-08	2.18e-06
TRINITY_DN23949_c0_g1_i1	hypothetical protein M5689_018515	WESTERN_FPL	EASTERN_FPL	-8.50776	0.00231222	0.0259285
TRINITY_DN23949_c0_g1_i2	hypothetical protein M5689_018515	WESTERN_FPL	EASTERN_FPL	-7.51053	0.00332807	0.0345016
TRINITY_DN364_c0_g8_i1	hypothetical protein MtrunA17_Chr3g0094931	WESTERN_FPL	EASTERN_FPL	9.58682	0.000744925	0.0106349
TRINITY_DN3187_c0_g2_i1	hypothetical protein OIU79_012278	WESTERN_FPL	EASTERN_FPL	-9.99453	0.000809621	0.0114024
TRINITY_DN7087_c1_g2_i1	hypothetical protein Vadar_001008	WESTERN_FPL	EASTERN_FPL	2.25693	5.91e-06	0.000158995
TRINITY_DN38395_c0_g1_i1	hypothetical protein Vadar_015836	WESTERN_FPL	EASTERN_FPL	-6.05917	0.00257393	0.0282437
TRINITY_DN2658_c0_g1_i19	hypothetical protein Vadar_031426	WESTERN_FPL	EASTERN_FPL	-3.28886	0.00352969	0.0361162
TRINITY_DN17249_c0_g1_i15	Hypoxia induced protein, domain-containing protein	WESTERN_FPL	EASTERN_FPL	-10.1234	3.42e-12	3.01e-10
TRINITY_DN2982_c0_g1_i23	Importin subunit alpha-2	WESTERN_FPL	EASTERN_FPL	-2.13856	0.00148697	0.018539
TRINITY_DN5096_c0_g1_i7	importin subunit alpha-2-like isoform X1	WESTERN_FPL	EASTERN_FPL	9.89272	1.96e-12	1.81e-10
TRINITY_DN5096_c0_g1_i3	importin subunit alpha-2-like isoform X1	WESTERN_FPL	EASTERN_FPL	10.9752	3.4e-15	5e-13
TRINITY_DN4311_c1_g1_i6	importin subunit alpha-like	WESTERN_FPL	EASTERN_FPL	-4.64267	0.00286539	0.0307578
TRINITY_DN4311_c1_g1_i5	importin subunit alpha-like	WESTERN_FPL	EASTERN_FPL	-3.63156	0.00719524	0.0623022
TRINITY_DN3964_c0_g1_i35	importin-11-like isoform X1	WESTERN_FPL	EASTERN_FPL	4.79036	5.08e-05	0.00108866
TRINITY_DN1050_c0_g1_i17	Increased DNA methylation 1	WESTERN_FPL	EASTERN_FPL	-9.73862	5.9e-21	2.25e-18
TRINITY_DN1050_c0_g1_i19	Increased DNA methylation 1	WESTERN_FPL	EASTERN_FPL	14.3982	1.57e-74	6.06e-70
TRINITY_DN3103_c0_g3_i3	indole-3-acetic acid-amido synthetase GH3.10	WESTERN_FPL	EASTERN_FPL	4.84944	7.52e-08	2.94e-06
TRINITY_DN19941_c0_g1_i3	indole-3-acetic acid-amido synthetase GH3.6	WESTERN_FPL	EASTERN_FPL	2.27324	3.65e-05	0.000808287
TRINITY_DN1256_c1_g1_i2	inner membrane protein PPF-1, chloroplastic	WESTERN_FPL	EASTERN_FPL	-14.5075	6.29e-61	1.21e-56
TRINITY_DN1326_c0_g1_i1	inorganic phosphate transporter 1-4-like isoform X1	WESTERN_FPL	EASTERN_FPL	2.5476	0.000178008	0.0032253
TRINITY_DN3466_c1_g1_i1	inorganic pyrophosphatase 1	WESTERN_FPL	EASTERN_FPL	3.80276	0.00320125	0.0334656
TRINITY_DN29503_c0_g1_i9	inositol 2-dehydrogenase 2	WESTERN_FPL	EASTERN_FPL	-2.53688	0.000109193	0.0021124
TRINITY_DN7221_c0_g1_i69	inositol hexakisphosphate and diphosphoinositol-pentakisphosphate kinase 1-like isoform X1	WESTERN_FPL	EASTERN_FPL	7.34804	0.000660071	0.00960477
TRINITY_DN9089_c0_g1_i9	inositol-3-phosphate synthase	WESTERN_FPL	EASTERN_FPL	-5.59959	8.37e-07	2.66e-05
TRINITY_DN25008_c0_g3_i1	Integrase catalytic core	WESTERN_FPL	EASTERN_FPL	9.2179	6.88e-11	4.78e-09
TRINITY_DN1486_c0_g1_i10	interactor of constitutive active ROPs 1-like	WESTERN_FPL	EASTERN_FPL	2.48824	2.35e-07	8.34e-06
TRINITY_DN9325_c0_g2_i1	IQ domain-containing protein IQM2-like	WESTERN_FPL	EASTERN_FPL	2.10031	0.000166205	0.00304144
TRINITY_DN1265_c0_g1_i4	IQ domain-containing protein IQM3-like	WESTERN_FPL	EASTERN_FPL	2.19928	0.00904904	0.0741276
TRINITY_DN16055_c0_g1_i1	iron-sulfur assembly protein IscA-like 2, mitochondrial	WESTERN_FPL	EASTERN_FPL	-2.20481	3.58e-05	0.00079363
TRINITY_DN10688_c0_g1_i13	isocitrate dehydrogenase [NADP]-like	WESTERN_FPL	EASTERN_FPL	2.71439	0.000788886	0.0111593
TRINITY_DN16090_c0_g1_i1	isocitrate lyase	WESTERN_FPL	EASTERN_FPL	4.48337	2.69e-05	0.000614722
TRINITY_DN2513_c0_g1_i9	isoeugenol synthase 1-like	WESTERN_FPL	EASTERN_FPL	-2.41978	2.19e-07	7.84e-06
TRINITY_DN13267_c0_g1_i1	isoflavone reductase homolog	WESTERN_FPL	EASTERN_FPL	-2.55837	1.82e-05	0.000436286
TRINITY_DN910_c0_g3_i1	isoflavone reductase homolog	WESTERN_FPL	EASTERN_FPL	4.45186	0.000603079	0.00894305
TRINITY_DN6283_c0_g1_i1	isoleucine--tRNA ligase, cytoplasmic isoform X2	WESTERN_FPL	EASTERN_FPL	2.37066	0.000318653	0.00529602
TRINITY_DN38412_c0_g1_i1	josephin-like protein	WESTERN_FPL	EASTERN_FPL	2.47029	0.00290382	0.0310194
TRINITY_DN12897_c0_g1_i34	K(+) efflux antiporter 3, chloroplastic	WESTERN_FPL	EASTERN_FPL	-7.56185	0.00306682	0.0323584
TRINITY_DN3449_c0_g1_i49	K(+) efflux antiporter 4-like isoform X2	WESTERN_FPL	EASTERN_FPL	5.17997	4.28e-07	1.45e-05
TRINITY_DN750_c0_g1_i12	katanin p80 WD40 repeat-containing subunit B1 homolog isoform X1	WESTERN_FPL	EASTERN_FPL	2.42597	2e-05	0.000470928
TRINITY_DN12903_c0_g1_i1	katanin p80 WD40 repeat-containing subunit B1 homolog isoform X2	WESTERN_FPL	EASTERN_FPL	8.03664	1.73e-06	5.17e-05
TRINITY_DN6097_c0_g2_i3	kinase Aur family	WESTERN_FPL	EASTERN_FPL	-10.5765	1.28e-12	1.2e-10
TRINITY_DN21105_c0_g1_i25	kinase Aur family	WESTERN_FPL	EASTERN_FPL	-6.41787	2.36e-13	2.52e-11
TRINITY_DN21105_c0_g1_i29	kinase Aur family	WESTERN_FPL	EASTERN_FPL	-4.52223	0.00523894	0.0491828
TRINITY_DN36918_c0_g3_i1	kinase CAMK-CAMKL-CHK1 family	WESTERN_FPL	EASTERN_FPL	3.13727	0.000124367	0.00236912
TRINITY_DN21_c0_g4_i1	kinase RLK-Pelle-DLSV family	WESTERN_FPL	EASTERN_FPL	3.65727	0.000240654	0.00418263
TRINITY_DN950_c1_g1_i1	kinesin-13A-like isoform X1	WESTERN_FPL	EASTERN_FPL	4.54755	1.57e-05	0.000382091
TRINITY_DN664_c0_g1_i4	kinesin-like protein KIN-10C isoform X1	WESTERN_FPL	EASTERN_FPL	-9.97247	9.71e-20	3.02e-17
TRINITY_DN664_c0_g1_i8	kinesin-like protein KIN-10C isoform X1	WESTERN_FPL	EASTERN_FPL	10.7063	2.6e-21	1.05e-18
TRINITY_DN1724_c0_g2_i2	kinesin-like protein KIN-13B	WESTERN_FPL	EASTERN_FPL	-9.27417	4.91e-13	4.97e-11
TRINITY_DN435_c0_g1_i17	Kinesin-like protein KIN-13B	WESTERN_FPL	EASTERN_FPL	2.43456	0.00516227	0.0486394
TRINITY_DN18511_c0_g1_i18	Kinesin-like protein KIN-14N	WESTERN_FPL	EASTERN_FPL	2.27925	0.00449107	0.043638
TRINITY_DN29045_c0_g1_i34	kinesin-like protein KIN-14U	WESTERN_FPL	EASTERN_FPL	4.46673	1.52e-05	0.000372125
TRINITY_DN29045_c0_g1_i74	kinesin-like protein KIN-14U isoform X1	WESTERN_FPL	EASTERN_FPL	-4.1447	5.57e-05	0.00117852
TRINITY_DN582_c0_g1_i4	kinesin-like protein NACK1	WESTERN_FPL	EASTERN_FPL	9.10276	1.57e-12	1.46e-10
TRINITY_DN950_c1_g1_i3	kinesin-related protein 6-like	WESTERN_FPL	EASTERN_FPL	4.24684	6.55e-09	3.09e-07
TRINITY_DN8827_c0_g1_i5	kinesin-related protein 6-like	WESTERN_FPL	EASTERN_FPL	6.77653	1.93e-07	7.04e-06
TRINITY_DN262_c1_g1_i1	kinetochore-associated protein KNL-2 homolog isoform X2	WESTERN_FPL	EASTERN_FPL	3.22843	0.000632957	0.00928376
TRINITY_DN26837_c0_g3_i1	laccase-11	WESTERN_FPL	EASTERN_FPL	2.49436	0.000332005	0.00547312
TRINITY_DN6169_c0_g1_i5	Lactoylglutathione lyase glyoxalase I family	WESTERN_FPL	EASTERN_FPL	9.60877	0.00199152	0.0230977
TRINITY_DN3994_c0_g1_i1	L-Ala-D/L-amino acid epimerase-like	WESTERN_FPL	EASTERN_FPL	-3.14421	0.00162664	0.0198005
TRINITY_DN4574_c0_g1_i1	lanC-like protein GCL2	WESTERN_FPL	EASTERN_FPL	-2.32132	3.52e-06	9.96e-05
TRINITY_DN19644_c0_g1_i2	L-arabinose transport system permease protein like	WESTERN_FPL	EASTERN_FPL	2.30417	3.47e-05	0.000773497
TRINITY_DN3448_c0_g1_i5	L-ascorbate oxidase	WESTERN_FPL	EASTERN_FPL	4.46731	0.000375284	0.00606476
TRINITY_DN10416_c0_g1_i12	L-ascorbate oxidase homolog	WESTERN_FPL	EASTERN_FPL	-2.52286	0.0053051	0.0496348
TRINITY_DN15744_c0_g1_i1	Late embryogenesis abundant protein	WESTERN_FPL	EASTERN_FPL	-5.63662	0.000220435	0.00388455
TRINITY_DN24817_c0_g1_i1	late embryogenesis abundant protein 46-like	WESTERN_FPL	EASTERN_FPL	-3.79297	0.00154612	0.0191098
TRINITY_DN922_c0_g1_i27	late embryogenesis abundant protein D-29	WESTERN_FPL	EASTERN_FPL	-11.3259	1e-08	4.58e-07
TRINITY_DN37727_c0_g1_i1	late embryogenesis abundant protein D-34-like	WESTERN_FPL	EASTERN_FPL	-9.75257	0.000937138	0.0128648
TRINITY_DN37988_c0_g1_i1	late embryogenesis abundant protein D-34-like	WESTERN_FPL	EASTERN_FPL	-6.63112	0.000674829	0.00979734
TRINITY_DN8301_c0_g1_i1	late embryogenesis abundant protein Dc3	WESTERN_FPL	EASTERN_FPL	-2.5382	0.00379039	0.0382259
TRINITY_DN2903_c0_g1_i15	LEAF RUST 10 DISEASE-RESISTANCE LOCUS RECEPTOR-LIKE PROTEIN KINASE-like 1.2 isoform X8	WESTERN_FPL	EASTERN_FPL	2.21879	0.00649893	0.0577213
TRINITY_DN2903_c0_g1_i2	LEAF RUST 10 DISEASE-RESISTANCE LOCUS RECEPTOR-LIKE PROTEIN KINASE-like 2.1 isoform X2	WESTERN_FPL	EASTERN_FPL	7.52418	1.55e-08	6.84e-07
TRINITY_DN34716_c0_g1_i3	LEAF RUST 10 DISEASE-RESISTANCE LOCUS RECEPTOR-LIKE PROTEIN KINASE-like 2.3	WESTERN_FPL	EASTERN_FPL	3.33816	0.000533291	0.0081126
TRINITY_DN1345_c0_g1_i2	leucine-rich repeat extensin-like protein 5	WESTERN_FPL	EASTERN_FPL	-4.28174	1.78e-06	5.33e-05
TRINITY_DN3069_c1_g1_i5	leucine-rich repeat receptor-like tyrosine-protein kinase PXC3	WESTERN_FPL	EASTERN_FPL	2.61645	0.00191592	0.0224164
TRINITY_DN4256_c1_g1_i8	light-mediated development protein DET1	WESTERN_FPL	EASTERN_FPL	-8.94991	1.07e-11	8.6e-10
TRINITY_DN4256_c1_g1_i10	light-mediated development protein DET1 isoform X1	WESTERN_FPL	EASTERN_FPL	-8.15338	0.00258598	0.0283392
TRINITY_DN4256_c1_g1_i41	light-mediated development protein DET1 isoform X2	WESTERN_FPL	EASTERN_FPL	-9.60503	3.43e-09	1.7e-07
TRINITY_DN4256_c1_g1_i34	light-mediated development protein DET1 isoform X2	WESTERN_FPL	EASTERN_FPL	-8.09562	1.38e-05	0.000339693
TRINITY_DN4256_c1_g1_i25	light-mediated development protein DET1 isoform X2	WESTERN_FPL	EASTERN_FPL	-3.39901	0.000360178	0.00586056
TRINITY_DN4256_c1_g1_i21	light-mediated development protein DET1 isoform X3	WESTERN_FPL	EASTERN_FPL	-7.00837	5.67e-08	2.26e-06
TRINITY_DN1857_c0_g1_i1	linoleate 13S-lipoxygenase 2-1, chloroplastic isoform X2	WESTERN_FPL	EASTERN_FPL	5.746	7.89e-05	0.00159762
TRINITY_DN4469_c0_g1_i28	linoleate 13S-lipoxygenase 2-1, chloroplastic isoform X2	WESTERN_FPL	EASTERN_FPL	6.45781	6.34e-05	0.00131901
TRINITY_DN10842_c0_g3_i1	linoleate 13S-lipoxygenase 2-1, chloroplastic-like	WESTERN_FPL	EASTERN_FPL	4.96307	0.00013897	0.0026061
TRINITY_DN9950_c0_g1_i1	lipid phosphate phosphatase 3	WESTERN_FPL	EASTERN_FPL	2.85973	0.000365146	0.00592574
TRINITY_DN9950_c0_g1_i3	lipid phosphate phosphatase 3	WESTERN_FPL	EASTERN_FPL	6.025	1.8e-11	1.37e-09
TRINITY_DN31049_c0_g1_i1	lipoyl synthase, chloroplastic-like	WESTERN_FPL	EASTERN_FPL	3.53443	0.000782106	0.0110796
TRINITY_DN1845_c0_g1_i17	LON peptidase N-terminal domain and RING finger protein 1	WESTERN_FPL	EASTERN_FPL	-2.48131	0.000182306	0.0032862
TRINITY_DN1845_c0_g1_i2	LON peptidase N-terminal domain and RING finger protein 1	WESTERN_FPL	EASTERN_FPL	8.74518	7.08e-11	4.89e-09
TRINITY_DN7419_c0_g1_i8	long chain acyl-CoA synthetase 2 isoform X2	WESTERN_FPL	EASTERN_FPL	-5.14907	0.00142244	0.017914
TRINITY_DN4359_c1_g2_i1	long chain acyl-CoA synthetase 4-like	WESTERN_FPL	EASTERN_FPL	2.41371	0.000651107	0.00948865
TRINITY_DN16532_c0_g1_i1	low affinity sulfate transporter 3-like	WESTERN_FPL	EASTERN_FPL	2.09909	1.04e-05	0.000263372
TRINITY_DN5433_c0_g1_i3	Low-temperature-induced 65 kDa protein	WESTERN_FPL	EASTERN_FPL	-11.6561	1.16e-08	5.23e-07
TRINITY_DN5433_c0_g3_i1	low-temperature-induced 65 kDa protein-like	WESTERN_FPL	EASTERN_FPL	-12.853	1.82e-12	1.69e-10
TRINITY_DN5433_c0_g3_i3	low-temperature-induced 65 kDa protein-like	WESTERN_FPL	EASTERN_FPL	-8.33939	0.00198148	0.0230158
TRINITY_DN3404_c0_g1_i20	LRR receptor-like serine/threonine-protein kinase GSO1	WESTERN_FPL	EASTERN_FPL	8.12973	0.00446131	0.0434473
TRINITY_DN3069_c1_g1_i8	LRR receptor-like serine/threonine-protein kinase GSO2	WESTERN_FPL	EASTERN_FPL	-8.50213	2.47e-07	8.73e-06
TRINITY_DN15504_c0_g1_i1	LRR receptor-like serine/threonine-protein kinase GSO2	WESTERN_FPL	EASTERN_FPL	5.57588	0.000456961	0.00714522
TRINITY_DN28678_c0_g3_i1	LRR receptor-like serine/threonine-protein kinase GSO2 isoform X1	WESTERN_FPL	EASTERN_FPL	9.23101	1.2e-18	3.13e-16
TRINITY_DN29379_c0_g4_i1	L-type lectin-domain containing receptor kinase IX.1-like	WESTERN_FPL	EASTERN_FPL	3.22336	0.00255766	0.0281008
TRINITY_DN29379_c0_g2_i1	L-type lectin-domain containing receptor kinase IX.1-like	WESTERN_FPL	EASTERN_FPL	3.63422	0.00403335	0.0400583
TRINITY_DN221_c0_g2_i1	lysine histidine transporter 1	WESTERN_FPL	EASTERN_FPL	5.31	1.29e-08	5.8e-07
TRINITY_DN6027_c0_g1_i2	lysine histidine transporter-like 6	WESTERN_FPL	EASTERN_FPL	2.49572	8e-05	0.00161765
TRINITY_DN7597_c0_g1_i1	lysine histidine transporter-like 8	WESTERN_FPL	EASTERN_FPL	3.62804	7.37e-05	0.00150585
TRINITY_DN4245_c0_g1_i20	lysine-specific demethylase JMJ25-like	WESTERN_FPL	EASTERN_FPL	2.84958	0.000165911	0.00303763
TRINITY_DN4245_c0_g1_i24	lysine-specific demethylase JMJ25-like	WESTERN_FPL	EASTERN_FPL	3.11384	5.74e-05	0.00121173
TRINITY_DN3421_c0_g1_i20	lysophospholipid acyltransferase LPEAT2	WESTERN_FPL	EASTERN_FPL	9.88734	5.05e-11	3.55e-09
TRINITY_DN2984_c0_g1_i4	lysosomal Pro-X carboxypeptidase	WESTERN_FPL	EASTERN_FPL	2.20564	0.00406575	0.0403075
TRINITY_DN719_c0_g1_i5	lysosomal Pro-X carboxypeptidase-like	WESTERN_FPL	EASTERN_FPL	-3.57503	0.0012737	0.0164599
TRINITY_DN2346_c1_g1_i13	MACPF domain-containing protein NSL1	WESTERN_FPL	EASTERN_FPL	2.31539	9.09e-05	0.00180535
TRINITY_DN154_c0_g1_i19	MADS-box protein 04g005320-like isoform X2	WESTERN_FPL	EASTERN_FPL	-2.85998	2.56e-07	8.99e-06
TRINITY_DN154_c0_g1_i23	MADS-box protein 04g005320-like isoform X2	WESTERN_FPL	EASTERN_FPL	-2.73496	0.00489349	0.0466666
TRINITY_DN867_c1_g5_i1	MADS-box protein SOC1-like	WESTERN_FPL	EASTERN_FPL	-3.18207	0.000115049	0.00221348
TRINITY_DN28507_c0_g1_i2	MADS-box transcription factor 6-like isoform X1	WESTERN_FPL	EASTERN_FPL	-3.99332	2.15e-07	7.7e-06
TRINITY_DN154_c0_g1_i14	MADS-box transcription factor ripening inhibitor	WESTERN_FPL	EASTERN_FPL	-4.00721	0.00163044	0.0198294
TRINITY_DN2376_c0_g1_i72	magnesium transporter MRS2-11, chloroplastic	WESTERN_FPL	EASTERN_FPL	-2.71825	0.000214336	0.00378399
TRINITY_DN2376_c0_g1_i89	magnesium transporter MRS2-11, chloroplastic	WESTERN_FPL	EASTERN_FPL	-2.66281	0.000258853	0.00443987
TRINITY_DN8339_c0_g1_i8	magnesium transporter MRS2-I-like isoform X1	WESTERN_FPL	EASTERN_FPL	-3.83673	0.00245135	0.0271337
TRINITY_DN8339_c0_g1_i67	magnesium transporter MRS2-I-like isoform X1	WESTERN_FPL	EASTERN_FPL	-2.35351	0.000112694	0.00217141
TRINITY_DN6288_c0_g1_i16	magnesium-chelatase subunit ChlD, chloroplastic	WESTERN_FPL	EASTERN_FPL	2.46065	0.000833475	0.0116575
TRINITY_DN37191_c0_g1_i1	Major capsid protein	WESTERN_FPL	EASTERN_FPL	11.8425	0.000244947	0.00424476
TRINITY_DN10348_c0_g4_i1	malonyl-coenzyme A:anthocyanin 3-O-glucoside-6''-O-malonyltransferase-like	WESTERN_FPL	EASTERN_FPL	-6.00861	5.74e-13	5.71e-11
TRINITY_DN10480_c0_g1_i1	malonyl-coenzyme A:anthocyanin 3-O-glucoside-6''-O-malonyltransferase-like	WESTERN_FPL	EASTERN_FPL	-2.47612	0.00068127	0.00987387
TRINITY_DN824_c0_g1_i1	mannan endo-1,4-beta-mannosidase 7	WESTERN_FPL	EASTERN_FPL	2.09437	7.99e-05	0.00161713
TRINITY_DN1160_c0_g1_i16	mannan synthase 1-like	WESTERN_FPL	EASTERN_FPL	2.41582	0.00776846	0.0661666
TRINITY_DN4301_c0_g1_i4	mannitol transporter	WESTERN_FPL	EASTERN_FPL	-3.40889	0.000532526	0.00810662
TRINITY_DN4301_c0_g1_i1	mannitol transporter	WESTERN_FPL	EASTERN_FPL	-2.19167	0.00181777	0.0215424
TRINITY_DN11402_c0_g1_i2	mannitol transporter	WESTERN_FPL	EASTERN_FPL	-2.17782	1.83e-05	0.000437155
TRINITY_DN3081_c0_g1_i21	MDIS1-interacting receptor like kinase 2-like	WESTERN_FPL	EASTERN_FPL	2.81835	0.000159856	0.00294904
TRINITY_DN5045_c0_g2_i1	MDIS1-interacting receptor like kinase 2-like	WESTERN_FPL	EASTERN_FPL	3.77135	0.00198214	0.0230166
TRINITY_DN3081_c0_g1_i5	MDIS1-interacting receptor like kinase 2-like	WESTERN_FPL	EASTERN_FPL	4.0268	0.000551091	0.0083366
TRINITY_DN5045_c0_g2_i3	MDIS1-interacting receptor like kinase 2-like	WESTERN_FPL	EASTERN_FPL	5.20523	5.67e-05	0.00119855
TRINITY_DN37056_c0_g1_i4	mechanosensitive ion channel protein 6-like	WESTERN_FPL	EASTERN_FPL	-2.16736	0.00211229	0.0241787
TRINITY_DN16763_c0_g1_i4	mediator of RNA polymerase II transcription subunit 15a	WESTERN_FPL	EASTERN_FPL	2.30627	0.00183449	0.0216811
TRINITY_DN16528_c0_g1_i4	mediator of RNA polymerase II transcription subunit 2	WESTERN_FPL	EASTERN_FPL	2.03518	2.5e-06	7.3e-05
TRINITY_DN21345_c0_g1_i7	meiotic recombination protein DMC1 homolog	WESTERN_FPL	EASTERN_FPL	-4.555	0.000692324	0.00999491
TRINITY_DN21345_c0_g1_i6	meiotic recombination protein DMC1 homolog	WESTERN_FPL	EASTERN_FPL	-3.61253	3.38e-06	9.59e-05
TRINITY_DN21345_c0_g1_i8	meiotic recombination protein DMC1 homolog	WESTERN_FPL	EASTERN_FPL	-3.20356	4.98e-06	0.000136014
TRINITY_DN21345_c0_g1_i13	meiotic recombination protein DMC1 homolog	WESTERN_FPL	EASTERN_FPL	-2.40936	4.36e-06	0.000120977
TRINITY_DN15668_c0_g3_i1	Membrane lipoprotein lipid attachment site-like protein	WESTERN_FPL	EASTERN_FPL	2.30376	0.000106599	0.00206739
TRINITY_DN4600_c0_g1_i1	membrane magnesium transporter	WESTERN_FPL	EASTERN_FPL	-10.1221	1.48e-17	3.17e-15
TRINITY_DN37248_c0_g1_i1	membrane protein PM19L	WESTERN_FPL	EASTERN_FPL	-3.26906	0.00179366	0.0213288
TRINITY_DN5054_c0_g1_i12	membrane-associated mannitol-induced	WESTERN_FPL	EASTERN_FPL	7.09328	0.00249975	0.0275823
TRINITY_DN8556_c0_g1_i2	metalloendoproteinase 1-like	WESTERN_FPL	EASTERN_FPL	5.88044	1.87e-05	0.000444605
TRINITY_DN2526_c0_g1_i13	metallothionein-like protein type 3	WESTERN_FPL	EASTERN_FPL	-8.60769	1.02e-05	0.000259487
TRINITY_DN6392_c0_g1_i3	metal-nicotianamine transporter YSL3-like	WESTERN_FPL	EASTERN_FPL	2.6929	0.000758438	0.010772
TRINITY_DN6832_c0_g1_i8	methionine-tRNA ligase	WESTERN_FPL	EASTERN_FPL	-5.51978	4.19e-09	2.05e-07
TRINITY_DN789_c0_g3_i3	Methionine--tRNA ligase	WESTERN_FPL	EASTERN_FPL	-9.07645	4.9e-14	5.92e-12
TRINITY_DN4008_c0_g1_i31	methyl-CpG-binding domain-containing protein 13-like isoform X2	WESTERN_FPL	EASTERN_FPL	-2.27502	0.0033415	0.0345943
TRINITY_DN1036_c0_g1_i10	methyl-CpG-binding domain-containing protein 9-like	WESTERN_FPL	EASTERN_FPL	-2.90176	4.29e-10	2.56e-08
TRINITY_DN12161_c0_g1_i1	methylesterase 10-like	WESTERN_FPL	EASTERN_FPL	-2.59556	0.00165879	0.0200765
TRINITY_DN22241_c0_g3_i1	methylsterol monooxygenase 2-2-like isoform X2	WESTERN_FPL	EASTERN_FPL	2.249	0.00815581	0.0686323
TRINITY_DN6143_c0_g1_i5	methylthioribose kinase-like	WESTERN_FPL	EASTERN_FPL	3.23175	0.00615433	0.0553517
TRINITY_DN34389_c0_g1_i2	methyltransferase FGSG_00040	WESTERN_FPL	EASTERN_FPL	2.04165	0.00689203	0.0603211
TRINITY_DN8807_c0_g1_i3	methyltransferase-like protein 5	WESTERN_FPL	EASTERN_FPL	8.23404	0.00415571	0.0410306
TRINITY_DN33995_c0_g2_i3	MICOS complex subunit mic60	WESTERN_FPL	EASTERN_FPL	-3.3632	1.38e-05	0.000339775
TRINITY_DN3126_c0_g1_i9	microtubule-associated protein 70-2-like	WESTERN_FPL	EASTERN_FPL	5.3786	0.000197628	0.00351543
TRINITY_DN28180_c0_g1_i13	microtubule-associated protein TORTIFOLIA1-like isoform X1	WESTERN_FPL	EASTERN_FPL	-9.30301	0.00135641	0.0172742
TRINITY_DN5393_c0_g2_i1	microtubule-associated protein TORTIFOLIA1-like isoform X1	WESTERN_FPL	EASTERN_FPL	5.86593	0.000155607	0.00287203
TRINITY_DN638_c1_g1_i3	mitochondrial adenine nucleotide translocator	WESTERN_FPL	EASTERN_FPL	7.93298	3.25e-10	1.97e-08
TRINITY_DN4789_c0_g1_i3	mitochondrial adenine nucleotide transporter ADNT1-like	WESTERN_FPL	EASTERN_FPL	7.9908	4.12e-09	2.02e-07
TRINITY_DN23771_c0_g1_i1	mitochondrial carrier protein MTM1-like isoform X1	WESTERN_FPL	EASTERN_FPL	-2.34333	5.38e-07	1.79e-05
TRINITY_DN38126_c0_g1_i1	mitochondrial inner membrane protease subunit 2-like	WESTERN_FPL	EASTERN_FPL	9.22582	7.22e-13	7.11e-11
TRINITY_DN12241_c0_g2_i8	Mitochondrial translation factor like	WESTERN_FPL	EASTERN_FPL	-3.39778	0.00730161	0.0630252
TRINITY_DN2683_c0_g1_i11	mitochondrial uncoupling protein 2-like	WESTERN_FPL	EASTERN_FPL	2.11524	0.00138935	0.017595
TRINITY_DN26987_c0_g2_i1	mitoferrin-like isoform X1	WESTERN_FPL	EASTERN_FPL	-3.06083	3.57e-05	0.000791325
TRINITY_DN5753_c0_g3_i1	mitogen-activated protein kinase 15-like	WESTERN_FPL	EASTERN_FPL	-9.32753	0.000145476	0.00270967
TRINITY_DN5753_c0_g3_i2	mitogen-activated protein kinase 15-like	WESTERN_FPL	EASTERN_FPL	-7.15151	1.55e-05	0.000378439
TRINITY_DN8013_c0_g1_i1	monodehydroascorbate reductase 4, peroxisomal	WESTERN_FPL	EASTERN_FPL	-7.43758	6.64e-19	1.78e-16
TRINITY_DN13703_c0_g1_i4	monoglyceride lipase-like	WESTERN_FPL	EASTERN_FPL	-4.46562	2.37e-09	1.22e-07
TRINITY_DN11620_c0_g1_i3	monoglyceride lipase-like	WESTERN_FPL	EASTERN_FPL	-3.99991	0.00900567	0.0738664
TRINITY_DN11620_c0_g1_i2	monoglyceride lipase-like	WESTERN_FPL	EASTERN_FPL	-3.52198	6.78e-07	2.2e-05
TRINITY_DN773_c0_g1_i7	monooxygenase 2 isoform X1	WESTERN_FPL	EASTERN_FPL	-4.58974	0.000555474	0.00838646
TRINITY_DN3845_c0_g1_i1	monoterpene synthase-like	WESTERN_FPL	EASTERN_FPL	-2.88652	4.98e-09	2.4e-07
TRINITY_DN12414_c0_g1_i1	monothiol glutaredoxin-S6-like	WESTERN_FPL	EASTERN_FPL	-2.31728	0.00042351	0.00671471
TRINITY_DN3975_c0_g1_i1	multiple organellar RNA editing factor 1, mitochondrial-like	WESTERN_FPL	EASTERN_FPL	-9.39148	0.000849	0.0118146
TRINITY_DN3975_c0_g1_i9	multiple organellar RNA editing factor 1, mitochondrial-like	WESTERN_FPL	EASTERN_FPL	4.44175	4.46e-07	1.51e-05
TRINITY_DN9088_c0_g1_i21	multiple organellar RNA editing factor 8, chloroplastic/mitochondrial	WESTERN_FPL	EASTERN_FPL	-10.7242	2.36e-24	1.36e-21
TRINITY_DN35252_c0_g1_i1	multiple organellar RNA editing factor 8, chloroplastic/mitochondrial-like	WESTERN_FPL	EASTERN_FPL	6.70976	5.26e-06	0.000143219
TRINITY_DN284_c0_g1_i8	multiple organellar RNA editing factor 8, chloroplastic/mitochondrial-like	WESTERN_FPL	EASTERN_FPL	7.87333	1.34e-08	5.98e-07
TRINITY_DN284_c0_g1_i17	multiple organellar RNA editing factor 8, chloroplastic/mitochondrial-like	WESTERN_FPL	EASTERN_FPL	8.83089	3.34e-08	1.4e-06
TRINITY_DN284_c0_g1_i4	multiple organellar RNA editing factor 8, chloroplastic/mitochondrial-like	WESTERN_FPL	EASTERN_FPL	11.8498	6.7e-27	5.07e-24
TRINITY_DN284_c0_g1_i26	multiple organellar RNA editing factor 8, chloroplastic/mitochondrial-like	WESTERN_FPL	EASTERN_FPL	11.8731	6.16e-31	6.09e-28
TRINITY_DN7261_c0_g1_i4	multisubstrate pseudouridine synthase 7	WESTERN_FPL	EASTERN_FPL	-9.751	8.22e-12	6.74e-10
TRINITY_DN18892_c0_g1_i10	Myb domain plants domain-containing protein	WESTERN_FPL	EASTERN_FPL	-6.50444	2.58e-11	1.9e-09
TRINITY_DN1676_c0_g1_i25	myb family transcription factor PHL8 isoform X3	WESTERN_FPL	EASTERN_FPL	8.48128	1.28e-07	4.79e-06
TRINITY_DN1676_c0_g1_i4	myb family transcription factor PHL8-like	WESTERN_FPL	EASTERN_FPL	3.51832	2.12e-07	7.6e-06
TRINITY_DN2131_c0_g1_i11	Myb_DNA-binding domain-containing protein	WESTERN_FPL	EASTERN_FPL	3.15506	0.000383847	0.00617212
TRINITY_DN483_c0_g1_i13	Myb-like protein G	WESTERN_FPL	EASTERN_FPL	-3.81318	0.000281402	0.00477777
TRINITY_DN5015_c0_g1_i6	myb-like transcription factor family protein	WESTERN_FPL	EASTERN_FPL	3.52588	3.6e-08	1.49e-06
TRINITY_DN5725_c0_g1_i34	myb-related protein 3R-1-like	WESTERN_FPL	EASTERN_FPL	2.55846	0.00126201	0.0163582
TRINITY_DN25717_c0_g1_i2	myb-related protein A-like	WESTERN_FPL	EASTERN_FPL	2.03146	0.0039129	0.039155
TRINITY_DN2552_c0_g1_i6	myb-related protein Myb4-like	WESTERN_FPL	EASTERN_FPL	7.39254	0.000137739	0.00258933
TRINITY_DN2552_c0_g1_i7	myb-related protein Myb4-like	WESTERN_FPL	EASTERN_FPL	9.28915	1.42e-06	4.33e-05
TRINITY_DN4067_c0_g1_i12	myosin-2 heavy chain isoform X2	WESTERN_FPL	EASTERN_FPL	-7.893	2.28e-07	8.16e-06
TRINITY_DN35145_c0_g1_i4	myosin-2 isoform X2	WESTERN_FPL	EASTERN_FPL	2.39826	7.44e-07	2.39e-05
TRINITY_DN35145_c0_g1_i9	myosin-2 isoform X2	WESTERN_FPL	EASTERN_FPL	3.36759	0.000119291	0.00228521
TRINITY_DN4254_c0_g1_i35	myosin-2-like isoform X1	WESTERN_FPL	EASTERN_FPL	-2.66107	6.37e-05	0.00132621
TRINITY_DN5365_c0_g2_i5	myosin-8-like isoform X3	WESTERN_FPL	EASTERN_FPL	-8.26061	2.02e-11	1.53e-09
TRINITY_DN3479_c0_g6_i1	myosin-binding protein 7-like	WESTERN_FPL	EASTERN_FPL	-3.70881	0.000195451	0.00348408
TRINITY_DN2613_c0_g1_i2	---NA---	WESTERN_FPL	EASTERN_FPL	-12.0481	1.28e-39	2.89e-36
TRINITY_DN12485_c0_g1_i1	---NA---	WESTERN_FPL	EASTERN_FPL	-10.9593	9.91e-17	1.86e-14
TRINITY_DN21113_c0_g1_i5	---NA---	WESTERN_FPL	EASTERN_FPL	-10.9162	4.66e-26	3.27e-23
TRINITY_DN404_c0_g1_i6	---NA---	WESTERN_FPL	EASTERN_FPL	-10.6837	1.94e-20	6.92e-18
TRINITY_DN4052_c0_g5_i1	---NA---	WESTERN_FPL	EASTERN_FPL	-10.4918	1.13e-14	1.56e-12
TRINITY_DN4220_c0_g1_i10	---NA---	WESTERN_FPL	EASTERN_FPL	-10.308	9.95e-07	3.13e-05
TRINITY_DN4294_c0_g3_i12	---NA---	WESTERN_FPL	EASTERN_FPL	-10.2334	2.29e-16	4.06e-14
TRINITY_DN8788_c1_g1_i3	---NA---	WESTERN_FPL	EASTERN_FPL	-10.2012	2.16e-14	2.83e-12
TRINITY_DN339_c0_g1_i10	---NA---	WESTERN_FPL	EASTERN_FPL	-10.0797	9.07e-17	1.73e-14
TRINITY_DN31336_c0_g3_i1	---NA---	WESTERN_FPL	EASTERN_FPL	-9.96667	2.73e-14	3.51e-12
TRINITY_DN342_c2_g1_i1	---NA---	WESTERN_FPL	EASTERN_FPL	-9.81342	7.23e-19	1.91e-16
TRINITY_DN6055_c0_g1_i3	---NA---	WESTERN_FPL	EASTERN_FPL	-9.78648	1.15e-12	1.1e-10
TRINITY_DN15_c0_g3_i1	---NA---	WESTERN_FPL	EASTERN_FPL	-9.77332	0.00167564	0.0202246
TRINITY_DN14022_c0_g2_i1	---NA---	WESTERN_FPL	EASTERN_FPL	-9.67384	7.17e-19	1.91e-16
TRINITY_DN14022_c0_g1_i5	---NA---	WESTERN_FPL	EASTERN_FPL	-9.654	4.83e-15	7e-13
TRINITY_DN25683_c0_g2_i2	---NA---	WESTERN_FPL	EASTERN_FPL	-9.64605	5.13e-10	3.01e-08
TRINITY_DN38652_c0_g1_i1	---NA---	WESTERN_FPL	EASTERN_FPL	-9.63063	0.00184333	0.0217651
TRINITY_DN31632_c0_g2_i1	---NA---	WESTERN_FPL	EASTERN_FPL	-9.56284	4.01e-16	6.78e-14
TRINITY_DN31374_c0_g1_i1	---NA---	WESTERN_FPL	EASTERN_FPL	-9.46975	5.6e-20	1.85e-17
TRINITY_DN2259_c0_g2_i1	---NA---	WESTERN_FPL	EASTERN_FPL	-9.42978	0.00117027	0.0154653
TRINITY_DN16055_c1_g1_i1	---NA---	WESTERN_FPL	EASTERN_FPL	-9.32503	3.26e-16	5.6e-14
TRINITY_DN1884_c0_g1_i17	---NA---	WESTERN_FPL	EASTERN_FPL	-9.32212	0.00163441	0.0198617
TRINITY_DN11668_c0_g1_i7	---NA---	WESTERN_FPL	EASTERN_FPL	-9.31877	3.53e-15	5.18e-13
TRINITY_DN1208_c0_g1_i1	---NA---	WESTERN_FPL	EASTERN_FPL	-9.10906	2.08e-14	2.76e-12
TRINITY_DN6640_c0_g5_i1	---NA---	WESTERN_FPL	EASTERN_FPL	-9.09688	3.68e-15	5.37e-13
TRINITY_DN3504_c0_g3_i1	---NA---	WESTERN_FPL	EASTERN_FPL	-9.0414	0.00134674	0.0171794
TRINITY_DN26349_c0_g1_i2	---NA---	WESTERN_FPL	EASTERN_FPL	-8.91902	2.05e-13	2.21e-11
TRINITY_DN17562_c0_g1_i2	---NA---	WESTERN_FPL	EASTERN_FPL	-8.85749	2.45e-09	1.25e-07
TRINITY_DN18998_c0_g3_i1	---NA---	WESTERN_FPL	EASTERN_FPL	-8.85717	1.83e-13	1.98e-11
TRINITY_DN2519_c0_g1_i1	---NA---	WESTERN_FPL	EASTERN_FPL	-8.85514	2.62e-12	2.36e-10
TRINITY_DN9222_c0_g1_i32	---NA---	WESTERN_FPL	EASTERN_FPL	-8.81436	1.39e-11	1.09e-09
TRINITY_DN4350_c0_g2_i3	---NA---	WESTERN_FPL	EASTERN_FPL	-8.80682	7.89e-23	3.81e-20
TRINITY_DN17279_c0_g2_i1	---NA---	WESTERN_FPL	EASTERN_FPL	-8.79204	3.27e-14	4.07e-12
TRINITY_DN6578_c0_g1_i8	---NA---	WESTERN_FPL	EASTERN_FPL	-8.76106	1.77e-09	9.33e-08
TRINITY_DN12017_c0_g1_i4	---NA---	WESTERN_FPL	EASTERN_FPL	-8.76085	3.39e-10	2.05e-08
TRINITY_DN6029_c1_g4_i4	---NA---	WESTERN_FPL	EASTERN_FPL	-8.66081	2.53e-13	2.67e-11
TRINITY_DN5351_c0_g1_i32	---NA---	WESTERN_FPL	EASTERN_FPL	-8.65992	6.41e-18	1.49e-15
TRINITY_DN8538_c0_g1_i2	---NA---	WESTERN_FPL	EASTERN_FPL	-8.6323	0.00254154	0.0279555
TRINITY_DN17759_c0_g1_i2	---NA---	WESTERN_FPL	EASTERN_FPL	-8.61408	1.12e-11	8.99e-10
TRINITY_DN16088_c0_g3_i1	---NA---	WESTERN_FPL	EASTERN_FPL	-8.5677	3.84e-07	1.31e-05
TRINITY_DN8110_c0_g3_i2	---NA---	WESTERN_FPL	EASTERN_FPL	-8.55264	5.29e-07	1.76e-05
TRINITY_DN5753_c0_g1_i1	---NA---	WESTERN_FPL	EASTERN_FPL	-8.54971	0.000176878	0.00320935
TRINITY_DN5804_c0_g1_i1	---NA---	WESTERN_FPL	EASTERN_FPL	-8.52159	2.74e-08	1.16e-06
TRINITY_DN24834_c1_g1_i1	---NA---	WESTERN_FPL	EASTERN_FPL	-8.48036	0.00212589	0.0242981
TRINITY_DN1870_c1_g1_i1	---NA---	WESTERN_FPL	EASTERN_FPL	-8.47427	1.36e-10	8.86e-09
TRINITY_DN979_c1_g1_i3	---NA---	WESTERN_FPL	EASTERN_FPL	-8.47111	0.00206621	0.0237709
TRINITY_DN2818_c0_g1_i14	---NA---	WESTERN_FPL	EASTERN_FPL	-8.46919	1.09e-11	8.73e-10
TRINITY_DN25258_c0_g1_i1	---NA---	WESTERN_FPL	EASTERN_FPL	-8.43965	6.86e-08	2.7e-06
TRINITY_DN17279_c0_g1_i1	---NA---	WESTERN_FPL	EASTERN_FPL	-8.41737	4.44e-12	3.82e-10
TRINITY_DN4635_c0_g1_i1	---NA---	WESTERN_FPL	EASTERN_FPL	-8.40656	6.1e-05	0.00127629
TRINITY_DN4067_c1_g1_i4	---NA---	WESTERN_FPL	EASTERN_FPL	-8.36035	2.39e-11	1.78e-09
TRINITY_DN26138_c1_g2_i2	---NA---	WESTERN_FPL	EASTERN_FPL	-8.3512	0.00272088	0.0294908
TRINITY_DN35434_c0_g1_i1	---NA---	WESTERN_FPL	EASTERN_FPL	-8.32366	2.1e-11	1.58e-09
TRINITY_DN6055_c0_g1_i4	---NA---	WESTERN_FPL	EASTERN_FPL	-8.31899	1.25e-05	0.000312193
TRINITY_DN8142_c0_g2_i1	---NA---	WESTERN_FPL	EASTERN_FPL	-8.22926	0.00457312	0.0442458
TRINITY_DN13860_c1_g1_i5	---NA---	WESTERN_FPL	EASTERN_FPL	-8.18952	1.58e-10	1.02e-08
TRINITY_DN8070_c0_g1_i2	---NA---	WESTERN_FPL	EASTERN_FPL	-8.18561	0.00226377	0.0255336
TRINITY_DN11075_c0_g1_i1	---NA---	WESTERN_FPL	EASTERN_FPL	-8.1759	3.47e-09	1.72e-07
TRINITY_DN33313_c2_g1_i1	---NA---	WESTERN_FPL	EASTERN_FPL	-8.15165	9.97e-11	6.7e-09
TRINITY_DN33579_c0_g2_i1	---NA---	WESTERN_FPL	EASTERN_FPL	-8.12573	6.3e-08	2.48e-06
TRINITY_DN20567_c0_g1_i1	---NA---	WESTERN_FPL	EASTERN_FPL	-8.11053	0.00505404	0.0479016
TRINITY_DN2818_c0_g1_i9	---NA---	WESTERN_FPL	EASTERN_FPL	-8.1018	1.32e-10	8.69e-09
TRINITY_DN14654_c0_g1_i2	---NA---	WESTERN_FPL	EASTERN_FPL	-8.06562	8.68e-11	5.89e-09
TRINITY_DN25854_c0_g1_i1	---NA---	WESTERN_FPL	EASTERN_FPL	-8.0645	2.21e-10	1.39e-08
TRINITY_DN3266_c0_g3_i2	---NA---	WESTERN_FPL	EASTERN_FPL	-8.04525	1.43e-08	6.32e-07
TRINITY_DN2899_c0_g2_i1	---NA---	WESTERN_FPL	EASTERN_FPL	-7.99645	0.00475544	0.0456094
TRINITY_DN10259_c0_g1_i1	---NA---	WESTERN_FPL	EASTERN_FPL	-7.95501	4.69e-10	2.78e-08
TRINITY_DN9570_c0_g2_i3	---NA---	WESTERN_FPL	EASTERN_FPL	-7.94647	5.09e-33	7.02e-30
TRINITY_DN2641_c0_g1_i9	---NA---	WESTERN_FPL	EASTERN_FPL	-7.90159	1.9e-09	9.89e-08
TRINITY_DN7527_c0_g1_i1	---NA---	WESTERN_FPL	EASTERN_FPL	-7.71354	2.59e-16	4.49e-14
TRINITY_DN10858_c0_g1_i15	---NA---	WESTERN_FPL	EASTERN_FPL	-7.62566	1.71e-16	3.08e-14
TRINITY_DN4565_c0_g2_i2	---NA---	WESTERN_FPL	EASTERN_FPL	-7.5862	0.00295	0.0314232
TRINITY_DN7667_c0_g1_i1	---NA---	WESTERN_FPL	EASTERN_FPL	-7.47582	0.000590846	0.00878638
TRINITY_DN15730_c0_g3_i1	---NA---	WESTERN_FPL	EASTERN_FPL	-7.21047	1.35e-06	4.14e-05
TRINITY_DN16068_c0_g1_i2	---NA---	WESTERN_FPL	EASTERN_FPL	-6.98575	1e-10	6.74e-09
TRINITY_DN5413_c0_g1_i2	---NA---	WESTERN_FPL	EASTERN_FPL	-6.96142	3.87e-09	1.9e-07
TRINITY_DN3847_c0_g1_i3	---NA---	WESTERN_FPL	EASTERN_FPL	-6.92516	1.88e-17	3.98e-15
TRINITY_DN10553_c0_g1_i1	---NA---	WESTERN_FPL	EASTERN_FPL	-6.85334	1.68e-15	2.56e-13
TRINITY_DN17636_c0_g2_i1	---NA---	WESTERN_FPL	EASTERN_FPL	-6.79974	0.00022175	0.0039006
TRINITY_DN13931_c0_g3_i1	---NA---	WESTERN_FPL	EASTERN_FPL	-6.76672	1.18e-06	3.66e-05
TRINITY_DN339_c0_g1_i2	---NA---	WESTERN_FPL	EASTERN_FPL	-6.72556	2.53e-09	1.29e-07
TRINITY_DN14714_c0_g2_i1	---NA---	WESTERN_FPL	EASTERN_FPL	-6.63308	6.73e-10	3.86e-08
TRINITY_DN5250_c0_g1_i12	---NA---	WESTERN_FPL	EASTERN_FPL	-6.63242	5.26e-12	4.47e-10
TRINITY_DN34775_c0_g1_i2	---NA---	WESTERN_FPL	EASTERN_FPL	-6.61815	3.23e-09	1.61e-07
TRINITY_DN25525_c0_g1_i5	---NA---	WESTERN_FPL	EASTERN_FPL	-6.60249	0.00574578	0.0527974
TRINITY_DN671_c0_g1_i170	---NA---	WESTERN_FPL	EASTERN_FPL	-6.50717	1.07e-05	0.000270942
TRINITY_DN9624_c0_g5_i2	---NA---	WESTERN_FPL	EASTERN_FPL	-6.48799	0.000503496	0.00773801
TRINITY_DN23268_c0_g1_i1	---NA---	WESTERN_FPL	EASTERN_FPL	-6.45095	3.79e-07	1.3e-05
TRINITY_DN17730_c0_g1_i2	---NA---	WESTERN_FPL	EASTERN_FPL	-6.44048	7.13e-16	1.16e-13
TRINITY_DN2417_c0_g1_i8	---NA---	WESTERN_FPL	EASTERN_FPL	-6.42755	4.32e-11	3.09e-09
TRINITY_DN16068_c0_g4_i1	---NA---	WESTERN_FPL	EASTERN_FPL	-6.31064	4.63e-08	1.88e-06
TRINITY_DN2067_c1_g1_i3	---NA---	WESTERN_FPL	EASTERN_FPL	-6.29766	0.000481409	0.00748201
TRINITY_DN13587_c0_g2_i2	---NA---	WESTERN_FPL	EASTERN_FPL	-6.28922	1.3e-08	5.81e-07
TRINITY_DN16291_c0_g4_i1	---NA---	WESTERN_FPL	EASTERN_FPL	-6.1694	1.17e-09	6.43e-08
TRINITY_DN4032_c0_g1_i112	---NA---	WESTERN_FPL	EASTERN_FPL	-6.14825	0.000548684	0.00830671
TRINITY_DN5110_c0_g1_i2	---NA---	WESTERN_FPL	EASTERN_FPL	-6.09933	3.88e-07	1.33e-05
TRINITY_DN7696_c0_g1_i2	---NA---	WESTERN_FPL	EASTERN_FPL	-6.01299	8.18e-07	2.61e-05
TRINITY_DN6118_c1_g1_i9	---NA---	WESTERN_FPL	EASTERN_FPL	-5.84672	9.32e-05	0.00184739
TRINITY_DN25525_c0_g1_i7	---NA---	WESTERN_FPL	EASTERN_FPL	-5.80335	0.000549363	0.00831373
TRINITY_DN1958_c0_g1_i5	---NA---	WESTERN_FPL	EASTERN_FPL	-5.62877	0.000288438	0.00487791
TRINITY_DN868_c0_g1_i47	---NA---	WESTERN_FPL	EASTERN_FPL	-5.48893	4.19e-08	1.72e-06
TRINITY_DN7236_c0_g1_i1	---NA---	WESTERN_FPL	EASTERN_FPL	-5.38999	0.00104196	0.0140342
TRINITY_DN24453_c0_g1_i1	---NA---	WESTERN_FPL	EASTERN_FPL	-5.37273	8.14e-07	2.6e-05
TRINITY_DN3691_c0_g1_i7	---NA---	WESTERN_FPL	EASTERN_FPL	-5.32676	0.000223843	0.00393023
TRINITY_DN19665_c0_g1_i1	---NA---	WESTERN_FPL	EASTERN_FPL	-5.31507	1.58e-10	1.02e-08
TRINITY_DN1365_c1_g2_i3	---NA---	WESTERN_FPL	EASTERN_FPL	-5.31255	1.51e-07	5.6e-06
TRINITY_DN9681_c0_g1_i3	---NA---	WESTERN_FPL	EASTERN_FPL	-5.24216	1.47e-09	7.9e-08
TRINITY_DN8449_c0_g1_i1	---NA---	WESTERN_FPL	EASTERN_FPL	-5.16628	1.33e-08	5.93e-07
TRINITY_DN6039_c0_g1_i11	---NA---	WESTERN_FPL	EASTERN_FPL	-5.14387	1.32e-09	7.14e-08
TRINITY_DN1680_c0_g1_i19	---NA---	WESTERN_FPL	EASTERN_FPL	-5.05594	2.41e-07	8.53e-06
TRINITY_DN19665_c0_g3_i1	---NA---	WESTERN_FPL	EASTERN_FPL	-5.04102	1.49e-07	5.53e-06
TRINITY_DN34807_c0_g1_i2	---NA---	WESTERN_FPL	EASTERN_FPL	-5.02536	2.63e-07	9.2e-06
TRINITY_DN26083_c0_g1_i1	---NA---	WESTERN_FPL	EASTERN_FPL	-4.87399	2.5e-05	0.000575458
TRINITY_DN20102_c0_g1_i1	---NA---	WESTERN_FPL	EASTERN_FPL	-4.79043	0.000150023	0.00277694
TRINITY_DN2398_c0_g1_i1	---NA---	WESTERN_FPL	EASTERN_FPL	-4.78145	0.00146329	0.0183208
TRINITY_DN3226_c0_g1_i1	---NA---	WESTERN_FPL	EASTERN_FPL	-4.77673	4.42e-06	0.000122259
TRINITY_DN8979_c0_g2_i3	---NA---	WESTERN_FPL	EASTERN_FPL	-4.76074	3.13e-09	1.56e-07
TRINITY_DN30658_c0_g1_i1	---NA---	WESTERN_FPL	EASTERN_FPL	-4.73883	2.56e-08	1.09e-06
TRINITY_DN8061_c0_g2_i7	---NA---	WESTERN_FPL	EASTERN_FPL	-4.73322	5.16e-05	0.00110382
TRINITY_DN31199_c0_g1_i4	---NA---	WESTERN_FPL	EASTERN_FPL	-4.67153	5.38e-07	1.79e-05
TRINITY_DN2398_c0_g1_i17	---NA---	WESTERN_FPL	EASTERN_FPL	-4.60184	0.00898422	0.0737532
TRINITY_DN15883_c0_g1_i2	---NA---	WESTERN_FPL	EASTERN_FPL	-4.54212	1.13e-07	4.29e-06
TRINITY_DN4546_c0_g1_i2	---NA---	WESTERN_FPL	EASTERN_FPL	-4.50722	2.21e-11	1.65e-09
TRINITY_DN7269_c0_g2_i1	---NA---	WESTERN_FPL	EASTERN_FPL	-4.47762	0.00441448	0.0430892
TRINITY_DN27265_c0_g1_i3	---NA---	WESTERN_FPL	EASTERN_FPL	-4.41557	9.25e-06	0.000239264
TRINITY_DN1913_c0_g1_i5	---NA---	WESTERN_FPL	EASTERN_FPL	-4.38397	0.000148092	0.00275176
TRINITY_DN10404_c0_g2_i1	---NA---	WESTERN_FPL	EASTERN_FPL	-4.30639	0.00741927	0.0637839
TRINITY_DN11650_c0_g2_i1	---NA---	WESTERN_FPL	EASTERN_FPL	-4.26806	8.94e-09	4.13e-07
TRINITY_DN5054_c0_g3_i4	---NA---	WESTERN_FPL	EASTERN_FPL	-4.25218	8.31e-05	0.00167477
TRINITY_DN6041_c0_g1_i1	---NA---	WESTERN_FPL	EASTERN_FPL	-4.13469	8.04e-08	3.12e-06
TRINITY_DN731_c0_g1_i7	---NA---	WESTERN_FPL	EASTERN_FPL	-4.10052	7.84e-06	0.000205522
TRINITY_DN2392_c0_g2_i3	---NA---	WESTERN_FPL	EASTERN_FPL	-4.07431	3.58e-07	1.23e-05
TRINITY_DN30198_c0_g1_i15	---NA---	WESTERN_FPL	EASTERN_FPL	-4.07426	1.94e-07	7.06e-06
TRINITY_DN4418_c0_g1_i45	---NA---	WESTERN_FPL	EASTERN_FPL	-4.03965	0.00491884	0.0468852
TRINITY_DN21494_c0_g2_i1	---NA---	WESTERN_FPL	EASTERN_FPL	-4.01594	1.9e-06	5.63e-05
TRINITY_DN14619_c0_g1_i2	---NA---	WESTERN_FPL	EASTERN_FPL	-4.01069	1.3e-06	3.99e-05
TRINITY_DN16068_c0_g3_i2	---NA---	WESTERN_FPL	EASTERN_FPL	-4.00578	2e-05	0.000470928
TRINITY_DN7173_c0_g2_i11	---NA---	WESTERN_FPL	EASTERN_FPL	-3.91498	0.000107389	0.00208167
TRINITY_DN11600_c0_g2_i3	---NA---	WESTERN_FPL	EASTERN_FPL	-3.90146	4.59e-06	0.000126615
TRINITY_DN28192_c0_g1_i1	---NA---	WESTERN_FPL	EASTERN_FPL	-3.88419	1.07e-05	0.000270883
TRINITY_DN98_c0_g1_i7	---NA---	WESTERN_FPL	EASTERN_FPL	-3.84877	1.15e-05	0.000286845
TRINITY_DN1341_c0_g1_i1	---NA---	WESTERN_FPL	EASTERN_FPL	-3.80573	6.77e-06	0.000179718
TRINITY_DN9624_c0_g5_i1	---NA---	WESTERN_FPL	EASTERN_FPL	-3.77588	0.00282027	0.0303549
TRINITY_DN11620_c0_g5_i1	---NA---	WESTERN_FPL	EASTERN_FPL	-3.76037	0.00575874	0.0528913
TRINITY_DN20045_c0_g1_i1	---NA---	WESTERN_FPL	EASTERN_FPL	-3.66742	0.00903684	0.0740748
TRINITY_DN13372_c0_g2_i1	---NA---	WESTERN_FPL	EASTERN_FPL	-3.66515	9.9e-06	0.000253131
TRINITY_DN622_c0_g1_i36	---NA---	WESTERN_FPL	EASTERN_FPL	-3.65324	0.00946806	0.0767291
TRINITY_DN1856_c0_g4_i2	---NA---	WESTERN_FPL	EASTERN_FPL	-3.60679	3.69e-11	2.67e-09
TRINITY_DN14619_c0_g1_i3	---NA---	WESTERN_FPL	EASTERN_FPL	-3.56975	8.08e-05	0.00163336
TRINITY_DN24250_c0_g1_i5	---NA---	WESTERN_FPL	EASTERN_FPL	-3.56557	0.000346388	0.00567868
TRINITY_DN7139_c0_g2_i1	---NA---	WESTERN_FPL	EASTERN_FPL	-3.53111	0.00161124	0.0196564
TRINITY_DN16085_c0_g3_i3	---NA---	WESTERN_FPL	EASTERN_FPL	-3.49497	0.00147183	0.0183866
TRINITY_DN5713_c0_g1_i1	---NA---	WESTERN_FPL	EASTERN_FPL	-3.4315	0.00102387	0.0138194
TRINITY_DN18300_c0_g1_i1	---NA---	WESTERN_FPL	EASTERN_FPL	-3.42581	5.21e-05	0.00111209
TRINITY_DN14065_c0_g3_i2	---NA---	WESTERN_FPL	EASTERN_FPL	-3.41895	0.000949769	0.0130147
TRINITY_DN13138_c0_g1_i2	---NA---	WESTERN_FPL	EASTERN_FPL	-3.39702	0.00124756	0.0162364
TRINITY_DN14270_c0_g1_i1	---NA---	WESTERN_FPL	EASTERN_FPL	-3.30872	0.000798027	0.0112638
TRINITY_DN26666_c0_g2_i1	---NA---	WESTERN_FPL	EASTERN_FPL	-3.30801	0.000581432	0.00869568
TRINITY_DN36773_c0_g1_i1	---NA---	WESTERN_FPL	EASTERN_FPL	-3.30649	4.93e-05	0.00105838
TRINITY_DN32406_c0_g2_i1	---NA---	WESTERN_FPL	EASTERN_FPL	-3.22428	0.00137757	0.0174744
TRINITY_DN23996_c0_g1_i1	---NA---	WESTERN_FPL	EASTERN_FPL	-3.16054	5.4e-05	0.00114739
TRINITY_DN2612_c0_g1_i1	---NA---	WESTERN_FPL	EASTERN_FPL	-3.11536	0.0023636	0.0263666
TRINITY_DN9132_c0_g3_i1	---NA---	WESTERN_FPL	EASTERN_FPL	-3.07446	0.000136587	0.00257016
TRINITY_DN9484_c0_g1_i1	---NA---	WESTERN_FPL	EASTERN_FPL	-3.04467	0.00167964	0.0202539
TRINITY_DN34131_c0_g1_i1	---NA---	WESTERN_FPL	EASTERN_FPL	-2.97556	0.000120618	0.00230452
TRINITY_DN32450_c0_g1_i1	---NA---	WESTERN_FPL	EASTERN_FPL	-2.95104	2.79e-08	1.18e-06
TRINITY_DN1456_c0_g1_i5	---NA---	WESTERN_FPL	EASTERN_FPL	-2.92183	0.00750305	0.0643321
TRINITY_DN29119_c0_g1_i1	---NA---	WESTERN_FPL	EASTERN_FPL	-2.91821	0.0040377	0.0400809
TRINITY_DN34945_c0_g1_i2	---NA---	WESTERN_FPL	EASTERN_FPL	-2.89587	1.55e-05	0.000378439
TRINITY_DN133_c0_g3_i1	---NA---	WESTERN_FPL	EASTERN_FPL	-2.84021	0.000188255	0.00337451
TRINITY_DN28192_c0_g3_i1	---NA---	WESTERN_FPL	EASTERN_FPL	-2.83869	0.000115997	0.0022295
TRINITY_DN3962_c1_g2_i1	---NA---	WESTERN_FPL	EASTERN_FPL	-2.83343	1.97e-07	7.14e-06
TRINITY_DN12490_c0_g1_i2	---NA---	WESTERN_FPL	EASTERN_FPL	-2.77014	0.00069758	0.0100633
TRINITY_DN9962_c0_g3_i1	---NA---	WESTERN_FPL	EASTERN_FPL	-2.75194	0.00156295	0.0192807
TRINITY_DN1689_c0_g1_i18	---NA---	WESTERN_FPL	EASTERN_FPL	-2.73586	8.46e-10	4.78e-08
TRINITY_DN27118_c0_g3_i1	---NA---	WESTERN_FPL	EASTERN_FPL	-2.72464	0.00389	0.0390062
TRINITY_DN23384_c0_g1_i1	---NA---	WESTERN_FPL	EASTERN_FPL	-2.68389	0.000323505	0.00536049
TRINITY_DN30585_c0_g1_i1	---NA---	WESTERN_FPL	EASTERN_FPL	-2.68122	0.00196736	0.0228725
TRINITY_DN295_c1_g1_i1	---NA---	WESTERN_FPL	EASTERN_FPL	-2.67424	0.000103517	0.00202289
TRINITY_DN1680_c0_g1_i17	---NA---	WESTERN_FPL	EASTERN_FPL	-2.66453	0.0018473	0.0218052
TRINITY_DN2462_c0_g1_i29	---NA---	WESTERN_FPL	EASTERN_FPL	-2.65818	6.18e-05	0.00129081
TRINITY_DN1365_c2_g1_i1	---NA---	WESTERN_FPL	EASTERN_FPL	-2.65254	0.00072784	0.0104335
TRINITY_DN2093_c0_g1_i13	---NA---	WESTERN_FPL	EASTERN_FPL	-2.63796	0.00849434	0.0706822
TRINITY_DN4100_c0_g1_i2	---NA---	WESTERN_FPL	EASTERN_FPL	-2.61254	2.58e-05	0.000591823
TRINITY_DN10603_c0_g2_i7	---NA---	WESTERN_FPL	EASTERN_FPL	-2.60416	9.72e-05	0.00191595
TRINITY_DN10918_c0_g3_i1	---NA---	WESTERN_FPL	EASTERN_FPL	-2.58356	0.00161469	0.0196923
TRINITY_DN29398_c0_g1_i1	---NA---	WESTERN_FPL	EASTERN_FPL	-2.55705	0.0088861	0.073252
TRINITY_DN20647_c0_g1_i1	---NA---	WESTERN_FPL	EASTERN_FPL	-2.53852	2.63e-05	0.000602125
TRINITY_DN10472_c0_g2_i1	---NA---	WESTERN_FPL	EASTERN_FPL	-2.52928	0.00247584	0.0273577
TRINITY_DN113_c0_g3_i1	---NA---	WESTERN_FPL	EASTERN_FPL	-2.49123	0.00391296	0.039155
TRINITY_DN7291_c0_g3_i5	---NA---	WESTERN_FPL	EASTERN_FPL	-2.47901	0.000447091	0.00701538
TRINITY_DN6048_c1_g2_i1	---NA---	WESTERN_FPL	EASTERN_FPL	-2.46701	0.00321872	0.0335845
TRINITY_DN12975_c0_g1_i1	---NA---	WESTERN_FPL	EASTERN_FPL	-2.44728	0.00467343	0.0450132
TRINITY_DN7526_c0_g1_i2	---NA---	WESTERN_FPL	EASTERN_FPL	-2.43821	0.000120728	0.00230548
TRINITY_DN12055_c0_g1_i1	---NA---	WESTERN_FPL	EASTERN_FPL	-2.41884	0.000912165	0.0125462
TRINITY_DN22942_c0_g2_i1	---NA---	WESTERN_FPL	EASTERN_FPL	-2.40482	9.17e-05	0.00182077
TRINITY_DN1750_c1_g1_i20	---NA---	WESTERN_FPL	EASTERN_FPL	-2.33527	0.00303659	0.0321274
TRINITY_DN9640_c0_g1_i1	---NA---	WESTERN_FPL	EASTERN_FPL	-2.31776	0.000637483	0.00932633
TRINITY_DN20899_c0_g2_i1	---NA---	WESTERN_FPL	EASTERN_FPL	-2.30949	0.000487708	0.00754647
TRINITY_DN21596_c0_g2_i1	---NA---	WESTERN_FPL	EASTERN_FPL	-2.28417	0.000655951	0.00954842
TRINITY_DN16174_c0_g1_i4	---NA---	WESTERN_FPL	EASTERN_FPL	-2.27505	0.00220394	0.0249953
TRINITY_DN24820_c0_g1_i1	---NA---	WESTERN_FPL	EASTERN_FPL	-2.2578	0.00105212	0.0141561
TRINITY_DN35803_c0_g1_i1	---NA---	WESTERN_FPL	EASTERN_FPL	-2.21045	0.00286433	0.0307578
TRINITY_DN13395_c0_g1_i2	---NA---	WESTERN_FPL	EASTERN_FPL	-2.20884	0.00438659	0.0428712
TRINITY_DN15374_c0_g1_i1	---NA---	WESTERN_FPL	EASTERN_FPL	-2.20788	0.000322845	0.00535184
TRINITY_DN8997_c0_g2_i1	---NA---	WESTERN_FPL	EASTERN_FPL	-2.20055	0.00333717	0.0345587
TRINITY_DN3848_c0_g1_i1	---NA---	WESTERN_FPL	EASTERN_FPL	-2.19501	0.00449561	0.0436625
TRINITY_DN1613_c1_g1_i2	---NA---	WESTERN_FPL	EASTERN_FPL	-2.19059	5.5e-06	0.000149211
TRINITY_DN3930_c2_g1_i1	---NA---	WESTERN_FPL	EASTERN_FPL	-2.18457	0.00970281	0.0780324
TRINITY_DN9041_c0_g1_i1	---NA---	WESTERN_FPL	EASTERN_FPL	-2.15831	0.000227609	0.00398547
TRINITY_DN20715_c0_g1_i5	---NA---	WESTERN_FPL	EASTERN_FPL	-2.15538	0.000148404	0.00275623
TRINITY_DN1145_c0_g2_i2	---NA---	WESTERN_FPL	EASTERN_FPL	-2.14848	0.00576515	0.0529249
TRINITY_DN6852_c0_g7_i1	---NA---	WESTERN_FPL	EASTERN_FPL	-2.14525	1.61e-05	0.000389372
TRINITY_DN7525_c0_g1_i1	---NA---	WESTERN_FPL	EASTERN_FPL	-2.14217	0.00470327	0.0452102
TRINITY_DN8402_c0_g1_i4	---NA---	WESTERN_FPL	EASTERN_FPL	-2.13306	0.00209652	0.0240405
TRINITY_DN30543_c0_g2_i10	---NA---	WESTERN_FPL	EASTERN_FPL	-2.13202	0.000238624	0.00415197
TRINITY_DN6334_c0_g4_i2	---NA---	WESTERN_FPL	EASTERN_FPL	-2.10805	0.000622684	0.00917094
TRINITY_DN1188_c0_g2_i2	---NA---	WESTERN_FPL	EASTERN_FPL	-2.10478	8.62e-05	0.00172758
TRINITY_DN2054_c0_g1_i7	---NA---	WESTERN_FPL	EASTERN_FPL	-2.0844	0.00036167	0.00587923
TRINITY_DN8287_c0_g2_i1	---NA---	WESTERN_FPL	EASTERN_FPL	-2.07902	0.00539606	0.0503515
TRINITY_DN8647_c0_g1_i1	---NA---	WESTERN_FPL	EASTERN_FPL	-2.06194	2.73e-06	7.9e-05
TRINITY_DN13175_c0_g1_i1	---NA---	WESTERN_FPL	EASTERN_FPL	-2.04972	0.00120066	0.0157604
TRINITY_DN557_c0_g1_i16	---NA---	WESTERN_FPL	EASTERN_FPL	-2.02968	0.00615273	0.0553517
TRINITY_DN26886_c0_g1_i1	---NA---	WESTERN_FPL	EASTERN_FPL	-2.02377	0.0007527	0.0107181
TRINITY_DN15033_c0_g1_i1	---NA---	WESTERN_FPL	EASTERN_FPL	-2.02087	0.00166429	0.020119
TRINITY_DN12017_c0_g1_i9	---NA---	WESTERN_FPL	EASTERN_FPL	-2.01517	0.00121805	0.0159384
TRINITY_DN5974_c1_g1_i1	---NA---	WESTERN_FPL	EASTERN_FPL	2.00522	9.08e-05	0.00180529
TRINITY_DN5351_c0_g3_i1	---NA---	WESTERN_FPL	EASTERN_FPL	2.00634	0.000406958	0.00648962
TRINITY_DN1498_c0_g2_i1	---NA---	WESTERN_FPL	EASTERN_FPL	2.06799	0.00163476	0.0198617
TRINITY_DN13430_c0_g1_i1	---NA---	WESTERN_FPL	EASTERN_FPL	2.06806	0.00268353	0.0291598
TRINITY_DN50_c1_g1_i11	---NA---	WESTERN_FPL	EASTERN_FPL	2.06996	0.00644859	0.0573299
TRINITY_DN2133_c0_g1_i5	---NA---	WESTERN_FPL	EASTERN_FPL	2.07466	0.00102938	0.013884
TRINITY_DN32755_c0_g1_i1	---NA---	WESTERN_FPL	EASTERN_FPL	2.08835	0.000623125	0.00917094
TRINITY_DN8820_c0_g1_i2	---NA---	WESTERN_FPL	EASTERN_FPL	2.12051	0.00203773	0.0235135
TRINITY_DN14196_c0_g1_i1	---NA---	WESTERN_FPL	EASTERN_FPL	2.13441	0.00791066	0.0670667
TRINITY_DN2835_c0_g1_i8	---NA---	WESTERN_FPL	EASTERN_FPL	2.1409	0.000677803	0.00983682
TRINITY_DN747_c0_g3_i2	---NA---	WESTERN_FPL	EASTERN_FPL	2.1672	0.00345125	0.0355277
TRINITY_DN1333_c0_g1_i5	---NA---	WESTERN_FPL	EASTERN_FPL	2.17871	0.00580845	0.0531959
TRINITY_DN3940_c0_g3_i1	---NA---	WESTERN_FPL	EASTERN_FPL	2.18343	7.98e-05	0.00161525
TRINITY_DN9834_c0_g2_i2	---NA---	WESTERN_FPL	EASTERN_FPL	2.19251	0.00424427	0.0417553
TRINITY_DN8094_c0_g2_i1	---NA---	WESTERN_FPL	EASTERN_FPL	2.23418	0.00149993	0.0186631
TRINITY_DN5757_c0_g1_i2	---NA---	WESTERN_FPL	EASTERN_FPL	2.27374	0.00235743	0.0263206
TRINITY_DN31405_c1_g1_i1	---NA---	WESTERN_FPL	EASTERN_FPL	2.2835	0.0020779	0.0238841
[truncated: 1,894 more rows]

## Sheet: Supplementary Table S6
Supplementary Table S6: Annotation of DEGs of Western cultivar that are Up and downregualted across FPL and Root tissues @ LogFC (>2 or < -2.0) and P values (0.01)
[truncated: 9,428 more rows]

[truncated: 2 more sheets: Supplementary Table S7, Supplementary Table S8]
